# Supplementary material for: The chromatin-associated lncREST ensures effective replication stress response by promoting the assembly of fork signaling factors
Source: Nat Commun. 2024 Feb 1;15:978. doi: 10.1038/s41467-024-45183-5 (PMC10834948; doi:10.1038/s41467-024-45183-5)
Supplement: Supplementary file 4 — Supplementary Data 1 [file 41467_2024_45183_MOESM4_ESM.xlsx]

## Sheet: Chromatin HU_vs_NT
Geneid	logFC	logCPM	PValue	FDR	Gene_name	Gene_biotype	chr	start	end	strand
ENSG00000008118	-1.41742	0.122592	0.00179389	0.00861735	CAMK1G	protein_coding	chr1	209583714	209613939	+
ENSG00000011590	1.05003	1.37902	2.97817e-06	3.18742e-05	ZBTB32	protein_coding	chr19	35704558	35717038	+
ENSG00000041515	-1.45941	-0.42568	0.00242223	0.0110844	MYO16	protein_coding	chr13	108596152	109208005	+
ENSG00000066279	-1.07144	8.09384	1.09563e-145	5.02755e-142	ASPM	protein_coding	chr1	197084121	197146694	-
ENSG00000072571	-1.12161	6.42512	2.5339e-68	2.21475e-65	HMMR	protein_coding	chr5	163460203	163491941	+
ENSG00000078401	-1.42822	0.808492	1.04063e-05	9.63553e-05	EDN1	protein_coding	chr6	12290361	12297194	+
ENSG00000085741	1.32325	0.997947	0.00031797	0.00198725	WNT11	protein_coding	chr11	76186325	76210736	-
ENSG00000086544	-1.14894	4.54995	1.62189e-37	4.25282e-35	ITPKC	protein_coding	chr19	40717112	40740860	+
ENSG00000087586	-1.14385	5.91344	1.21198e-34	2.85203e-32	AURKA	protein_coding	chr20	56369389	56392337	-
ENSG00000100033	1.09966	3.51044	3.51416e-25	4.84981e-23	PRODH	protein_coding	chr22	18912777	18936553	-
ENSG00000100292	1.03988	4.70752	5.82636e-14	2.58316e-12	HMOX1	protein_coding	chr22	35380361	35394214	+
ENSG00000100867	-1.52215	4.6326	3.53962e-62	2.95317e-59	DHRS2	protein_coding	chr14	23630115	23645639	+
ENSG00000101306	-1.25325	1.91161	4.22808e-09	8.44465e-08	MYLK2	protein_coding	chr20	31819308	31834689	+
ENSG00000103175	2.04241	-0.343262	0.000358323	0.0021982	WFDC1	protein_coding	chr16	84294846	84329844	+
ENSG00000104140	1.40929	2.18144	6.29555e-07	7.87158e-06	RHOV	protein_coding	chr15	40872214	40874234	-
ENSG00000104267	1.67464	4.67195	2.08498e-30	4.29997e-28	CA2	protein_coding	chr8	85463968	85481493	+
ENSG00000105649	1.02207	3.21562	5.39336e-08	8.63831e-07	RAB3A	protein_coding	chr19	18196784	18204042	-
ENSG00000107821	1.47855	3.34573	1.03837e-25	1.47746e-23	KAZALD1	protein_coding	chr10	101061989	101068131	+
ENSG00000111405	1.02578	0.181003	0.00278976	0.0124257	ENDOU	protein_coding	chr12	47709734	47725567	-
ENSG00000112041	1.68549	0.000425436	0.000223032	0.00145893	TULP1	protein_coding	chr6	35497874	35512896	-
ENSG00000112658	-1.42798	7.29309	1.08736e-150	6.6528e-147	SRF	protein_coding	chr6	43171269	43181506	+
ENSG00000112984	-1.16757	6.52098	6.37812e-60	5.09002e-57	KIF20A	protein_coding	chr5	138178719	138187723	+
ENSG00000114315	-2.28058	6.40332	5.43183e-174	9.97013e-170	HES1	protein_coding	chr3	194136148	194138732	+
ENSG00000114698	1.00461	2.28951	7.15021e-08	1.11316e-06	PLSCR4	protein_coding	chr3	146192335	146251179	-
ENSG00000116014	1.14831	3.02034	3.98626e-14	1.82463e-12	KISS1R	protein_coding	chr19	917287	921005	+
ENSG00000117226	1.13209	1.79605	2.24738e-06	2.479e-05	GBP3	protein_coding	chr1	89006679	89022894	-
ENSG00000117724	-1.15762	9.28487	1.23788e-158	1.13607e-154	CENPF	protein_coding	chr1	214603195	214664571	+
ENSG00000118194	-1.00506	1.22261	0.00043581	0.00259717	TNNT2	protein_coding	chr1	201359008	201377764	-
ENSG00000118513	1.2925	3.85457	1.95265e-21	2.01354e-19	MYB	protein_coding	chr6	135181308	135219173	+
ENSG00000119508	-2.51524	4.82101	9.98728e-78	1.14573e-74	NR4A3	protein_coding	chr9	99821855	99866891	+
ENSG00000123080	1.07662	3.31514	6.49844e-06	6.32108e-05	CDKN2C	protein_coding	chr1	50960745	50974634	+
ENSG00000124466	1.20589	2.2683	8.92922e-07	1.07402e-05	LYPD3	protein_coding	chr19	43460787	43465608	-
ENSG00000124635	-1.90395	6.62857	3.24338e-29	6.01337e-27	H2BC11	protein_coding	chr6	27125897	27132795	-
ENSG00000124664	-1.24596	-0.110804	0.00972346	0.0346619	SPDEF	protein_coding	chr6	34537802	34556333	-
ENSG00000126787	-1.17787	7.02538	1.02106e-76	1.0412e-73	DLGAP5	protein_coding	chr14	55148112	55191608	-
ENSG00000128917	1.42761	1.72096	7.71377e-09	1.46721e-07	DLL4	protein_coding	chr15	40929340	40939073	+
ENSG00000129757	1.28599	2.41932	2.78272e-07	3.8174e-06	CDKN1C	protein_coding	chr11	2883213	2885775	-
ENSG00000130558	1.10518	2.0131	0.000782975	0.00429	OLFM1	protein_coding	chr9	135075422	135121180	+
ENSG00000130649	-1.648	0.546173	7.28568e-07	8.98714e-06	CYP2E1	protein_coding	chr10	133520406	133561220	+
ENSG00000130701	1.13313	0.79748	0.00020791	0.00137323	RBBP8NL	protein_coding	chr20	62410237	62427539	-
ENSG00000132016	1.26594	1.29356	4.00014e-06	4.1295e-05	BRME1	protein_coding	chr19	13882348	13906452	-
ENSG00000132639	1.37574	-0.0232045	0.00821566	0.030208	SNAP25	protein_coding	chr20	10218830	10307418	+
ENSG00000133985	1.26415	2.28403	2.01717e-06	2.26177e-05	TTC9	protein_coding	chr14	70641916	70675366	+
ENSG00000134057	-1.05921	7.56341	9.60003e-51	5.45081e-48	CCNB1	protein_coding	chr5	69167135	69178245	+
ENSG00000134107	-1.00097	5.72902	8.32974e-22	8.88909e-20	BHLHE40	protein_coding	chr3	4979437	4985323	+
ENSG00000134222	-1.13667	5.09789	6.99324e-40	2.00564e-37	PSRC1	protein_coding	chr1	109279556	109283186	-
ENSG00000135378	1.46363	4.51151	5.89248e-30	1.13849e-27	PRRG4	protein_coding	chr11	32829927	32858120	+
ENSG00000137310	1.06627	5.79677	2.56663e-34	5.88881e-32	TCF19	protein_coding	chr6	31158547	31167159	+
ENSG00000137561	1.24308	2.18037	1.88165e-07	2.68647e-06	TTPA	protein_coding	chr8	63048553	63086053	-
ENSG00000137801	-1.34426	6.89809	1.39513e-104	3.20094e-101	THBS1	protein_coding	chr15	39581079	39599466	+
ENSG00000138166	-1.16307	8.79947	4.18213e-98	8.52923e-95	DUSP5	protein_coding	chr10	110497907	110511533	+
ENSG00000138378	1.0108	1.60024	9.37427e-05	0.00068579	STAT4	protein_coding	chr2	191029576	191151596	-
ENSG00000138778	-1.24892	7.14395	3.32873e-134	1.01831e-130	CENPE	protein_coding	chr4	103105349	103198445	-
ENSG00000139354	-1.09083	5.66942	1.66053e-46	7.2569e-44	GAS2L3	protein_coding	chr12	100573683	100628288	+
ENSG00000139508	1.03878	1.69933	0.000120211	0.000851918	SLC46A3	protein_coding	chr13	28700064	28718970	-
ENSG00000140451	-2.86064	4.59899	3.34157e-139	1.22669e-135	PIF1	protein_coding	chr15	64815632	64825668	-
ENSG00000141314	1.4868	4.08934	6.85712e-38	1.82409e-35	RHBDL3	protein_coding	chr17	32265832	32324659	+
ENSG00000141448	1.07618	2.60468	1.12585e-07	1.68556e-06	GATA6	protein_coding	chr18	22169589	22202528	+
ENSG00000141469	-1.53002	-0.528337	0.00358898	0.0153164	SLC14A1	protein_coding	chr18	45687025	45752520	+
ENSG00000141854	1.44525	1.04819	0.000887797	0.00477594	MISP3	protein_coding	chr19	14072536	14075062	+
ENSG00000142677	1.3699	3.0575	2.05909e-16	1.28117e-14	IL22RA1	protein_coding	chr1	24119771	24143140	-
ENSG00000143333	1.13716	3.49707	6.68118e-10	1.5575e-08	RGS16	protein_coding	chr1	182598623	182604389	-
ENSG00000143367	-1.314	5.51721	2.80201e-54	1.83682e-51	TUFT1	protein_coding	chr1	151540305	151583583	+
ENSG00000143369	1.00294	2.82359	2.50888e-11	7.56165e-10	ECM1	protein_coding	chr1	150508062	150513789	+
ENSG00000143816	1.46868	2.33365	3.82693e-13	1.48506e-11	WNT9A	protein_coding	chr1	227918656	227947932	-
ENSG00000144485	1.0031	5.50384	4.46362e-28	7.44816e-26	HES6	protein_coding	chr2	238238267	238240662	-
ENSG00000144655	-1.02907	6.01919	8.49415e-34	1.90134e-31	CSRNP1	protein_coding	chr3	39141855	39154562	-
ENSG00000145358	1.24116	2.10329	0.00156478	0.00770017	DDIT4L	protein_coding	chr4	100185870	100190782	-
ENSG00000146090	1.16457	1.3368	0.000132505	0.000927587	RASGEF1C	protein_coding	chr5	180100795	180209211	-
ENSG00000148357	1.31862	0.17952	0.00225574	0.0104383	HMCN2	protein_coding	chr9	130265882	130434123	+
ENSG00000149124	-1.58313	-0.190559	0.000113788	0.000810472	GLYAT	protein_coding	chr11	58640426	58731974	-
ENSG00000152315	1.02511	1.75279	0.000730359	0.00403666	KCNK13	protein_coding	chr14	90061994	90185853	+
ENSG00000152804	1.08857	3.99998	6.54688e-16	3.77887e-14	HHEX	protein_coding	chr10	92689955	92695647	+
ENSG00000153086	-2.4845	0.021737	1.76739e-08	3.15263e-07	ACMSD	protein_coding	chr2	134838616	134902034	+
ENSG00000153234	-1.1757	6.66829	2.01608e-32	4.40537e-30	NR4A2	protein_coding	chr2	156324437	156342348	-
ENSG00000155066	1.03515	2.79988	2.8172e-14	1.30251e-12	PROM2	protein_coding	chr2	95274449	95291308	+
ENSG00000155085	-1.28679	1.68932	5.30293e-09	1.04325e-07	AK9	protein_coding	chr6	109492856	109691217	-
ENSG00000157111	1.04374	2.00635	0.000119037	0.000844581	TMEM171	protein_coding	chr5	73120569	73131809	+
ENSG00000157470	1.05263	2.56799	1.17375e-05	0.000107345	FAM81A	protein_coding	chr15	59372693	59523555	+
ENSG00000157782	1.32756	0.694848	0.00234421	0.0107758	CABP1	protein_coding	chr12	120640552	120667324	+
ENSG00000158406	-1.66401	4.78922	6.55221e-10	1.534e-08	H4C8	protein_coding	chr6	26277609	26285638	-
ENSG00000158458	1.19082	1.31806	0.000197018	0.00131167	NRG2	protein_coding	chr5	139846779	140043299	-
ENSG00000159217	1.17958	0.829792	0.000741397	0.00409005	IGF2BP1	protein_coding	chr17	48997385	49056145	+
ENSG00000159640	1.15074	2.50194	2.54732e-13	1.02087e-11	ACE	protein_coding	chr17	63477061	63498380	+
ENSG00000159871	1.44434	3.3759	2.44005e-23	2.85268e-21	LYPD5	protein_coding	chr19	43785874	43827206	-
ENSG00000160179	1.05292	1.29442	0.000461322	0.00272357	ABCG1	protein_coding	chr21	42199689	42297244	+
ENSG00000160472	1.6549	-0.216028	0.000268905	0.00171798	TMEM190	protein_coding	chr19	55376826	55378246	+
ENSG00000161940	1.09659	0.301197	0.0064612	0.0249529	BCL6B	protein_coding	chr17	7023050	7030290	+
ENSG00000162068	1.19868	0.67979	3.92487e-05	0.000316247	NTN3	protein_coding	chr16	2471297	2474145	+
ENSG00000162444	1.13868	4.06344	3.69328e-07	4.88402e-06	RBP7	protein_coding	chr1	9997206	10016021	+
ENSG00000162490	1.45148	1.46827	2.15699e-06	2.39224e-05	DRAXIN	protein_coding	chr1	11691710	11725857	+
ENSG00000162843	-1.11881	-0.01034	0.0116988	0.0404161	WDR64	protein_coding	chr1	241652278	241802133	+
ENSG00000163083	2.06816	0.430067	0.000242065	0.00157278	INHBB	protein_coding	chr2	120346136	120351803	+
ENSG00000163145	-1.11798	1.24773	2.66868e-07	3.68814e-06	C1QTNF7	protein_coding	chr4	15339818	15446167	+
ENSG00000163485	1.0038	2.47614	7.70743e-05	0.000577664	ADORA1	protein_coding	chr1	203090654	203167405	+
ENSG00000163535	-1.01168	5.82007	1.216e-44	4.55504e-42	SGO2	protein_coding	chr2	200510008	200584096	+
ENSG00000163710	1.07454	3.60579	1.48793e-15	8.17691e-14	PCOLCE2	protein_coding	chr3	142815922	142889206	-
ENSG00000163885	-1.34417	-0.010531	0.000267476	0.00171182	CFAP100	protein_coding	chr3	126394909	126436556	+
ENSG00000164342	1.06179	2.92711	3.66164e-08	6.06618e-07	TLR3	protein_coding	chr4	186069155	186088073	+
ENSG00000164398	1.06492	0.980881	0.000374165	0.00228014	ACSL6	protein_coding	chr5	131949973	132012243	-
ENSG00000164900	1.87222	-0.0758742	0.000123775	0.00087414	GBX1	protein_coding	chr7	151148589	151174745	-
ENSG00000165474	1.20976	4.54936	9.52805e-18	6.57471e-16	GJB2	protein_coding	chr13	20187463	20192938	-
ENSG00000165507	1.72629	1.73073	3.21489e-09	6.57119e-08	DEPP1	protein_coding	chr10	44970981	44978809	-
ENSG00000165997	-1.05193	7.70831	5.23986e-42	1.74868e-39	ARL5B	protein_coding	chr10	18659431	18681639	+
ENSG00000166483	-1.12859	7.74198	3.19709e-92	5.33478e-89	WEE1	protein_coding	chr11	9573670	9593457	+
ENSG00000166851	-1.11639	6.10504	2.66104e-38	7.40052e-36	PLK1	protein_coding	chr16	23677656	23690367	+
ENSG00000167244	1.18489	2.46222	1.65808e-05	0.000146388	IGF2	protein_coding	chr11	2129112	2141238	-
ENSG00000167311	1.13106	1.26544	0.00882603	0.0320675	ART5	protein_coding	chr11	3638512	3642316	-
ENSG00000167799	1.46796	2.84988	3.59745e-16	2.15085e-14	NUDT8	protein_coding	chr11	67627938	67629937	-
ENSG00000168298	-1.52142	8.58688	1.43328e-77	1.54752e-74	H1-4	protein_coding	chr6	26156329	26157115	+
ENSG00000168743	1.22609	4.23553	6.7432e-41	2.02904e-38	NPNT	protein_coding	chr4	105894775	106004027	+
ENSG00000169085	-1.13885	0.345098	0.0028088	0.0124802	VXN	protein_coding	chr8	66493520	66518524	+
ENSG00000169900	1.1297	1.21975	4.9087e-05	0.000385863	PYDC1	protein_coding	chr16	31215962	31217135	-
ENSG00000170955	1.23988	2.39054	0.000184319	0.00123926	CAVIN3	protein_coding	chr11	6318946	6320532	-
ENSG00000171227	1.17811	1.42542	0.00186376	0.00889708	TMEM37	protein_coding	chr2	119429901	119438504	+
ENSG00000171681	-1.01535	6.47732	2.6721e-71	2.58138e-68	ATF7IP	protein_coding	chr12	14365632	14502935	+
ENSG00000172602	1.5008	1.05574	0.000746491	0.00411271	RND1	protein_coding	chr12	48857145	48865870	-
ENSG00000173535	1.39717	2.06206	1.99374e-06	2.24235e-05	TNFRSF10C	protein_coding	chr8	23102921	23117445	+
ENSG00000173585	-1.0707	0.328327	0.00122247	0.0062555	CCR9	protein_coding	chr3	45886504	45903175	+
ENSG00000174527	-1.2536	0.420108	0.00179577	0.0086241	MYO1H	protein_coding	chr12	109347903	109455523	+
ENSG00000174844	-1.06007	0.214829	0.011377	0.039453	DNAH12	protein_coding	chr3	57293699	57544344	-
ENSG00000175305	1.84047	6.04547	3.57967e-90	5.4754e-87	CCNE2	protein_coding	chr8	94879770	94896678	-
ENSG00000175567	1.11326	2.17152	3.11557e-07	4.20272e-06	UCP2	protein_coding	chr11	73974672	73982843	-
ENSG00000176170	1.55218	2.82678	2.19878e-19	1.81796e-17	SPHK1	protein_coding	chr17	76376584	76387860	+
ENSG00000177182	-1.12883	0.638853	0.00012861	0.000904804	CLVS1	protein_coding	chr8	61057158	61501645	+
ENSG00000177363	-1.08579	0.670928	0.00025601	0.00164922	LRRN4CL	protein_coding	chr11	62686406	62689530	-
ENSG00000177508	1.49615	1.03302	2.60207e-05	0.000219288	IRX3	protein_coding	chr16	54283304	54286787	-
ENSG00000178202	1.01635	5.89236	1.32195e-33	2.92343e-31	POGLUT3	protein_coding	chr11	108472112	108498384	-
ENSG00000178695	1.07214	2.16883	0.000581185	0.00331602	KCTD12	protein_coding	chr13	76880175	76886405	-
ENSG00000178718	1.39779	3.31283	1.12432e-10	3.02594e-09	RPP25	protein_coding	chr15	74954418	74956772	-
ENSG00000179023	1.65887	0.415495	0.000253142	0.00163377	KLHDC7A	protein_coding	chr1	18480930	18485974	+
ENSG00000179094	-1.04065	6.81816	2.25539e-83	2.95698e-80	PER1	protein_coding	chr17	8140472	8156506	-
ENSG00000180044	1.28588	1.80777	1.73744e-05	0.000152733	C3orf80	protein_coding	chr3	160225422	160228213	+
ENSG00000180422	-1.49534	0.62453	2.89254e-07	3.95035e-06	LINC00304	lncRNA	chr16	89159146	89164245	+
ENSG00000180573	-1.6107	7.08873	2.69451e-45	1.05229e-42	H2AC6	protein_coding	chr6	26124145	26139116	+
ENSG00000180596	-1.46657	7.42021	9.51855e-40	2.68789e-37	H2BC4	protein_coding	chr6	26114873	26123926	-
ENSG00000180739	1.21056	2.76131	1.17287e-08	2.14636e-07	S1PR5	protein_coding	chr19	10512742	10517931	-
ENSG00000180884	1.04214	2.90023	2.00413e-08	3.54733e-07	ZNF792	protein_coding	chr19	34956354	34964229	-
ENSG00000180998	1.18093	1.92784	2.31736e-07	3.23708e-06	GPR137C	protein_coding	chr14	52552836	52637713	+
ENSG00000181126	1.62146	0.208251	5.68731e-05	0.000440281	HLA-V	transcribed_unprocessed_pseudogene	chr6	29790954	29797811	+
ENSG00000181218	-1.35661	5.06157	5.64778e-11	1.59485e-09	H2AW	protein_coding	chr1	228456979	228457873	-
ENSG00000181577	1.11384	3.47135	1.98148e-20	1.8005e-18	C6orf223	lncRNA	chr6	44000580	44007612	+
ENSG00000183598	-1.37203	4.78777	8.62265e-08	1.31671e-06	H3C13	protein_coding	chr1	149813225	149813693	-
ENSG00000183688	1.09498	5.76366	7.87931e-22	8.45758e-20	RFLNB	protein_coding	chr17	439978	445939	-
ENSG00000184260	-1.24797	6.22531	1.63085e-23	1.95649e-21	H2AC20	protein_coding	chr1	149886918	149887411	+
ENSG00000184261	-1.23458	0.0830729	0.000303712	0.00190722	KCNK12	protein_coding	chr2	47509290	47570985	-
ENSG00000185130	-2.47109	4.68348	3.90278e-17	2.58612e-15	H2BC13	protein_coding	chr6	27807444	27807931	-
ENSG00000185338	1.3629	0.726615	0.000313583	0.0019631	SOCS1	protein_coding	chr16	11254408	11256204	-
ENSG00000185614	1.22374	0.913446	0.00940567	0.0338114	INKA1	protein_coding	chr3	49803261	49805030	+
ENSG00000186056	1.06083	2.58855	4.90338e-12	1.66055e-10	MATN1-AS1	lncRNA	chr1	30718504	30726827	+
ENSG00000186204	1.05201	1.56567	1.40232e-06	1.62088e-05	CYP4F12	protein_coding	chr19	15673018	15697174	+
ENSG00000187122	-1.00616	1.51349	7.60174e-06	7.23328e-05	SLIT1	protein_coding	chr10	96998038	97185959	-
ENSG00000187475	-3.52027	1.06339	0.000976851	0.00516867	H1-6	protein_coding	chr6	26107412	26108135	-
ENSG00000187715	-1.66589	0.848364	1.71714e-09	3.68632e-08	KBTBD12	protein_coding	chr3	127915232	127987671	+
ENSG00000187837	-1.69788	8.37051	1.03988e-111	2.72671e-108	H1-2	protein_coding	chr6	26055740	26056470	-
ENSG00000187867	1.14267	1.87631	1.28004e-05	0.000116197	PALM3	protein_coding	chr19	14053363	14062076	-
ENSG00000188064	1.2576	2.34653	1.42333e-07	2.08336e-06	WNT7B	protein_coding	chr22	45920366	45977162	-
ENSG00000188389	1.16469	-0.0868919	0.00779334	0.0290097	PDCD1	protein_coding	chr2	241849884	241858894	-
ENSG00000189057	1.12037	5.75657	3.88616e-38	1.04898e-35	FAM111B	protein_coding	chr11	59107185	59127412	+
ENSG00000189280	1.03531	2.5252	0.00142729	0.00711705	GJB5	protein_coding	chr1	34755047	34758512	+
ENSG00000189292	-1.06858	1.72747	2.60434e-08	4.47172e-07	ALKAL2	protein_coding	chr2	279558	288851	-
ENSG00000196388	1.06992	0.582121	0.000974659	0.00515857	INCA1	protein_coding	chr17	4988130	4997610	-
ENSG00000196747	-1.42838	6.59335	1.65995e-26	2.4974e-24	H2AC13	protein_coding	chr6	27808199	27808701	+
ENSG00000196890	-1.62606	5.61588	6.07998e-20	5.31419e-18	H2BU1	protein_coding	chr1	228458107	228460470	+
ENSG00000196972	1.22388	0.768108	0.0080924	0.0298565	SMIM10L2B	protein_coding	chrX	135094985	135098712	-
ENSG00000197061	-1.02758	7.30283	5.67656e-16	3.32886e-14	H4C3	protein_coding	chr6	26103933	26104337	+
ENSG00000197153	-2.35872	6.48491	1.65378e-45	6.74558e-43	H3C12	protein_coding	chr6	27890315	27893106	-
ENSG00000197162	1.16115	1.04996	4.89254e-05	0.000384758	ZNF785	protein_coding	chr16	30573740	30585769	-
ENSG00000197279	-1.02535	4.21178	9.8112e-19	7.53492e-17	ZNF165	protein_coding	chr6	28080568	28089563	+
ENSG00000197406	2.79802	-0.00206925	0.00179173	0.00861149	DIO3	protein_coding	chr14	101561351	101563452	+
ENSG00000197903	-1.16229	6.82383	1.28955e-18	9.62181e-17	H2BC12	protein_coding	chr6	27146361	27146855	-
ENSG00000198108	1.3925	2.01423	1.06085e-09	2.38822e-08	CHSY3	protein_coding	chr5	129904465	130186634	+
ENSG00000198685	-1.79372	-0.355484	0.000295936	0.0018681	LINC01565	lncRNA	chr3	128572000	128576086	-
ENSG00000199377	1.18981	1.09026	0.00168719	0.00820789	RNU5F-1	snRNA	chr1	44721786	44721902	-
ENSG00000199512	-1.71631	-0.0214787	3.01732e-05	0.000249698	RNU6-212P	snRNA	chr15	59341314	59341417	-
ENSG00000200355	-1.09783	1.75293	7.03129e-06	6.76412e-05	SNORA72	snoRNA	chr3	172771277	172771405	-
ENSG00000201458	-1.44468	0.387807	1.49398e-05	0.000133376	RNU4-4P	snRNA	chr3	172796429	172796558	-
ENSG00000201785	-1.03377	0.178193	0.00365743	0.0155506	SNORD117	snoRNA	chr6	31536374	31536449	-
ENSG00000202379	1.07058	0.159932	0.0106599	0.037433	SNORA70	snoRNA	chr3	108574565	108574698	+
ENSG00000203362	1.04481	1.23644	0.000202891	0.00134637	POLH-AS1	lncRNA	chr6	43588230	43591362	-
ENSG00000203814	-1.46291	6.08654	4.60809e-22	5.09527e-20	H2BC18	protein_coding	chr1	149782689	149812373	-
ENSG00000204121	1.00727	-0.16585	0.0134997	0.0452971	ECEL1P1	unprocessed_pseudogene	chr2	232415818	232419816	-
ENSG00000204128	1.48014	3.14512	5.02316e-19	3.94017e-17	C2orf72	protein_coding	chr2	231037523	231049719	+
ENSG00000204175	1.20499	1.34801	0.000243879	0.00158033	GPRIN2	protein_coding	chr10	46549044	46555530	-
ENSG00000204531	1.12733	1.21159	9.26094e-05	0.00067804	POU5F1	protein_coding	chr6	31164337	31180731	-
ENSG00000204860	1.0678	2.76215	2.72887e-12	9.59549e-11	FAM201A	lncRNA	chr9	38620474	38624990	+
ENSG00000204934	1.57865	2.29998	2.70668e-16	1.65604e-14	ATP6V0E2-AS1	lncRNA	chr7	149867697	149880610	-
ENSG00000205037	-1.21532	0.575676	6.4856e-05	0.00049416	AC134312.1	lncRNA	chr16	88088041	88100985	-
ENSG00000205089	1.07781	0.150175	0.0136486	0.0456569	CCNI2	protein_coding	chr5	132747426	132754403	+
ENSG00000205704	1.74417	0.579731	0.000164929	0.00112622	LINC00634	protein_coding	chr22	41952174	41958933	+
ENSG00000207205	1.24767	2.13471	4.73118e-08	7.67823e-07	RNVU1-15	snRNA	chr1	144412576	144412740	+
ENSG00000207971	-1.14144	-0.238419	0.00460213	0.0188218	MIR125B1	miRNA	chr11	122099757	122099844	-
ENSG00000208028	-1.17373	1.49332	3.23812e-06	3.43361e-05	MIR616	miRNA	chr12	57519163	57519259	-
ENSG00000213275	1.14725	0.0321277	0.00324483	0.0140698	IFITM9P	processed_pseudogene	chr11	69303412	69303807	-
ENSG00000214770	1.22258	0.656721	0.000379122	0.00230576	AL161756.1	lncRNA	chr14	64329431	64338639	-
ENSG00000214992	1.33426	0.293797	0.000260898	0.0016791	AKAP17BP	unprocessed_pseudogene	chrX	119249346	119257667	-
ENSG00000215049	1.01515	0.122352	0.00558882	0.0220941	PRDX2P1	processed_pseudogene	chr13	30296147	30296735	+
ENSG00000215284	1.14838	-0.0863481	0.010727	0.0376039	CHMP5P1	processed_pseudogene	chrX	46725164	46725818	-
ENSG00000216775	1.29484	1.69396	1.53122e-07	2.22882e-06	AL109918.1	transcribed_unprocessed_pseudogene	chr6	52664366	52669155	+
ENSG00000217527	-1.12185	1.60036	2.94347e-07	4.00796e-06	RPS16P5	transcribed_processed_pseudogene	chr6	53336943	53337346	-
ENSG00000218426	2.03883	1.71874	0.0133968	0.0450745	AL590867.2	processed_pseudogene	chr6	153282287	153282733	-
ENSG00000221866	-1.4317	-0.329889	0.00152837	0.00755134	PLXNA4	protein_coding	chr7	132123332	132648688	-
ENSG00000222020	1.33326	0.121883	0.000166361	0.0011345	HDAC4-AS1	lncRNA	chr2	239401436	239402364	+
ENSG00000223861	-1.64263	2.1055	2.18067e-19	1.81114e-17	AL365436.1	processed_pseudogene	chr1	151557446	151557940	+
ENSG00000223949	1.68992	-0.469463	0.0030338	0.0132932	ROR1-AS1	lncRNA	chr1	64094379	64171342	-
ENSG00000224415	1.18265	0.168619	0.00471978	0.0192258	AC007683.1	processed_pseudogene	chr7	103141349	103141939	-
ENSG00000224451	1.27545	-0.214611	0.00622439	0.0242249	ATP5PBP1	processed_pseudogene	chr13	51598416	51599460	+
ENSG00000225751	-1.26185	0.0727124	0.00251112	0.0114145	AC087501.1	lncRNA	chr17	9452197	9470014	+
ENSG00000225761	-1.66237	4.15147	1.39957e-29	2.64836e-27	AL596247.1	lncRNA	chr10	74005137	74027915	+
ENSG00000226026	1.09219	0.624609	0.000172171	0.00116958	AC092802.1	lncRNA	chr1	95161676	95233982	-
ENSG00000226352	-1.08737	0.396355	0.000590866	0.00335977	PSPC1-AS2	lncRNA	chr13	19674624	19675884	+
ENSG00000226435	1.25554	2.83818	1.52004e-16	9.58774e-15	ANKRD18DP	transcribed_unprocessed_pseudogene	chr3	198053522	198080720	-
ENSG00000227589	1.30862	0.806183	9.72803e-06	9.05926e-05	TP73-AS3	lncRNA	chr1	3658938	3668772	-
ENSG00000227896	1.03176	1.40759	1.46971e-05	0.000131336	AL731569.1	lncRNA	chr10	86521945	86525101	+
ENSG00000228594	1.36278	2.71093	0.00032237	0.00201247	FNDC10	protein_coding	chr1	1598012	1600135	-
ENSG00000228816	-1.13791	2.28153	1.23835e-09	2.73196e-08	AK3P5	processed_pseudogene	chr10	32944481	32944999	+
ENSG00000229642	-1.23781	1.02215	4.82249e-06	4.88773e-05	AC087857.1	lncRNA	chr3	5962842	6124120	+
ENSG00000229931	-1.06049	0.250898	0.00212111	0.00988899	ATXN1-AS1	lncRNA	chr6	16761138	16762652	+
ENSG00000230495	-1.82637	2.22769	1.46478e-25	2.05237e-23	AL132765.1	processed_pseudogene	chr20	17599255	17599807	-
ENSG00000231006	-1.99245	0.178258	7.48078e-07	9.18459e-06	RPL7P32	processed_pseudogene	chr7	108510233	108510976	+
ENSG00000231384	-1.41761	0.905145	9.91077e-07	1.1851e-05	AC007919.2	processed_pseudogene	chr3	172680714	172681224	+
ENSG00000231508	-1.01219	1.67737	0.000337479	0.00209342	RPL34P20	processed_pseudogene	chr10	97393197	97393547	-
ENSG00000232406	1.10499	0.337333	0.00193922	0.00919991	AL121895.1	lncRNA	chr20	36147334	36155760	-
ENSG00000232526	1.43712	0.121204	0.000341621	0.00211482	VDAC1P13	processed_pseudogene	chr2	42463139	42463997	-
ENSG00000232913	1.54939	0.853911	1.53648e-06	1.76263e-05	PLCE1-AS2	lncRNA	chr10	94081950	94108814	-
ENSG00000234880	-1.07693	0.186902	0.00315951	0.0137619	LINC00163	lncRNA	chr21	44989864	44994086	-
ENSG00000234913	1.47298	1.6164	6.01979e-12	2.00897e-10	AC016027.2	lncRNA	chr22	18004270	18007308	-
ENSG00000235066	1.22461	1.60938	7.91903e-09	1.50034e-07	AC009303.2	lncRNA	chr2	117995397	118055033	+
ENSG00000235131	1.74309	-0.342871	9.52541e-05	0.000695184	TP73-AS2	lncRNA	chr1	3712200	3714298	-
ENSG00000235194	1.00044	3.47459	3.25805e-18	2.31789e-16	PPP1R3E	protein_coding	chr14	23295652	23302859	-
ENSG00000235627	1.07054	0.295202	0.000902541	0.00484014	SNRPFP4	processed_pseudogene	chr3	48161176	48161417	+
ENSG00000235700	-1.08255	0.101788	0.00445799	0.0183098	CYCSP52	processed_pseudogene	chr1	157128362	157128671	+
ENSG00000235989	-1.17353	0.440372	0.000372013	0.00227155	MORC2-AS1	lncRNA	chr22	30922308	30932449	+
ENSG00000237446	1.55705	-0.0306872	0.000117266	0.000833299	RHEBP3	processed_pseudogene	chr22	18019214	18020200	+
ENSG00000238273	-1.30365	3.88756	1.49053e-27	2.42112e-25	AC108058.1	lncRNA	chr2	105363038	105378839	+
ENSG00000239322	1.20112	-0.239799	0.0112507	0.0391038	ATP6V1B1-AS1	lncRNA	chr2	70941817	70948610	-
ENSG00000239808	-1.08126	0.271168	0.00119435	0.00613383	RN7SL255P	misc_RNA	chr5	104260531	104260826	-
ENSG00000240065	1.52811	1.56569	0.000264695	0.00169817	PSMB9	protein_coding	chr6	32844136	32859851	+
ENSG00000240775	1.12174	0.0833927	0.0070166	0.0266315	AC021205.1	processed_pseudogene	chr4	122840343	122840690	+
ENSG00000241723	-1.00782	0.285443	0.00403777	0.0168861	AC074276.1	processed_pseudogene	chr3	158275809	158276421	-
ENSG00000242737	-1.06421	0.286657	0.00177219	0.0085393	AC012170.1	processed_pseudogene	chr15	50466738	50467096	+
ENSG00000243243	-1.11975	2.02866	1.46172e-10	3.83284e-09	AC073130.2	lncRNA	chr7	116237929	116327896	-
ENSG00000243979	1.99437	1.14668	4.00109e-14	1.82686e-12	AC087752.1	processed_pseudogene	chr8	94891239	94892107	+
ENSG00000245311	1.0037	0.388531	0.00302486	0.0132667	ARNTL2-AS1	lncRNA	chr12	27389789	27446625	-
ENSG00000245848	1.18737	2.08851	0.000618464	0.00349397	CEBPA	protein_coding	chr19	33299934	33302534	-
ENSG00000246366	1.16013	1.33034	1.12285e-06	1.31862e-05	LACTB2-AS1	lncRNA	chr8	70608577	70663279	+
ENSG00000246465	2.02625	0.826402	7.29945e-10	1.6853e-08	AC138904.1	lncRNA	chr16	28284885	28292064	-
ENSG00000248697	-1.11264	-0.108368	0.00130897	0.00662242	TOX4P1	processed_pseudogene	chr4	112455924	112457785	+
ENSG00000249807	-1.53521	-0.0843994	0.000795368	0.00434752	AC034229.1	lncRNA	chr5	10137138	10138365	+
ENSG00000249852	1.23179	0.321763	0.00123346	0.00629946	AC145676.1	TEC	chr7	227554	229557	-
ENSG00000249870	-1.53711	2.4113	7.19112e-22	7.81024e-20	AC005920.2	lncRNA	chr17	51042524	51085471	+
ENSG00000250069	-2.07157	3.11648	6.11292e-41	1.87738e-38	AC011379.1	lncRNA	chr5	140200163	140203187	+
ENSG00000250107	1.54724	0.363906	0.00150621	0.00745389	CACNA1G-AS1	lncRNA	chr17	50556207	50562108	-
ENSG00000250155	1.17873	0.303538	0.000915744	0.00489714	AC008957.1	lncRNA	chr5	36666214	36725195	-
ENSG00000250508	-1.28083	0.54083	0.00105607	0.0055257	LINC02701	lncRNA	chr11	68870664	68874542	+
ENSG00000250582	1.1141	0.285783	0.00206224	0.00966364	SMAD1-AS2	lncRNA	chr4	145497073	145502971	-
ENSG00000251128	-1.05658	0.152751	0.0123486	0.0422635	WWC2-AS1	lncRNA	chr4	183233628	183240634	-
ENSG00000251571	-1.08864	0.465967	0.00159759	0.00783013	DDX3P3	processed_pseudogene	chr4	103572089	103574082	+
ENSG00000251596	1.19082	1.25334	4.83384e-06	4.89171e-05	HADHAP1	processed_pseudogene	chr4	165404067	165406350	-
ENSG00000252061	-1.02331	0.740176	0.00115502	0.00596521	RNU6-415P	snRNA	chr15	78898840	78898936	-
ENSG00000253837	1.05282	0.889986	0.000198272	0.00131858	AC090197.1	lncRNA	chr8	23336171	23366125	+
ENSG00000253878	1.56056	0.516778	5.40614e-06	5.36958e-05	AC087752.3	lncRNA	chr8	94950037	94951396	+
ENSG00000254440	1.00876	0.171201	0.00335832	0.0144972	PBOV1	protein_coding	chr6	138215986	138218491	-
ENSG00000254454	1.0723	0.13087	0.00444848	0.0182789	RCC2P6	processed_pseudogene	chr11	62371146	62373168	+
ENSG00000255005	-1.50232	0.0225413	0.000275212	0.001754	AP003128.1	lncRNA	chr11	85916502	85923682	-
ENSG00000255367	1.17941	0.457611	0.00265338	0.0119282	AC127526.2	lncRNA	chr11	3481520	3581211	-
ENSG00000256008	1.09523	1.5404	0.00527147	0.0210206	AC125616.1	lncRNA	chr12	120628830	120641591	-
ENSG00000256806	1.1219	0.884423	5.51406e-05	0.000428314	C17orf100	protein_coding	chr17	6651762	6693202	+
ENSG00000257298	-1.8621	3.85829	7.20356e-50	3.67281e-47	AC008147.2	lncRNA	chr12	50185580	50191363	-
ENSG00000257802	-1.10844	1.6744	6.3028e-07	7.87529e-06	MRS2P2	processed_pseudogene	chr12	71849228	71850428	-
ENSG00000258017	-1.70778	-0.305373	0.00205885	0.00965606	AC011603.2	lncRNA	chr12	49127782	49188484	+
ENSG00000258498	1.46384	0.687798	6.94263e-07	8.61026e-06	DIO3OS	lncRNA	chr14	101552221	101560431	-
ENSG00000258531	-1.56234	0.187694	4.46307e-05	0.000354171	BANF1P1	processed_pseudogene	chr14	68936602	68936864	+
ENSG00000259230	1.13226	1.40916	7.28515e-05	0.000549154	LINC02323	lncRNA	chr14	102545254	102555826	+
ENSG00000259411	-1.03806	0.583745	0.00242537	0.011092	HNRNPA1P45	processed_pseudogene	chr15	35400691	35401768	+
ENSG00000259439	1.04247	1.01067	0.00185892	0.0088786	LINC01833	lncRNA	chr2	44921077	44939199	-
ENSG00000259735	-1.29769	1.73735	1.7731e-06	2.01145e-05	AC092868.2	lncRNA	chr15	59348648	59359889	-
ENSG00000259881	1.15905	0.328562	0.00541715	0.0215174	AC092384.2	lncRNA	chr16	88881038	88887136	+
ENSG00000259895	1.08959	0.63046	0.00287124	0.0127154	AC106820.2	lncRNA	chr16	2464950	2468213	-
ENSG00000260536	-1.22394	1.25802	3.76015e-06	3.91034e-05	AL035071.2	lncRNA	chr20	32843128	32854257	-
ENSG00000260633	-1.91275	0.369137	1.27253e-06	1.47648e-05	AC010207.1	lncRNA	chr3	134347288	134349233	-
ENSG00000261026	-1.72447	2.30864	6.44432e-16	3.73141e-14	AC105046.1	lncRNA	chr8	22679013	22684009	-
ENSG00000261114	-1.28419	1.70504	9.26222e-10	2.10928e-08	AC012181.1	lncRNA	chr16	56941028	56941726	+
ENSG00000261220	1.56394	0.176688	0.00025217	0.00162921	AC103706.1	lncRNA	chr8	133573183	133573861	+
ENSG00000261437	1.25271	1.19556	0.00018348	0.00123605	AC108860.2	lncRNA	chr8	94637285	94639467	-
ENSG00000261438	1.5647	0.481346	0.000114569	0.000815082	AL157394.1	lncRNA	chr10	89015836	89017059	+
ENSG00000261723	1.61379	-0.239587	0.000922265	0.00492671	AC008870.4	lncRNA	chr16	23605841	23624107	+
ENSG00000262202	1.9359	0.797586	0.00054695	0.00315502	AC007952.4	lncRNA	chr17	19112000	19112636	-
ENSG00000262312	-1.04903	0.986138	8.43833e-05	0.000624287	AC004494.1	lncRNA	chr16	3542739	3545785	+
ENSG00000262714	1.02585	0.668325	0.00998476	0.0354351	AC007342.5	lncRNA	chr16	53386944	53389085	+
ENSG00000263829	-1.86048	0.266072	3.85189e-05	0.000311323	SINHCAFP1	processed_pseudogene	chr18	26255698	26256355	-
ENSG00000264007	1.13136	0.403153	0.000317693	0.0019868	AC104564.2	lncRNA	chr17	29621617	29622254	-
ENSG00000264217	1.20297	0.217295	0.00188654	0.00898479	RPL35AP23	processed_pseudogene	chr10	45940522	45940851	+
ENSG00000264859	1.26882	0.278189	0.000450464	0.00266897	DSG2-AS1	lncRNA	chr18	31542146	31556948	-
ENSG00000265185	1.97493	0.367498	0.000299206	0.00188338	SNORD3B-1	snoRNA	chr17	19061912	19062669	+
ENSG00000266208	1.04632	1.40662	0.00486544	0.0197098	AC080112.1	lncRNA	chr17	40360655	40364693	+
ENSG00000266446	1.66454	0.965563	3.60337e-06	3.7708e-05	AL449423.1	lncRNA	chr9	21995482	21996013	+
ENSG00000267213	1.87666	0.414396	0.000499494	0.0029228	AC007773.1	lncRNA	chr19	32390050	32405560	-
ENSG00000267288	1.43651	0.548073	3.17069e-05	0.000261565	AC138150.2	lncRNA	chr17	45168800	45171584	-
ENSG00000267375	-1.08652	1.60404	7.33999e-07	9.02986e-06	AC008649.2	lncRNA	chr19	38683873	38693606	-
ENSG00000267505	1.2801	0.276861	0.00125019	0.00636703	AC005180.2	lncRNA	chr17	44793199	44794474	+
ENSG00000267758	-1.41771	0.23561	3.96337e-05	0.000318317	AC099811.4	lncRNA	chr17	42268587	42269807	+
ENSG00000268601	1.90301	0.42715	3.51219e-08	5.85525e-07	AC115522.1	lncRNA	chr19	43794309	43795658	-
ENSG00000269113	1.9991	-0.240364	0.000406536	0.00244815	TRABD2B	protein_coding	chr1	47760528	47997385	-
ENSG00000269843	-1.24517	0.0620425	0.00157696	0.00774971	AC008537.2	lncRNA	chr19	40831221	40837210	-
ENSG00000271732	1.4654	-0.0962312	0.000125245	0.000883162	AL137798.1	lncRNA	chr1	16617391	16617729	+
ENSG00000271970	1.37916	-0.23933	0.00370573	0.0157196	NA	NA	NA	NA	NA	NA
ENSG00000272072	-1.00151	1.48253	2.62748e-06	2.84527e-05	AC004492.1	lncRNA	chr7	107192559	107193300	-
ENSG00000272183	1.15264	0.286159	0.00169134	0.00822374	AC005041.3	lncRNA	chr2	74501717	74502365	+
ENSG00000272509	1.38839	1.53061	3.44337e-11	1.02105e-09	AC087752.4	lncRNA	chr8	94884609	94885070	+
ENSG00000272954	1.30072	-0.289654	0.00250793	0.0114056	AP000553.2	lncRNA	chr22	21661934	21662363	+
ENSG00000273076	-1.20063	0.132604	0.00149075	0.00738732	AL021707.7	lncRNA	chr22	38743495	38743910	+
ENSG00000273254	-1.14577	0.434879	0.000701582	0.0038952	AF129075.2	lncRNA	chr21	29024255	29024890	-
ENSG00000273274	1.0052	2.4464	8.38706e-10	1.9219e-08	ZBTB8B	protein_coding	chr1	32465072	32496686	+
ENSG00000273445	-1.34362	2.1097	4.56021e-11	1.30581e-09	AC133644.1	lncRNA	chr2	87477495	87478034	-
ENSG00000273703	-3.36739	5.94239	1.36782e-57	1.00426e-54	H2BC14	protein_coding	chr6	27815022	27815489	+
ENSG00000274267	-1.03239	7.72023	1.2821e-26	1.94487e-24	NA	NA	NA	NA	NA	NA
ENSG00000274286	1.26111	0.213934	0.00106712	0.00557716	ADRA2B	protein_coding	chr2	96112876	96116571	-
ENSG00000274641	-1.55414	6.87435	3.56762e-38	9.77369e-36	H2BC17	protein_coding	chr6	27893425	27893891	+
ENSG00000274701	1.29726	0.187701	0.00187416	0.00893976	Metazoa_SRP	misc_RNA	chr8	94655911	94656208	+
ENSG00000274776	-1.33666	0.618084	1.07461e-05	9.92176e-05	AC090241.3	lncRNA	chr18	46786699	46789297	-
ENSG00000274997	-1.55108	7.09693	2.23476e-45	8.91718e-43	H2AC12	protein_coding	chr6	27147106	27147562	+
ENSG00000275443	-1.14834	0.345835	0.000344607	0.00213001	AC012409.2	lncRNA	chr15	95990582	96300990	+
ENSG00000275714	-1.21938	5.81805	5.16264e-13	1.95382e-11	H3C1	protein_coding	chr6	26020451	26020958	+
ENSG00000275993	-1.39331	1.08062	5.47447e-07	6.93471e-06	SIK1B	protein_coding	chr21	6111131	6123778	+
ENSG00000276107	-1.2153	2.72538	2.98287e-15	1.58239e-13	AC037198.1	lncRNA	chr15	39586561	39587293	+
ENSG00000276216	1.04069	2.48337	2.12156e-09	4.48116e-08	AC245014.3	lncRNA	chr1	145281116	145281462	+
ENSG00000276255	1.31596	1.11035	4.1124e-08	6.74558e-07	LINC02809	lncRNA	chr1	228073909	228076550	-
ENSG00000276368	-1.02029	6.05243	1.2878e-10	3.40599e-09	H2AC14	protein_coding	chr6	27814302	27814777	-
ENSG00000276966	-1.13518	6.97505	5.727e-25	7.67293e-23	H4C5	protein_coding	chr6	26204552	26206038	+
ENSG00000277157	-1.31517	6.5074	1.63704e-11	5.09186e-10	H4C4	protein_coding	chr6	26188710	26189112	-
ENSG00000277224	-1.59677	5.74805	9.9897e-18	6.86745e-16	H2BC7	protein_coding	chr6	26199520	26200715	+
ENSG00000277287	1.71202	0.85493	2.57044e-06	2.79175e-05	AL109976.1	lncRNA	chr20	3239705	3245382	+
ENSG00000277301	2.00988	-0.330521	0.000303825	0.00190722	AL034550.2	lncRNA	chr20	32509959	32520285	+
ENSG00000277639	1.3096	0.834265	2.24476e-05	0.000192355	AC007906.2	protein_coding	chr16	53035690	53052873	-
ENSG00000278434	-1.15156	0.285989	0.0067563	0.0258549	AC023830.3	lncRNA	chr16	4532216	4533670	-
ENSG00000278463	-2.20117	5.85057	8.76343e-37	2.26553e-34	H2AC4	protein_coding	chr6	26033092	26033618	-
ENSG00000278705	-1.3815	6.8283	1.99933e-24	2.58434e-22	H4C2	protein_coding	chr6	26026815	26027252	-
ENSG00000278828	-1.88737	7.26244	1.3759e-48	6.82556e-46	H3C10	protein_coding	chr6	27810064	27811300	+
ENSG00000278873	1.07136	0.121724	0.00351477	0.0150487	PRO1804	TEC	chr17	69232963	69235012	-
ENSG00000279151	2.22832	-0.290847	2.01432e-05	0.000174236	AL021920.1	lncRNA	chr1	16701546	16705594	+
ENSG00000279254	-1.40693	-0.227114	0.000460632	0.00272155	AC020604.1	TEC	chr2	46668870	46670778	+
ENSG00000279374	-1.00189	0.0425177	0.0101315	0.0358658	NA	NA	NA	NA	NA	NA
ENSG00000279713	1.33212	0.480479	6.28744e-05	0.000480658	AC080038.3	TEC	chr17	62679403	62681354	-
ENSG00000279891	-1.1847	3.46814	1.14148e-23	1.39679e-21	FLJ42393	TEC	chr3	188178543	188180812	+
ENSG00000279989	-1.09207	0.270152	0.00132551	0.00668401	AC011815.3	TEC	chr18	35257040	35257512	+
ENSG00000280053	-1.19278	0.268459	0.00156607	0.00770445	AC011199.1	TEC	chr3	126973065	126976426	+
ENSG00000280169	-1.04886	0.0730661	0.00678965	0.0259363	AL136526.1	lncRNA	chr13	100537365	100539567	+
ENSG00000280254	1.41412	0.683759	1.38617e-05	0.000124661	AC233723.2	TEC	chr17	4787057	4789162	+
ENSG00000280329	-1.22902	1.88581	1.78288e-05	0.000156279	NA	NA	NA	NA	NA	NA
ENSG00000280424	1.633	0.268342	0.00087525	0.00472228	BX537318.2	TEC	chr22	46006616	46010777	+
ENSG00000283235	1.62116	0.712155	0.000212837	0.00140173	AC139493.2	lncRNA	chr5	176173345	176199295	-
ENSG00000283516	1.04554	0.0827336	0.00528244	0.0210552	LITAFD	protein_coding	chr16	8881634	8885351	+
ENSG00000283662	1.8859	0.121692	8.78903e-06	8.27296e-05	AC138904.3	lncRNA	chr16	28258686	28292173	+

## Sheet: Total HU_vs_NT
Geneid	logFC	logCPM	PValue	FDR	Gene_name	Gene_biotype	chr	start	end	strand
ENSG00000124635	-3.57088	6.62857	1.11892e-294	1.28361e-291	H2BC11	protein_coding	chr6	27125897	27132795	-
ENSG00000180596	-2.62106	7.42021	4.64787e-292	5.01833e-289	H2BC4	protein_coding	chr6	26114873	26123926	-
ENSG00000274267	-1.95232	7.72023	2.93577e-289	2.99367e-286	NA	NA	NA	NA	NA	NA
ENSG00000275714	-2.20195	5.81805	3.49093e-285	3.37243e-282	H3C1	protein_coding	chr6	26020451	26020958	+
ENSG00000184678	-2.57327	6.70113	4.44295e-284	4.07752e-281	H2BC21	protein_coding	chr1	149884459	149886652	-
ENSG00000168298	-2.27596	8.58688	1.04023e-241	9.09214e-239	H1-4	protein_coding	chr6	26156329	26157115	+
ENSG00000158373	-2.14425	7.6805	1.93381e-221	1.61341e-218	H2BC5	protein_coding	chr6	26158146	26171349	+
ENSG00000183598	-2.96117	4.78777	5.52584e-218	4.40986e-215	H3C13	protein_coding	chr1	149813225	149813693	-
ENSG00000196787	-2.31632	7.30449	3.18409e-213	2.43517e-210	H2AC11	protein_coding	chr6	27133042	27135291	+
ENSG00000278705	-2.44205	6.8283	7.6023e-204	5.58161e-201	H4C2	protein_coding	chr6	26026815	26027252	-
ENSG00000203814	-2.6264	6.08654	7.34239e-203	5.18345e-200	H2BC18	protein_coding	chr1	149782689	149812373	-
ENSG00000181218	-3.05865	5.06157	3.86169e-201	2.62523e-198	H2AW	protein_coding	chr1	228456979	228457873	-
ENSG00000158406	-2.50758	4.78922	5.88275e-199	3.85635e-196	H4C8	protein_coding	chr6	26277609	26285638	-
ENSG00000276966	-1.78711	6.97505	1.78992e-195	1.1329e-192	H4C5	protein_coding	chr6	26204552	26206038	+
ENSG00000277157	-1.8762	6.5074	5.44578e-182	3.33191e-179	H4C4	protein_coding	chr6	26188710	26189112	-
ENSG00000233822	-1.7456	6.29198	5.26542e-178	3.11764e-175	H2BC15	protein_coding	chr6	27837760	27855709	+
ENSG00000087586	-1.54164	5.91344	2.21626e-175	1.27123e-172	AURKA	protein_coding	chr20	56369389	56392337	-
ENSG00000112984	-1.70803	6.52098	1.65603e-174	9.21106e-172	KIF20A	protein_coding	chr5	138178719	138187723	+
ENSG00000184270	-1.76454	5.81974	2.01001e-163	1.08511e-160	H2AC21	protein_coding	chr1	149887469	149887965	-
ENSG00000117399	-1.0343	7.68205	4.62045e-156	2.42309e-153	CDC20	protein_coding	chr1	43358981	43363203	+
ENSG00000072571	-1.30622	6.42512	3.23778e-152	1.65082e-149	HMMR	protein_coding	chr5	163460203	163491941	+
ENSG00000114315	-2.03837	6.40332	4.66667e-149	2.31505e-146	HES1	protein_coding	chr3	194136148	194138732	+
ENSG00000166851	-1.6031	6.10504	5.94657e-142	2.87235e-139	PLK1	protein_coding	chr16	23677656	23690367	+
ENSG00000118193	-1.11316	7.13457	1.56401e-132	7.36086e-130	KIF14	protein_coding	chr1	200551497	200620751	-
ENSG00000197837	-1.82889	4.03293	1.18841e-126	5.45333e-124	H4-16	protein_coding	chr12	14767999	14771131	-
ENSG00000066279	-1.02223	8.09384	7.23163e-122	3.23748e-119	ASPM	protein_coding	chr1	197084121	197146694	-
ENSG00000134057	-1.38292	7.56341	2.43622e-120	1.06468e-117	CCNB1	protein_coding	chr5	69167135	69178245	+
ENSG00000140451	-2.78254	4.59899	3.84478e-119	1.64119e-116	PIF1	protein_coding	chr15	64815632	64825668	-
ENSG00000138778	-1.18197	7.14395	4.48024e-116	1.86897e-113	CENPE	protein_coding	chr4	103105349	103198445	-
ENSG00000117650	-1.21022	5.33318	1.20448e-110	4.91294e-108	NEK2	protein_coding	chr1	211658657	211675630	-
ENSG00000175305	1.7018	6.04547	1.30358e-109	5.20158e-107	CCNE2	protein_coding	chr8	94879770	94896678	-
ENSG00000104267	1.21288	4.67195	1.17407e-103	4.48958e-101	CA2	protein_coding	chr8	85463968	85481493	+
ENSG00000197061	-1.38819	7.30283	1.08284e-95	4.05622e-93	H4C3	protein_coding	chr6	26103933	26104337	+
ENSG00000213390	-1.03003	5.72109	1.61397e-90	5.9249e-88	ARHGAP19	protein_coding	chr10	97222173	97292673	-
ENSG00000126787	-1.09548	7.02538	1.11549e-78	3.93746e-76	DLGAP5	protein_coding	chr14	55148112	55191608	-
ENSG00000134222	-1.34176	5.09789	2.875e-70	9.42331e-68	PSRC1	protein_coding	chr1	109279556	109283186	-
ENSG00000278637	-1.39296	5.90669	1.49951e-65	4.74544e-63	H4C1	protein_coding	chr6	26021649	26022050	+
ENSG00000056736	1.07304	5.29533	7.64634e-60	2.22775e-57	IL17RB	protein_coding	chr3	53846568	53865794	+
ENSG00000139354	-1.09159	5.66942	3.01392e-57	8.13536e-55	GAS2L3	protein_coding	chr12	100573683	100628288	+
ENSG00000024526	-1.051	6.80988	5.60237e-57	1.49031e-54	DEPDC1	protein_coding	chr1	68474152	68497221	-
ENSG00000135378	1.0053	4.51151	1.38085e-56	3.62079e-54	PRRG4	protein_coding	chr11	32829927	32858120	+
ENSG00000100867	-1.20266	4.6326	1.65105e-53	4.20902e-51	DHRS2	protein_coding	chr14	23630115	23645639	+
ENSG00000168743	1.18074	4.23553	5.63134e-47	1.27609e-44	NPNT	protein_coding	chr4	105894775	106004027	+
ENSG00000136122	-1.03434	4.68544	1.52649e-40	2.91863e-38	BORA	protein_coding	chr13	72727749	72756198	+
ENSG00000141314	1.04861	4.08934	1.34485e-37	2.42007e-35	RHBDL3	protein_coding	chr17	32265832	32324659	+
ENSG00000159871	1.43462	3.3759	5.10545e-36	8.84061e-34	LYPD5	protein_coding	chr19	43785874	43827206	-
ENSG00000187475	-3.38585	1.06339	1.82164e-35	3.09595e-33	H1-6	protein_coding	chr6	26107412	26108135	-
ENSG00000122877	-1.15486	5.04131	1.03976e-32	1.60376e-30	EGR2	protein_coding	chr10	62811996	62919900	-
ENSG00000273542	-2.06329	2.10096	1.67544e-30	2.38393e-28	H4C12	protein_coding	chr6	27831174	27831560	-
ENSG00000173706	1.10091	4.34828	1.15519e-29	1.63105e-27	HEG1	protein_coding	chr3	124965710	125055997	-
ENSG00000185361	-1.01795	4.18186	5.68814e-29	7.73376e-27	TNFAIP8L1	protein_coding	chr19	4639516	4655568	+
ENSG00000119508	-1.53925	4.82101	6.5382e-29	8.82417e-27	NR4A3	protein_coding	chr9	99821855	99866891	+
ENSG00000170345	-1.01465	8.24284	9.20015e-27	1.13335e-24	FOS	protein_coding	chr14	75278826	75282230	+
ENSG00000231007	-1.2292	2.67835	2.40115e-24	2.57737e-22	CDC20P1	processed_pseudogene	chr9	87011652	87013151	+
ENSG00000137460	1.39702	3.11062	1.10544e-23	1.15286e-21	FHDC1	protein_coding	chr4	152936323	152979671	+
ENSG00000197852	1.11513	3.44418	1.58701e-21	1.40723e-19	INKA2	protein_coding	chr1	111680630	111755824	-
ENSG00000257298	-1.29401	3.85829	2.45525e-21	2.13583e-19	AC008147.2	lncRNA	chr12	50185580	50191363	-
ENSG00000204128	1.00045	3.14512	1.02075e-20	8.43956e-19	C2orf72	protein_coding	chr2	231037523	231049719	+
ENSG00000243979	3.23492	1.14668	1.84479e-20	1.48514e-18	AC087752.1	processed_pseudogene	chr8	94891239	94892107	+
ENSG00000143816	1.34794	2.33365	1.19774e-19	9.12218e-18	WNT9A	protein_coding	chr1	227918656	227947932	-
ENSG00000140009	1.10665	3.3098	4.13943e-18	2.83505e-16	ESR2	protein_coding	chr14	64084232	64338112	-
ENSG00000250069	-1.40911	3.11648	1.29614e-17	8.46643e-16	AC011379.1	lncRNA	chr5	140200163	140203187	+
ENSG00000276410	-3.56195	0.0434279	3.7138e-16	2.08461e-14	H2BC3	protein_coding	chr6	26043227	26043713	-
ENSG00000278272	-3.19782	-0.126874	4.49789e-16	2.49422e-14	NA	NA	NA	NA	NA	NA
ENSG00000234913	1.94495	1.6164	4.93127e-16	2.72631e-14	AC016027.2	lncRNA	chr22	18004270	18007308	-
ENSG00000197238	-1.76381	1.99073	5.41393e-16	2.98417e-14	H4C11	protein_coding	chr6	27824092	27824480	+
ENSG00000100033	1.00606	3.51044	1.34707e-15	7.18765e-14	PRODH	protein_coding	chr22	18912777	18936553	-
ENSG00000159640	1.32518	2.50194	8.94975e-14	4.00665e-12	ACE	protein_coding	chr17	63477061	63498380	+
ENSG00000204934	1.10437	2.29998	3.86566e-13	1.6053e-11	ATP6V0E2-AS1	lncRNA	chr7	149867697	149880610	-
ENSG00000075891	1.10005	3.08797	2.36045e-12	8.84206e-11	PAX2	protein_coding	chr10	100735396	100829944	+
ENSG00000180998	1.45265	1.92784	2.51083e-12	9.31036e-11	GPR137C	protein_coding	chr14	52552836	52637713	+
ENSG00000244476	1.33264	2.80511	4.99307e-12	1.78651e-10	ERVFRD-1	protein_coding	chr6	11102489	11111725	-
ENSG00000225761	-1.05271	4.15147	1.00408e-11	3.41927e-10	AL596247.1	lncRNA	chr10	74005137	74027915	+
ENSG00000118257	1.13864	2.16605	4.9169e-11	1.48682e-09	NRP2	protein_coding	chr2	205681990	205798133	+
ENSG00000261226	1.19045	2.10583	4.9257e-11	1.48703e-09	AC092384.3	lncRNA	chr16	88936779	88939651	-
ENSG00000180044	1.04486	1.80777	8.86125e-11	2.57763e-09	C3orf80	protein_coding	chr3	160225422	160228213	+
ENSG00000272509	1.71942	1.53061	2.27924e-10	6.01084e-09	AC087752.4	lncRNA	chr8	94884609	94885070	+
ENSG00000105193	1.15678	7.54744	1.97908e-09	4.37137e-08	RPS16	protein_coding	chr19	39433137	39435949	-
ENSG00000172936	1.19134	3.32373	2.35389e-09	5.14353e-08	MYD88	protein_coding	chr3	38138478	38143022	+
ENSG00000196550	-1.11946	1.95085	2.67785e-09	5.77579e-08	FAM72A	protein_coding	chr1	206186179	206204414	-
ENSG00000188176	1.22096	1.39841	2.92253e-09	6.25941e-08	SMTNL2	protein_coding	chr17	4583999	4608319	+
ENSG00000129514	1.16943	1.33063	1.04738e-08	1.99841e-07	FOXA1	protein_coding	chr14	37589552	37596059	-
ENSG00000163083	1.91685	0.430067	1.40654e-08	2.5999e-07	INHBB	protein_coding	chr2	120346136	120351803	+
ENSG00000183779	1.09407	1.93571	1.41638e-08	2.61546e-07	ZNF703	protein_coding	chr8	37695782	37700019	+
ENSG00000188610	-1.734	0.924713	1.62108e-08	2.96364e-07	FAM72B	protein_coding	chr1	121167646	121185539	-
ENSG00000256897	1.06281	2.13516	2.82716e-08	4.92806e-07	AC018410.1	lncRNA	chr11	47220218	47221751	-
ENSG00000138741	1.13612	1.49248	5.4498e-08	8.93932e-07	TRPC3	protein_coding	chr4	121874481	121952060	-
ENSG00000178878	-1.02358	2.58367	1.01877e-07	1.56611e-06	APOLD1	protein_coding	chr12	12725917	12829975	+
ENSG00000162490	1.00541	1.46827	1.65189e-07	2.43537e-06	DRAXIN	protein_coding	chr1	11691710	11725857	+
ENSG00000282221	1.05142	1.23758	2.20332e-07	3.15459e-06	AC119427.1	lncRNA	chr1	201399633	201401190	+
ENSG00000272273	-1.48605	1.52169	5.35018e-07	7.01948e-06	IER3-AS1	lncRNA	chr6	30742929	30743592	+
ENSG00000204335	1.28636	0.421821	1.08831e-06	1.31681e-05	SP5	protein_coding	chr2	170715337	170718078	+
ENSG00000227589	1.57448	0.806183	1.25421e-06	1.49974e-05	TP73-AS3	lncRNA	chr1	3658938	3668772	-
ENSG00000230523	2.53042	-0.0860619	1.69264e-06	1.97511e-05	LINC01756	lncRNA	chr1	29329620	29350114	-
ENSG00000272320	1.01094	2.11447	1.81926e-06	2.10945e-05	AL445309.1	lncRNA	chr6	3311662	3313650	+
ENSG00000280219	1.19348	1.59594	2.39985e-06	2.69579e-05	AC093908.1	TEC	chr4	147487971	147496062	+
ENSG00000135063	1.09792	1.49948	2.50382e-06	2.79548e-05	FAM189A2	protein_coding	chr9	69324567	69392558	+
ENSG00000117226	1.03728	1.79605	3.09478e-06	3.3672e-05	GBP3	protein_coding	chr1	89006679	89022894	-
ENSG00000258498	1.76292	0.687798	3.76388e-06	4.00731e-05	DIO3OS	lncRNA	chr14	101552221	101560431	-
ENSG00000166106	1.08047	1.31576	4.68816e-06	4.8751e-05	ADAMTS15	protein_coding	chr11	130448974	130476641	+
ENSG00000140254	1.37389	1.377	4.73508e-06	4.91406e-05	DUOXA1	protein_coding	chr15	45117367	45129938	-
ENSG00000214992	1.81095	0.293797	4.90741e-06	5.06326e-05	AKAP17BP	unprocessed_pseudogene	chrX	119249346	119257667	-
ENSG00000143217	1.28584	0.634093	6.00675e-06	6.03401e-05	NECTIN4	protein_coding	chr1	161070998	161089558	-
ENSG00000273445	-1.04372	2.1097	7.72255e-06	7.50383e-05	AC133644.1	lncRNA	chr2	87477495	87478034	-
ENSG00000204464	1.34068	0.959296	8.05864e-06	7.77689e-05	C1orf195	lncRNA	chr1	15164344	15171317	-
ENSG00000231384	-1.51617	0.905145	8.11703e-06	7.82089e-05	AC007919.2	processed_pseudogene	chr3	172680714	172681224	+
ENSG00000281383	-3.90983	-0.0403829	9.10567e-06	8.68683e-05	FP671120.7	lncRNA	chr21	8254592	8255514	-
ENSG00000261794	1.24969	0.987591	1.11976e-05	0.000104596	GOLGA8H	protein_coding	chr15	30604126	30614561	+
ENSG00000102445	1.16583	0.571639	1.15094e-05	0.000107127	RUBCNL	protein_coding	chr13	46334681	46438190	-
ENSG00000278716	1.18139	1.11504	1.15094e-05	0.000107127	AC133540.1	lncRNA	chr16	85489813	85490831	+
ENSG00000241537	1.02859	1.46453	1.23737e-05	0.000113967	AC134050.1	processed_pseudogene	chr3	72772539	72773471	+
ENSG00000279151	2.82659	-0.290847	1.46701e-05	0.00013193	AL021920.1	lncRNA	chr1	16701546	16705594	+
ENSG00000078401	-1.39562	0.808492	1.57282e-05	0.000140414	EDN1	protein_coding	chr6	12290361	12297194	+
ENSG00000203362	1.0562	1.23644	1.7623e-05	0.000155365	POLH-AS1	lncRNA	chr6	43588230	43591362	-
ENSG00000246465	1.17897	0.826402	1.94546e-05	0.000168757	AC138904.1	lncRNA	chr16	28284885	28292064	-
ENSG00000279394	1.23275	1.28673	1.94546e-05	0.000168757	AC015871.4	TEC	chr15	79875920	79878179	-
ENSG00000219410	-1.0387	1.53922	2.41981e-05	0.00020421	AC125494.1	lncRNA	chr12	6663260	6672069	+
ENSG00000254389	1.43814	0.415222	2.51519e-05	0.000210901	RHPN1-AS1	lncRNA	chr8	143366631	143368548	-
ENSG00000231119	1.05634	1.57385	3.0046e-05	0.000246145	AL031666.1	lncRNA	chr20	47352561	47354633	+
ENSG00000267251	1.03178	1.37349	3.43087e-05	0.000277784	AC139100.1	lncRNA	chr18	80183680	80202992	+
ENSG00000270392	1.14113	1.16219	3.89796e-05	0.000310953	PFN1P2	transcribed_processed_pseudogene	chr1	120432204	120434052	-
ENSG00000142408	1.17912	1.26984	4.12409e-05	0.000326988	CACNG8	protein_coding	chr19	53962937	53990215	+
ENSG00000188501	1.27716	0.950051	4.41797e-05	0.000347885	LCTL	protein_coding	chr15	66547179	66565979	-
ENSG00000279501	1.37074	0.671451	5.07388e-05	0.000391143	CR392039.3	lncRNA	chr21	8996496	9018670	-
ENSG00000180422	-1.74676	0.62453	5.8622e-05	0.000442801	LINC00304	lncRNA	chr16	89159146	89164245	+
ENSG00000232912	1.08278	1.0177	6.44482e-05	0.000481852	RERE-AS1	lncRNA	chr1	8424645	8435013	+
ENSG00000235020	2.05595	0.0743057	6.94977e-05	0.000514574	AL390783.1	lncRNA	chr10	18206127	18261504	-
ENSG00000222012	1.01039	1.59805	8.20215e-05	0.000595297	AC005481.1	lncRNA	chr7	157614023	157618765	+
ENSG00000278818	-1.03756	0.983753	8.74805e-05	0.00063167	Metazoa_SRP	misc_RNA	chr14	55285227	55285558	+
ENSG00000226763	1.11673	1.10719	9.2893e-05	0.000667106	SRRM5	protein_coding	chr19	43596617	43614498	+
ENSG00000166183	1.1351	1.06666	0.00011021	0.000771514	ASPG	protein_coding	chr14	104085686	104115582	+
ENSG00000130649	-1.48909	0.546173	0.000112498	0.000783941	CYP2E1	protein_coding	chr10	133520406	133561220	+
ENSG00000136059	1.01842	0.875557	0.000113978	0.000793352	VILL	protein_coding	chr3	37988059	38007188	+
ENSG00000181029	1.20157	0.515286	0.000130737	0.000894178	TRAPPC5	protein_coding	chr19	7680833	7687703	+
ENSG00000268601	1.51109	0.42715	0.00013109	0.000896147	AC115522.1	lncRNA	chr19	43794309	43795658	-
ENSG00000244217	1.03478	1.32548	0.0001337	0.000911955	RPS4XP10	processed_pseudogene	chr8	94352923	94353653	+
ENSG00000225886	1.35426	0.652078	0.000137876	0.000936608	AL445490.1	lncRNA	chr1	27669468	27703063	+
ENSG00000229052	1.00365	1.30628	0.000142529	0.000964176	AL449283.1	transcribed_processed_pseudogene	chr1	92930696	92934098	+
ENSG00000176919	1.03706	0.812409	0.000176448	0.00115792	C8G	protein_coding	chr9	136945185	136946975	+
ENSG00000276255	1.09285	1.11035	0.000183645	0.0012	LINC02809	lncRNA	chr1	228073909	228076550	-
ENSG00000246877	1.24293	1.01324	0.000200504	0.00129755	DNM1P35	lncRNA	chr15	75727670	75738623	-
ENSG00000260648	1.03516	1.35341	0.000206164	0.00132684	AC020658.3	lncRNA	chr15	40232082	40236109	+
ENSG00000204531	1.11075	1.21159	0.000215021	0.00137468	POU5F1	protein_coding	chr6	31164337	31180731	-
ENSG00000260633	-1.43996	0.369137	0.000248879	0.00156498	AC010207.1	lncRNA	chr3	134347288	134349233	-
ENSG00000135636	1.01453	0.931747	0.000259049	0.0016206	DYSF	protein_coding	chr2	71453722	71686768	+
ENSG00000262454	1.22117	0.828959	0.000269511	0.0016769	MIR193BHG	lncRNA	chr16	14301389	14331067	+
ENSG00000266411	1.62821	0.112522	0.000274269	0.00170296	NA	NA	NA	NA	NA	NA
ENSG00000242600	1.14932	0.710181	0.000297489	0.00182318	MBL1P	transcribed_unitary_pseudogene	chr10	79920178	79923119	+
ENSG00000179071	1.79717	0.512379	0.000299164	0.00183161	CCDC89	protein_coding	chr11	85683848	85686195	-
ENSG00000234393	1.0479	1.29834	0.000305972	0.0018683	AL592546.2	lncRNA	chr10	113710681	113719332	-
ENSG00000177133	1.13664	0.409611	0.000313583	0.00190716	PRDM16-DT	lncRNA	chr1	3059615	3068437	-
ENSG00000253372	1.36241	0.526311	0.000314365	0.00191065	AC016405.1	lncRNA	chr8	122807746	122816517	+
ENSG00000273451	1.21824	0.831361	0.000321449	0.00194855	AL031666.3	lncRNA	chr20	47348137	47349142	-
ENSG00000257464	1.46984	0.639292	0.000322495	0.00195359	AC125611.1	processed_pseudogene	chr12	49442424	49442652	-
ENSG00000277895	-1.01833	0.850424	0.000355407	0.00212977	AC135279.3	lncRNA	chr12	64451591	64452901	-
ENSG00000177363	-1.21318	0.670928	0.000379122	0.00225788	LRRN4CL	protein_coding	chr11	62686406	62689530	-
ENSG00000262248	1.02054	1.23013	0.000383232	0.00227645	AC027796.2	processed_pseudogene	chr17	3619256	3619913	-
ENSG00000279685	1.34137	0.562087	0.000389645	0.00230633	MAPT-IT1	lncRNA	chr17	45895783	45898798	+
ENSG00000260097	1.31203	0.488129	0.000449125	0.0025948	SPDYE6	protein_coding	chr7	102345746	102356444	-
ENSG00000274460	-1.15521	0.723521	0.000450579	0.00260164	AC092119.2	lncRNA	chr16	21950218	21951708	-
ENSG00000280384	1.70484	0.252031	0.000476764	0.00272872	FP325332.1	lncRNA	chr22	46163303	46165347	+
ENSG00000269189	1.1611	0.88273	0.000584485	0.00326185	AL445223.1	lncRNA	chr13	98233650	98234700	+
ENSG00000215515	1.14985	0.639687	0.000637182	0.00351215	IFIT1P1	processed_pseudogene	chr13	32384660	32386108	+
ENSG00000196972	1.03911	0.768108	0.000724458	0.00392023	SMIM10L2B	protein_coding	chrX	135094985	135098712	-
ENSG00000255367	1.43553	0.457611	0.000748757	0.00402783	AC127526.2	lncRNA	chr11	3481520	3581211	-
ENSG00000183722	1.07472	0.934838	0.000752372	0.00404427	LHFPL6	protein_coding	chr13	39209116	39603528	-
ENSG00000258531	-1.47761	0.187694	0.000862875	0.00455772	BANF1P1	processed_pseudogene	chr14	68936602	68936864	+
ENSG00000243986	1.40289	0.260974	0.000862875	0.00455772	ENO1P3	processed_pseudogene	chr3	124862094	124863317	-
ENSG00000254454	1.43654	0.13087	0.000862875	0.00455772	RCC2P6	processed_pseudogene	chr11	62371146	62373168	+
ENSG00000238390	1.21551	0.744012	0.000902541	0.00472913	AP000254.1	snoRNA	chr21	31664306	31664482	+
ENSG00000279829	1.33233	0.304324	0.000907389	0.00474911	AC015959.1	TEC	chr18	46385707	46387083	+
ENSG00000201208	-1.14192	0.712987	0.000915744	0.00478601	Y_RNA	misc_RNA	chr12	113178423	113178519	-
ENSG00000253720	1.0358	1.02612	0.000973287	0.00504083	AC022973.3	lncRNA	chr8	129939844	129951056	+
ENSG00000274290	-1.17749	0.947655	0.000989321	0.00510658	H2BC6	protein_coding	chr6	26172059	26184655	+
ENSG00000232713	1.28781	0.258639	0.000993641	0.00512599	RPS12P3	processed_pseudogene	chr2	60938204	60938604	-
ENSG00000197915	1.42785	0.596495	0.00106535	0.00544191	HRNR	protein_coding	chr1	152212076	152224193	-
ENSG00000282855	1.13139	0.511108	0.00108124	0.00551434	AC093591.3	processed_pseudogene	chr4	127809170	127809477	+
ENSG00000260495	1.14457	0.540921	0.00109158	0.00556247	AC009148.1	lncRNA	chr16	81310731	81313423	-
ENSG00000233077	1.22209	0.2947	0.00112087	0.00569086	LINC01271	lncRNA	chr20	50310711	50321342	-
ENSG00000229696	1.3244	0.497013	0.0011324	0.00574176	KARS1P1	processed_pseudogene	chr13	41925598	41927349	+
ENSG00000107831	-1.00937	1.08151	0.00130382	0.006483	FGF8	protein_coding	chr10	101770130	101780369	-
ENSG00000201458	-1.21239	0.387807	0.001329	0.00659649	RNU4-4P	snRNA	chr3	172796429	172796558	-
ENSG00000249407	1.29583	0.466006	0.00142572	0.00697845	IL20RB-AS1	lncRNA	chr3	136959125	136982196	-
ENSG00000225075	1.04171	0.611037	0.00146842	0.0071436	AL603832.1	lncRNA	chr1	112693688	112696621	-
ENSG00000255201	1.2937	0.678931	0.00150334	0.00728611	AC087623.1	lncRNA	chr8	38421889	38426096	+
ENSG00000242094	1.0144	0.666588	0.00155246	0.00748931	FOXP1-IT1	lncRNA	chr3	71570255	71574457	-
ENSG00000154485	1.30183	0.103121	0.00156188	0.00752846	MMP21	protein_coding	chr10	125753580	125775821	-
ENSG00000267481	1.10091	0.286698	0.00165085	0.00789508	AC011477.1	lncRNA	chr19	19788755	19790531	-
ENSG00000274428	1.11652	0.546761	0.00169996	0.00809413	RNVU1-25	snRNA	chr1	146409903	146410062	+
ENSG00000275549	1.46511	0.567701	0.00173091	0.00821588	STPG3-AS1	lncRNA	chr9	137250219	137253497	-
ENSG00000280036	-1.04549	1.0304	0.00182717	0.00860611	AC020661.4	lncRNA	chr15	41016990	41018843	-
ENSG00000242795	1.28402	0.412502	0.00184744	0.00869007	AC007849.1	lncRNA	chr3	169613510	169623951	-
ENSG00000074706	1.00382	0.465616	0.00186061	0.00874333	IPCEF1	protein_coding	chr6	154154496	154356792	-
ENSG00000269898	1.01896	0.479301	0.00200882	0.00932051	AC018695.2	lncRNA	chr16	85743287	85744225	+
ENSG00000213057	1.39965	0.093678	0.00206242	0.00953057	C1orf220	lncRNA	chr1	178542752	178548889	+
ENSG00000251571	-1.3173	0.465967	0.00212837	0.00979348	DDX3P3	processed_pseudogene	chr4	103572089	103574082	+
ENSG00000179023	1.2135	0.415495	0.00217367	0.00997194	KLHDC7A	protein_coding	chr1	18480930	18485974	+
ENSG00000264007	1.10593	0.403153	0.00223017	0.0101828	AC104564.2	lncRNA	chr17	29621617	29622254	-
ENSG00000254616	1.19915	0.403624	0.00223017	0.0101828	AP001775.1	processed_pseudogene	chr11	134173095	134173680	+
ENSG00000279748	1.19917	0.320622	0.00223017	0.0101828	AC008764.9	TEC	chr19	16586905	16589409	+
ENSG00000242034	1.30034	0.151406	0.00246092	0.011043	AC097493.1	processed_pseudogene	chr4	9553614	9553985	-
ENSG00000197406	1.09509	-0.00206925	0.00249635	0.0111812	DIO3	protein_coding	chr14	101561351	101563452	+
ENSG00000271779	1.12571	0.583401	0.00255084	0.0113804	AC009994.1	processed_pseudogene	chr17	64572829	64573081	+
ENSG00000234263	1.09044	0.871536	0.00257519	0.0114616	MAP3K5-AS1	lncRNA	chr6	136629066	136648198	+
ENSG00000266709	1.02525	0.177963	0.00262949	0.0116525	AC005224.3	lncRNA	chr17	14303854	14305505	+
ENSG00000162068	1.15465	0.67979	0.00294655	0.0128328	NTN3	protein_coding	chr16	2471297	2474145	+
ENSG00000262468	1.07991	0.479024	0.0031223	0.013453	LINC01569	lncRNA	chr16	4243943	4253817	-
ENSG00000259408	1.12877	0.355003	0.00313341	0.0134851	AC010809.2	lncRNA	chr15	33851785	33856809	-
ENSG00000173585	-1.28921	0.328327	0.00320474	0.0137309	CCR9	protein_coding	chr3	45886504	45903175	+
ENSG00000270842	1.45745	-0.154194	0.00334056	0.0142165	AC073413.2	processed_pseudogene	chr4	82775461	82776101	+
ENSG00000226942	1.05133	0.67205	0.00347224	0.0146725	IL9RP3	unprocessed_pseudogene	chr16	29336	38321	-
ENSG00000276272	1.22791	0.387181	0.00347922	0.0146942	AC024884.2	lncRNA	chr12	56411944	56413190	-
ENSG00000245311	1.20069	0.388531	0.00352474	0.0148694	ARNTL2-AS1	lncRNA	chr12	27389789	27446625	-
ENSG00000280205	1.08887	0.641038	0.00354903	0.0149547	AC009716.2	TEC	chr18	76385642	76389406	-
ENSG00000273183	1.16106	0.379499	0.00379751	0.0158416	AC093726.2	lncRNA	chr7	154956429	154957107	+
ENSG00000215049	1.1008	0.122352	0.0038048	0.0158685	PRDX2P1	processed_pseudogene	chr13	30296147	30296735	+
ENSG00000260671	-1.0564	1.102	0.00404486	0.0167027	AC010536.2	lncRNA	chr16	87739771	87747706	-
ENSG00000204538	1.74753	-0.424896	0.00406419	0.0167617	PSORS1C2	protein_coding	chr6	31137534	31139066	-
ENSG00000227934	1.29547	0.111763	0.00437581	0.0177767	AL732414.1	processed_pseudogene	chr1	231021611	231022183	+
ENSG00000263883	1.28174	0.032558	0.00446074	0.0180345	EEF1DP7	transcribed_processed_pseudogene	chr17	63636601	63637113	+
ENSG00000279138	1.28853	0.269548	0.00447046	0.0180573	AP002847.1	TEC	chr8	104478539	104480783	-
ENSG00000181123	1.21006	0.0641206	0.00448371	0.0180916	AC004832.1	lncRNA	chr22	30475364	30492804	+
ENSG00000269113	1.47884	-0.240364	0.00456577	0.0183822	TRABD2B	protein_coding	chr1	47760528	47997385	-
ENSG00000207697	-1.19595	0.568873	0.00459211	0.0184568	MIR573	miRNA	chr4	24520192	24520290	-
ENSG00000253015	-1.04589	0.533718	0.00490878	0.0195023	RN7SKP64	misc_RNA	chr5	139333038	139333365	-
ENSG00000266537	1.33221	0.159724	0.00500625	0.0198252	SPDYE22P	unprocessed_pseudogene	chr17	59174983	59181787	-
ENSG00000111783	1.68878	-0.226665	0.00524367	0.0205701	RFX4	protein_coding	chr12	106583004	106762803	+
ENSG00000235438	1.30427	-0.00975224	0.00529763	0.0207419	ESRRAP2	transcribed_processed_pseudogene	chr13	21260015	21295003	+
ENSG00000259532	1.09535	0.286697	0.00542293	0.0211558	AC009269.2	lncRNA	chr15	70748932	70754177	+
ENSG00000164900	1.25153	-0.0758742	0.00551395	0.0214425	GBX1	protein_coding	chr7	151148589	151174745	-
ENSG00000157782	1.06954	0.694848	0.0056498	0.0218596	CABP1	protein_coding	chr12	120640552	120667324	+
ENSG00000283662	1.35685	0.121692	0.00567157	0.02193	AC138904.3	lncRNA	chr16	28258686	28292173	+
ENSG00000204121	1.42874	-0.16585	0.00599133	0.0230016	ECEL1P1	unprocessed_pseudogene	chr2	232415818	232419816	-
ENSG00000271137	1.61686	-0.0733529	0.00599133	0.0230016	AC006254.3	processed_pseudogene	chr3	52753526	52754690	+
ENSG00000266456	1.06277	0.355189	0.00622333	0.0237641	AP001178.3	lncRNA	chr18	650229	652843	+
ENSG00000241179	1.2597	0.413384	0.0064612	0.0245081	AC010301.1	processed_pseudogene	chr5	134804778	134805132	-
ENSG00000272941	1.00377	0.426316	0.00674827	0.0254029	AC083862.1	lncRNA	chr7	135168403	135169547	+
ENSG00000235081	-1.5118	-0.252227	0.00685795	0.0257079	AC245052.3	processed_pseudogene	chr19	54229036	54230213	+
ENSG00000260310	1.06601	-0.0102593	0.00687942	0.0257645	AC027277.2	lncRNA	chr16	10576499	10578183	-
ENSG00000279836	1.21372	0.270695	0.00690875	0.0258638	AP002967.1	TEC	chr11	87121058	87121596	+
ENSG00000241461	-1.18445	0.480796	0.00691285	0.0258738	RN7SL182P	misc_RNA	chr3	49083233	49083532	+
ENSG00000249852	1.20338	0.321763	0.007468	0.0275805	AC145676.1	TEC	chr7	227554	229557	-
ENSG00000267592	-1.10931	0.275918	0.0078083	0.0286495	AC004134.1	processed_pseudogene	chr17	35596904	35597128	-
ENSG00000188389	1.05813	-0.0868919	0.00794814	0.0290903	PDCD1	protein_coding	chr2	241849884	241858894	-
ENSG00000244073	1.05404	0.276905	0.00859593	0.0310618	RPS4XP6	processed_pseudogene	chr5	37085056	37085852	+
ENSG00000111796	1.18427	0.634358	0.00884317	0.031808	KLRB1	protein_coding	chr12	9594551	9607916	-
ENSG00000266844	1.14909	0.17961	0.00908024	0.0324762	AC093330.1	lncRNA	chr18	76974690	76984162	+
ENSG00000232526	1.05254	0.121204	0.00913701	0.0326311	VDAC1P13	processed_pseudogene	chr2	42463139	42463997	-
ENSG00000215720	1.03478	0.320159	0.0095506	0.0338402	MFFP1	processed_pseudogene	chr1	15191828	15192845	-
ENSG00000232036	1.21107	-0.00959808	0.00956571	0.0338563	AL078645.2	processed_pseudogene	chr1	184566511	184567835	+
ENSG00000198768	1.25637	0.15128	0.00956571	0.0338563	APCDD1L	protein_coding	chr20	58459101	58515399	-
ENSG00000265334	1.26588	0.0511926	0.0101999	0.0356881	AC130324.2	lncRNA	chr17	30834325	30863028	-
ENSG00000258565	1.09805	0.345584	0.0119373	0.040719	BLZF2P	unprocessed_pseudogene	chr14	68867857	68869951	-
ENSG00000249655	1.06871	0.548788	0.0123241	0.041768	AC008434.1	lncRNA	chr5	80630313	80631590	-
ENSG00000200391	1.35925	-0.131367	0.0124411	0.0420934	Y_RNA	misc_RNA	chr15	43863893	43864005	-
ENSG00000252192	-1.05619	-0.0864583	0.0128013	0.0430108	AC127002.1	snoRNA	chr12	122492113	122492241	-
ENSG00000255084	-1.00621	0.473731	0.0131892	0.043982	AP003110.1	lncRNA	chr11	78533176	78558565	+
ENSG00000229948	1.12571	0.420698	0.0134997	0.0448482	B3GALNT1P1	processed_pseudogene	chr2	69597353	69598951	+
ENSG00000261723	1.53443	-0.239587	0.014492	0.0474576	AC008870.4	lncRNA	chr16	23605841	23624107	+
ENSG00000103175	1.10917	-0.343262	0.0150037	0.0487851	WFDC1	protein_coding	chr16	84294846	84329844	+
ENSG00000278873	1.07486	0.121724	0.0150253	0.0488296	PRO1804	TEC	chr17	69232963	69235012	-
