# Supplementary material for: The chromatin-associated lncREST ensures effective replication stress response by promoting the assembly of fork signaling factors
Source: Nat Commun. 2024 Feb 1;15:978. doi: 10.1038/s41467-024-45183-5 (PMC10834948; doi:10.1038/s41467-024-45183-5)
Supplement: Supplementary file 5 — Supplementary Data 2 [file 41467_2024_45183_MOESM5_ESM.xlsx]

## Sheet: Mass_Spec_lncREST_pulldown
reference	Gene Symbol	Annotation	MWT(kDa)	Unique LacZ	Total LacZ	Unique REST_HU1	Total REST_HU1	Unique REST_HU2	Total REST_HU2	Unique REST_NT1	Total REST_NT1	Unique REST_NT2	Total REST_NT2	Max	Sum Intensity LacZ	Sum Intensity REST_HU1	Sum Intensity REST_HU2	Sum Intensity REST_NT1	Sum Intensity REST_NT2	lowest value
sp|Q13085|ACACA_HUMAN	ACACA	Acetyl-CoA carboxylase 1 OS=Homo sapiens GN=ACACA PE=1 SV=2	265.38	104	303	110	342	109	359	66	169	70	208	359	230000000	350000000	380000000	100000000	180000000	100000000
sp|P11498|PYC_HUMAN	PC	Pyruvate carboxylase, mitochondrial OS=Homo sapiens GN=PC PE=1 SV=2	129.55	51	282	58	330	58	346	48	219	45	213	346	310000000	620000000	570000000	210000000	230000000	210000000
sp|Q96RQ3|MCCA_HUMAN	MCCC1	Methylcrotonoyl-CoA carboxylase subunit alpha, mitochondrial OS=Homo sapiens GN=MCCC1 PE=1 SV=3	80.42	42	195	49	227	45	223	41	191	40	172	227	59000000	120000000	110000000	64000000	76000000	59000000
sp|P05165|PCCA_HUMAN	PCCA	Propionyl-CoA carboxylase alpha chain, mitochondrial OS=Homo sapiens GN=PCCA PE=1 SV=4	80.01	27	67	28	73	26	58	39	113	32	118	118	18000000	20000000	20000000	110000000	100000000	18000000
sp|O00763|ACACB_HUMAN	ACACB	Acetyl-CoA carboxylase 2 OS=Homo sapiens GN=ACACB PE=1 SV=3	276.37	14	15	13	15	12	14	3	4	5	5	15	200000	440000	330000	76000	71000	71000
sp|P35579|MYH9_HUMAN	MYH9	Myosin-9 OS=Homo sapiens GN=MYH9 PE=1 SV=4	226.39	10	10	13	15	9	10	2	4	1	1	15	52000	91000	71000	5000	7700	5000
sp|P02751|FINC_HUMAN	FN1	Fibronectin OS=Homo sapiens GN=FN1 PE=1 SV=4	262.46	8	11	13	18	12	16	0	0	0	0	18	160000	980000	840000	NF	NF	160000
sp|P14618|KPYM_HUMAN	PKM	Pyruvate kinase PKM OS=Homo sapiens GN=PKM PE=1 SV=4	57.9	7	11	12	17	14	25	5	7	6	7	25	180000	490000	940000	91000	89000	89000
sp|P62736|ACTA_HUMAN	ACTA2	Actin, aortic smooth muscle OS=Homo sapiens GN=ACTA2 PE=1 SV=1	41.98	7	19	12	38	13	53	4	9	4	9	53	1100000	3400000	4300000	310000	420000	310000
sp|P68371|TBB4B_HUMAN	TUBB4B	Tubulin beta-4B chain OS=Homo sapiens GN=TUBB4B PE=1 SV=1	49.8	7	12	11	21	14	25	7	13	4	4	25	110000	470000	580000	57000	26000	26000
sp|P68104|EF1A1_HUMAN	EEF1A1	Elongation factor 1-alpha 1 OS=Homo sapiens GN=EEF1A1 PE=1 SV=1	50.11	9	23	11	30	12	44	3	6	5	12	44	770000	5300000	15000000	160000	460000	160000
sp|P04406|G3P_HUMAN	GAPDH	Glyceraldehyde-3-phosphate dehydrogenase OS=Homo sapiens GN=GAPDH PE=1 SV=3	36.03	7	12	11	18	12	21	6	9	3	5	21	450000	1000000	1300000	220000	260000	220000
sp|P46013|KI67_HUMAN	MKI67	Proliferation marker protein Ki-67 OS=Homo sapiens GN=MKI67 PE=1 SV=2	358.47	3	3	10	11	12	12	0	0	0	0	12	34000	210000	300000	NF	NF	34000
sp|P39023|RL3_HUMAN	RPL3	60S ribosomal protein L3 OS=Homo sapiens GN=RPL3 PE=1 SV=2	46.08	6	12	10	24	12	25	2	2	2	3	25	200000	930000	900000	7000	12000	7000
sp|Q06830|PRDX1_HUMAN	PRDX1	Peroxiredoxin-1 OS=Homo sapiens GN=PRDX1 PE=1 SV=1	22.1	6	15	10	20	11	23	5	6	2	2	23	1200000	2100000	1900000	96000	80000	80000
sp|Q9BQE3|TBA1C_HUMAN	TUBA1C	Tubulin alpha-1C chain OS=Homo sapiens GN=TUBA1C PE=1 SV=1	49.86	9	15	9	15	12	19	7	7	4	5	19	330000	650000	580000	89000	65000	65000
sp|P38646|GRP75_HUMAN	HSPA9	Stress-70 protein, mitochondrial OS=Homo sapiens GN=HSPA9 PE=1 SV=2	73.63	5	7	9	11	10	13	1	1	0	0	13	68000	140000	190000	3700	NF	3700
sp|P06748|NPM_HUMAN	NPM1	Nucleophosmin OS=Homo sapiens GN=NPM1 PE=1 SV=2	32.55	6	7	9	15	8	13	3	4	2	2	15	70000	420000	240000	37000	38000	37000
sp|P06733|ENOA_HUMAN	ENO1	Alpha-enolase OS=Homo sapiens GN=ENO1 PE=1 SV=2	47.14	3	4	8	11	15	25	1	1	1	1	25	38000	320000	520000	13000	13000	13000
sp|P10809|CH60_HUMAN	HSPD1	60 kDa heat shock protein, mitochondrial OS=Homo sapiens GN=HSPD1 PE=1 SV=2	61.02	9	12	8	12	10	14	1	1	1	1	14	110000	170000	180000	7500	6800	6800
sp|P15311|EZRI_HUMAN	EZR	Ezrin OS=Homo sapiens GN=EZR PE=1 SV=4	69.37	0	0	8	11	10	10	0	0	0	0	11	NF	140000	360000	NF	NF	140000
sp|P11142|HSP7C_HUMAN	HSPA8	Heat shock cognate 71 kDa protein OS=Homo sapiens GN=HSPA8 PE=1 SV=1	70.85	5	5	8	12	9	15	3	3	2	2	15	62000	260000	250000	27000	8500	8500
sp|P63261|ACTG_HUMAN	ACTG1	Actin, cytoplasmic 2 OS=Homo sapiens GN=ACTG1 PE=1 SV=1	41.77	7	17	8	19	7	24	8	11	6	9	24	1300000	940000	4400000	440000	100000	100000
sp|P13639|EF2_HUMAN	EEF2	Elongation factor 2 OS=Homo sapiens GN=EEF2 PE=1 SV=4	95.28	5	6	7	10	11	20	4	5	2	2	20	40000	140000	310000	20000	8200	8200
sp|P62987|RL40_HUMAN	UBA52	Ubiquitin-60S ribosomal protein L40 OS=Homo sapiens GN=UBA52 PE=1 SV=2	14.72	5	21	7	19	6	14	8	25	6	38	38	5900000	2800000	2100000	5000000	20000000	2100000
sp|P23396|RS3_HUMAN	RPS3	40S ribosomal protein S3 OS=Homo sapiens GN=RPS3 PE=1 SV=2	26.67	2	2	7	10	8	11	0	0	0	0	11	9000	180000	210000	NF	NF	9000
sp|P21333|FLNA_HUMAN	FLNA	Filamin-A OS=Homo sapiens GN=FLNA PE=1 SV=4	280.56	2	3	7	9	6	9	0	0	0	0	9	15000	89000	74000	NF	NF	15000
sp|P07900|HS90A_HUMAN	HSP90AA1	Heat shock protein HSP 90-alpha OS=Homo sapiens GN=HSP90AA1 PE=1 SV=5	84.61	4	7	7	19	7	15	0	0	1	1	19	150000	300000	420000	NF	11000	11000
sp|P11021|GRP78_HUMAN	HSPA5	78 kDa glucose-regulated protein OS=Homo sapiens GN=HSPA5 PE=1 SV=2	72.29	5	6	6	6	8	8	4	4	2	2	8	68000	76000	79000	43000	23000	23000
sp|O43707|ACTN4_HUMAN	ACTN4	Alpha-actinin-4 OS=Homo sapiens GN=ACTN4 PE=1 SV=2	104.79	4	4	6	7	1	1	0	0	0	0	7	22000	57000	8400	NF	NF	8400
sp|Q00839|HNRPU_HUMAN	HNRNPU	Heterogeneous nuclear ribonucleoprotein U OS=Homo sapiens GN=HNRNPU PE=1 SV=6	90.53	2	3	5	7	11	15	0	0	0	0	15	53000	190000	400000	NF	NF	53000
sp|P19338|NUCL_HUMAN	NCL	Nucleolin OS=Homo sapiens GN=NCL PE=1 SV=3	76.57	1	2	5	6	9	11	0	0	1	1	11	10000	54000	180000	NF	2300	2300
sp|Q9P2E9|RRBP1_HUMAN	RRBP1	Ribosome-binding protein 1 OS=Homo sapiens GN=RRBP1 PE=1 SV=4	152.38	7	116	5	69	6	77	6	100	5	123	123	1300000	500000	780000	1100000	2000000	500000
sp|P07737|PROF1_HUMAN	PFN1	Profilin-1 OS=Homo sapiens GN=PFN1 PE=1 SV=2	15.04	5	10	5	10	8	14	2	2	2	3	14	260000	490000	860000	30000	50000	30000
sp|P08238|HS90B_HUMAN	HSP90AB1	Heat shock protein HSP 90-beta OS=Homo sapiens GN=HSP90AB1 PE=1 SV=4	83.21	3	4	5	7	7	9	1	2	1	1	9	80000	200000	340000	38000	30000	30000
sp|P49411|EFTU_HUMAN	TUFM	Elongation factor Tu, mitochondrial OS=Homo sapiens GN=TUFM PE=1 SV=2	49.51	4	6	5	6	4	9	0	0	0	0	9	36000	110000	140000	NF	NF	36000
sp|P04844|RPN2_HUMAN	RPN2	Dolichyl-diphosphooligosaccharide--protein glycosyltransferase subunit 2 OS=Homo sapiens GN=RPN2 PE=1 SV=3	69.24	4	4	5	5	4	4	2	3	3	4	5	45000	44000	76000	32000	58000	32000
sp|P49327|FAS_HUMAN	FASN	Fatty acid synthase OS=Homo sapiens GN=FASN PE=1 SV=3	273.25	1	1	5	6	6	8	0	0	0	0	8	4400	24000	42000	NF	NF	4400
sp|P25705|ATPA_HUMAN	ATP5A1	ATP synthase subunit alpha, mitochondrial OS=Homo sapiens GN=ATP5A1 PE=1 SV=1	59.71	2	2	5	5	6	6	0	0	0	0	6	8600	44000	55000	NF	NF	8600
sp|P32119|PRDX2_HUMAN	PRDX2	Peroxiredoxin-2 OS=Homo sapiens GN=PRDX2 PE=1 SV=5	21.88	4	7	5	8	4	7	2	2	2	2	8	520000	840000	940000	24000	36000	24000
sp|P08708|RS17_HUMAN	RPS17	40S ribosomal protein S17 OS=Homo sapiens GN=RPS17 PE=1 SV=2	15.54	3	3	5	6	5	6	3	3	0	0	6	11000	51000	61000	21000	NF	11000
sp|P50990|TCPQ_HUMAN	CCT8	T-complex protein 1 subunit theta OS=Homo sapiens GN=CCT8 PE=1 SV=4	59.58	1	1	5	5	2	2	0	0	0	0	5	3200	51000	26000	NF	NF	3200
sp|Q13162|PRDX4_HUMAN	PRDX4	Peroxiredoxin-4 OS=Homo sapiens GN=PRDX4 PE=1 SV=1	30.52	3	6	4	9	7	14	1	1	1	1	14	350000	810000	1100000	15000	14000	14000
sp|Q7Z6E9|RBBP6_HUMAN	RBBP6	E3 ubiquitin-protein ligase RBBP6 OS=Homo sapiens GN=RBBP6 PE=1 SV=1	201.44	2	2	4	7	6	7	3	4	3	3	7	79000	860000	450000	90000	200000	79000
sp|P63244|RACK1_HUMAN	RACK1	Receptor of activated protein C kinase 1 OS=Homo sapiens GN=RACK1 PE=1 SV=3	35.05	1	1	4	6	7	9	0	0	0	0	9	4600	47000	120000	NF	NF	4600
sp|Q15517|CDSN_HUMAN	CDSN	Corneodesmosin OS=Homo sapiens GN=CDSN PE=1 SV=3	51.49	3	7	4	5	3	7	5	9	4	4	9	190000	37000	270000	170000	82000	37000
sp|P36578|RL4_HUMAN	RPL4	60S ribosomal protein L4 OS=Homo sapiens GN=RPL4 PE=1 SV=5	47.67	4	10	4	5	5	7	0	0	0	0	10	290000	950000	1200000	NF	NF	290000
sp|P78371|TCPB_HUMAN	CCT2	T-complex protein 1 subunit beta OS=Homo sapiens GN=CCT2 PE=1 SV=4	57.45	2	2	4	8	6	9	0	0	0	0	9	6300	26000	38000	NF	NF	6300
sp|P29401|TKT_HUMAN	TKT	Transketolase OS=Homo sapiens GN=TKT PE=1 SV=3	67.83	2	2	4	5	5	7	0	0	0	0	7	19000	67000	63000	NF	NF	19000
sp|Q9UQ35|SRRM2_HUMAN	SRRM2	Serine/arginine repetitive matrix protein 2 OS=Homo sapiens GN=SRRM2 PE=1 SV=2	299.44	3	5	4	9	4	8	4	5	3	4	9	220000	920000	700000	220000	320000	220000
sp|P48643|TCPE_HUMAN	CCT5	T-complex protein 1 subunit epsilon OS=Homo sapiens GN=CCT5 PE=1 SV=1	59.63	0	0	4	4	3	3	0	0	0	0	4	NF	34000	20000	NF	NF	20000
sp|P62241|RS8_HUMAN	RPS8	40S ribosomal protein S8 OS=Homo sapiens GN=RPS8 PE=1 SV=2	24.19	2	3	4	6	4	6	1	1	0	0	6	95000	430000	590000	4900	NF	4900
sp|Q02878|RL6_HUMAN	RPL6	60S ribosomal protein L6 OS=Homo sapiens GN=RPL6 PE=1 SV=3	32.71	2	2	3	4	6	6	0	0	0	0	6	24000	91000	140000	NF	NF	24000
sp|P04792|HSPB1_HUMAN	HSPB1	Heat shock protein beta-1 OS=Homo sapiens GN=HSPB1 PE=1 SV=2	22.77	2	2	3	3	3	3	4	5	1	1	5	27000	17000	18000	52000	41000	17000
sp|P35232|PHB_HUMAN	PHB	Prohibitin OS=Homo sapiens GN=PHB PE=1 SV=1	29.79	2	2	3	4	5	5	0	0	0	0	5	5300	21000	42000	NF	NF	5300
sp|P00338|LDHA_HUMAN	LDHA	L-lactate dehydrogenase A chain OS=Homo sapiens GN=LDHA PE=1 SV=2	36.67	2	2	3	9	4	7	1	1	0	0	9	19000	530000	350000	3800	NF	3800
sp|P62820|RAB1A_HUMAN	RAB1A	Ras-related protein Rab-1A OS=Homo sapiens GN=RAB1A PE=1 SV=3	22.66	2	3	3	4	4	7	1	1	1	1	7	23000	41000	160000	4700	4500	4500
sp|Q58FF7|H90B3_HUMAN	HSP90AB3P	Putative heat shock protein HSP 90-beta-3 OS=Homo sapiens GN=HSP90AB3P PE=5 SV=1	68.28	1	2	3	7	4	6	0	0	0	0	7	56000	330000	220000	NF	NF	56000
sp|P45880|VDAC2_HUMAN	VDAC2	Voltage-dependent anion-selective channel protein 2 OS=Homo sapiens GN=VDAC2 PE=1 SV=2	31.55	2	3	3	4	4	6	0	0	0	0	6	23000	52000	100000	NF	NF	23000
sp|P17987|TCPA_HUMAN	TCP1	T-complex protein 1 subunit alpha OS=Homo sapiens GN=TCP1 PE=1 SV=1	60.31	0	0	3	3	4	6	0	0	0	0	6	NF	16000	46000	NF	NF	16000
sp|Q14697|GANAB_HUMAN	GANAB	Neutral alpha-glucosidase AB OS=Homo sapiens GN=GANAB PE=1 SV=3	106.81	0	0	3	3	3	4	0	0	0	0	4	NF	30000	31000	NF	NF	30000
sp|P13010|XRCC5_HUMAN	XRCC5	X-ray repair cross-complementing protein 5 OS=Homo sapiens GN=XRCC5 PE=1 SV=3	82.65	0	0	3	3	2	2	0	0	0	0	3	NF	12000	5200	NF	NF	5200
sp|P07355|ANXA2_HUMAN	ANXA2	Annexin A2 OS=Homo sapiens GN=ANXA2 PE=1 SV=2	38.58	2	6	3	8	3	6	3	7	2	3	8	78000	140000	100000	69000	30000	30000
sp|P62753|RS6_HUMAN	RPS6	40S ribosomal protein S6 OS=Homo sapiens GN=RPS6 PE=1 SV=1	28.66	1	2	3	6	3	6	1	2	1	2	6	120000	260000	340000	97000	330000	97000
sp|P05166|PCCB_HUMAN	PCCB	Propionyl-CoA carboxylase beta chain, mitochondrial OS=Homo sapiens GN=PCCB PE=1 SV=3	58.18	3	6	3	3	1	1	1	1	0	0	6	130000	19000	3100	1700	NF	1700
sp|P40926|MDHM_HUMAN	MDH2	Malate dehydrogenase, mitochondrial OS=Homo sapiens GN=MDH2 PE=1 SV=3	35.48	1	1	3	4	3	5	0	0	0	0	5	2300	32000	57000	NF	NF	2300
sp|Q16658|FSCN1_HUMAN	FSCN1	Fascin OS=Homo sapiens GN=FSCN1 PE=1 SV=3	54.5	2	2	3	3	3	5	0	0	0	0	5	14000	60000	110000	NF	NF	14000
sp|Q32P51|RA1L2_HUMAN	HNRNPA1L2	Heterogeneous nuclear ribonucleoprotein A1-like 2 OS=Homo sapiens GN=HNRNPA1L2 PE=2 SV=2	34.2	1	2	3	3	3	3	0	0	0	0	3	12000	53000	87000	NF	NF	12000
sp|P42704|LPPRC_HUMAN	LRPPRC	Leucine-rich PPR motif-containing protein, mitochondrial OS=Homo sapiens GN=LRPPRC PE=1 SV=3	157.81	2	2	3	3	3	3	0	0	0	0	3	4500	9500	13000	NF	NF	4500
sp|P02545|LMNA_HUMAN	LMNA	Prelamin-A/C OS=Homo sapiens GN=LMNA PE=1 SV=1	74.09	0	0	3	3	2	2	0	0	0	0	3	NF	23000	14000	NF	NF	14000
sp|P26641|EF1G_HUMAN	EEF1G	Elongation factor 1-gamma OS=Homo sapiens GN=EEF1G PE=1 SV=3	50.09	0	0	3	3	2	2	0	0	0	0	3	NF	30000	32000	NF	NF	30000
sp|Q00610|CLH1_HUMAN	CLTC	Clathrin heavy chain 1 OS=Homo sapiens GN=CLTC PE=1 SV=5	191.49	1	1	2	2	7	7	0	0	0	0	7	1500	7700	37000	NF	NF	1500
sp|Q9NR30|DDX21_HUMAN	DDX21	Nucleolar RNA helicase 2 OS=Homo sapiens GN=DDX21 PE=1 SV=5	87.29	1	1	2	2	5	7	0	0	0	0	7	530000	150000	300000	NF	NF	150000
sp|P07195|LDHB_HUMAN	LDHB	L-lactate dehydrogenase B chain OS=Homo sapiens GN=LDHB PE=1 SV=2	36.62	2	3	2	4	5	7	1	1	0	0	7	41000	120000	140000	4500	NF	4500
sp|P04075|ALDOA_HUMAN	ALDOA	Fructose-bisphosphate aldolase A OS=Homo sapiens GN=ALDOA PE=1 SV=2	39.4	2	2	2	2	5	6	0	0	0	0	6	2500	9600	66000	NF	NF	2500
sp|P07437|TBB5_HUMAN	TUBB	Tubulin beta chain OS=Homo sapiens GN=TUBB PE=1 SV=2	49.64	4	7	2	7	4	8	1	2	1	1	8	73000	130000	140000	12000	9400	9400
sp|P04083|ANXA1_HUMAN	ANXA1	Annexin A1 OS=Homo sapiens GN=ANXA1 PE=1 SV=2	38.69	2	3	2	3	2	4	1	2	2	2	4	57000	18000	34000	5500	27000	5500
sp|P22626|ROA2_HUMAN	HNRNPA2B1	Heterogeneous nuclear ribonucleoproteins A2/B1 OS=Homo sapiens GN=HNRNPA2B1 PE=1 SV=2	37.41	1	2	2	4	4	5	1	1	1	1	5	36000	180000	140000	7300	9100	7300
sp|P23528|COF1_HUMAN	CFL1	Cofilin-1 OS=Homo sapiens GN=CFL1 PE=1 SV=3	18.49	2	3	2	2	4	6	1	1	0	0	6	17000	7700	59000	3800	NF	3800
sp|Q09666|AHNK_HUMAN	AHNAK	Neuroblast differentiation-associated protein AHNAK OS=Homo sapiens GN=AHNAK PE=1 SV=2	628.7	1	1	2	4	3	4	1	1	0	0	4	14000	50000	210000	9700	NF	9700
sp|P26373|RL13_HUMAN	RPL13	60S ribosomal protein L13 OS=Homo sapiens GN=RPL13 PE=1 SV=4	24.25	2	2	2	2	4	5	0	0	0	0	5	29000	740000	610000	NF	NF	29000
sp|P11940|PABP1_HUMAN	PABPC1	Polyadenylate-binding protein 1 OS=Homo sapiens GN=PABPC1 PE=1 SV=2	70.63	0	0	2	3	4	5	0	0	0	0	5	NF	18000	31000	NF	NF	18000
sp|P12004|PCNA_HUMAN	PCNA	Proliferating cell nuclear antigen OS=Homo sapiens GN=PCNA PE=1 SV=1	28.75	0	0	2	2	4	5	0	0	0	0	5	NF	5100	17000	NF	NF	5100
sp|P12956|XRCC6_HUMAN	XRCC6	X-ray repair cross-complementing protein 6 OS=Homo sapiens GN=XRCC6 PE=1 SV=2	69.8	0	0	2	2	4	5	0	0	0	0	5	NF	13000	23000	NF	NF	13000
sp|P43243|MATR3_HUMAN	MATR3	Matrin-3 OS=Homo sapiens GN=MATR3 PE=1 SV=2	94.56	0	0	2	2	2	3	0	0	0	0	3	NF	7100	8500	NF	NF	7100
sp|Q08211|DHX9_HUMAN	DHX9	ATP-dependent RNA helicase A OS=Homo sapiens GN=DHX9 PE=1 SV=4	140.87	1	1	2	2	2	2	0	0	0	0	2	4400	130000	120000	NF	NF	4400
sp|P52597|HNRPF_HUMAN	HNRNPF	Heterogeneous nuclear ribonucleoprotein F OS=Homo sapiens GN=HNRNPF PE=1 SV=3	45.64	1	1	2	4	3	4	1	2	1	2	4	6400	30000	30000	2800	3400	2800
sp|P34931|HS71L_HUMAN	HSPA1L	Heat shock 70 kDa protein 1-like OS=Homo sapiens GN=HSPA1L PE=1 SV=2	70.33	1	1	2	5	3	4	0	0	0	0	5	21000	220000	110000	NF	NF	21000
sp|Q05639|EF1A2_HUMAN	EEF1A2	Elongation factor 1-alpha 2 OS=Homo sapiens GN=EEF1A2 PE=1 SV=1	50.44	0	0	2	3	3	6	0	0	0	0	6	NF	29000	70000	NF	NF	29000
sp|Q58FF8|H90B2_HUMAN	HSP90AB2P	Putative heat shock protein HSP 90-beta 2 OS=Homo sapiens GN=HSP90AB2P PE=1 SV=2	44.32	1	1	2	3	3	4	1	1	0	0	4	19000	120000	120000	21000	NF	19000
sp|P62244|RS15A_HUMAN	RPS15A	40S ribosomal protein S15a OS=Homo sapiens GN=RPS15A PE=1 SV=2	14.83	2	3	2	3	2	3	0	0	0	0	3	23000	24000	21000	NF	NF	21000
sp|P00558|PGK1_HUMAN	PGK1	Phosphoglycerate kinase 1 OS=Homo sapiens GN=PGK1 PE=1 SV=3	44.59	0	0	2	4	3	5	0	0	0	0	5	NF	63000	60000	NF	NF	60000
sp|P60953|CDC42_HUMAN	CDC42	Cell division control protein 42 homolog OS=Homo sapiens GN=CDC42 PE=1 SV=2	21.25	0	0	2	3	3	5	0	0	0	0	5	NF	13000	29000	NF	NF	13000
sp|P60174|TPIS_HUMAN	TPI1	Triosephosphate isomerase OS=Homo sapiens GN=TPI1 PE=1 SV=3	30.77	1	1	2	3	3	4	0	0	0	0	4	4300	21000	36000	NF	NF	4300
sp|P34932|HSP74_HUMAN	HSPA4	Heat shock 70 kDa protein 4 OS=Homo sapiens GN=HSPA4 PE=1 SV=4	94.27	1	1	2	2	3	5	0	0	0	0	5	2500	7500	18000	NF	NF	2500
sp|P62913|RL11_HUMAN	RPL11	60S ribosomal protein L11 OS=Homo sapiens GN=RPL11 PE=1 SV=2	20.24	2	2	2	2	3	3	0	0	0	0	3	21000	26000	44000	NF	NF	21000
sp|P04843|RPN1_HUMAN	RPN1	Dolichyl-diphosphooligosaccharide--protein glycosyltransferase subunit 1 OS=Homo sapiens GN=RPN1 PE=1 SV=1	68.53	0	0	2	3	3	4	0	0	0	0	4	NF	13000	18000	NF	NF	13000
sp|P26599|PTBP1_HUMAN	PTBP1	Polypyrimidine tract-binding protein 1 OS=Homo sapiens GN=PTBP1 PE=1 SV=1	57.19	0	0	2	3	3	4	0	0	0	0	4	NF	16000	30000	NF	NF	16000
sp|P09211|GSTP1_HUMAN	GSTP1	Glutathione S-transferase P OS=Homo sapiens GN=GSTP1 PE=1 SV=2	23.34	0	0	2	2	3	4	0	0	0	0	4	NF	16000	44000	NF	NF	16000
sp|Q14240|IF4A2_HUMAN	EIF4A2	Eukaryotic initiation factor 4A-II OS=Homo sapiens GN=EIF4A2 PE=1 SV=2	46.37	1	1	2	2	2	3	0	0	0	0	3	5400	20000	62000	NF	NF	5400
sp|P22314|UBA1_HUMAN	UBA1	Ubiquitin-like modifier-activating enzyme 1 OS=Homo sapiens GN=UBA1 PE=1 SV=3	117.77	0	0	2	2	3	3	0	0	0	0	3	NF	7900	13000	NF	NF	7900
sp|Q04837|SSBP_HUMAN	SSBP1	Single-stranded DNA-binding protein, mitochondrial OS=Homo sapiens GN=SSBP1 PE=1 SV=1	17.25	0	0	2	3	2	2	0	0	0	0	3	NF	22000	15000	NF	NF	15000
sp|Q92945|FUBP2_HUMAN	KHSRP	Far upstream element-binding protein 2 OS=Homo sapiens GN=KHSRP PE=1 SV=4	73.07	0	0	2	2	2	3	0	0	0	0	3	NF	19000	24000	NF	NF	19000
sp|P62826|RAN_HUMAN	RAN	GTP-binding nuclear protein Ran OS=Homo sapiens GN=RAN PE=1 SV=3	24.41	0	0	2	2	3	3	0	0	0	0	3	NF	40000	69000	NF	NF	40000
sp|Q15149|PLEC_HUMAN	PLEC	Plectin OS=Homo sapiens GN=PLEC PE=1 SV=3	531.47	0	0	2	2	2	2	0	0	0	0	2	NF	2800	12000	NF	NF	2800
sp|P61313|RL15_HUMAN	RPL15	60S ribosomal protein L15 OS=Homo sapiens GN=RPL15 PE=1 SV=2	24.13	2	6	2	7	2	7	1	2	1	1	7	370000	4300000	4800000	23000	21000	21000
sp|Q9BVA1|TBB2B_HUMAN	TUBB2B	Tubulin beta-2B chain OS=Homo sapiens GN=TUBB2B PE=1 SV=1	49.92	2	2	2	6	2	5	2	3	1	1	6	33000	240000	230000	46000	16000	16000
sp|Q07020|RL18_HUMAN	RPL18	60S ribosomal protein L18 OS=Homo sapiens GN=RPL18 PE=1 SV=2	21.62	2	6	2	4	1	4	1	2	1	1	6	150000	360000	510000	44000	45000	44000
sp|P62861|RS30_HUMAN	FAU	40S ribosomal protein S30 OS=Homo sapiens GN=FAU PE=1 SV=1	6.64	1	2	2	3	2	3	2	3	2	3	3	460000	260000	170000	360000	490000	170000
sp|Q96S97|MYADM_HUMAN	MYADM	Myeloid-associated differentiation marker OS=Homo sapiens GN=MYADM PE=1 SV=2	35.25	0	0	2	6	2	4	0	0	0	0	6	NF	71000	65000	NF	NF	65000
sp|Q9P035|HACD3_HUMAN	HACD3	Very-long-chain (3R)-3-hydroxyacyl-CoA dehydratase 3 OS=Homo sapiens GN=HACD3 PE=1 SV=2	43.13	1	2	2	3	2	4	0	0	0	0	4	16000	56000	100000	NF	NF	16000
sp|P30050|RL12_HUMAN	RPL12	60S ribosomal protein L12 OS=Homo sapiens GN=RPL12 PE=1 SV=1	17.81	1	1	2	4	2	4	0	0	0	0	4	7700	75000	95000	NF	NF	7700
sp|P08670|VIME_HUMAN	VIM	Vimentin OS=Homo sapiens GN=VIM PE=1 SV=4	53.62	2	3	2	3	1	1	1	1	0	0	3	44000	40000	13000	10000	NF	10000
sp|P42677|RS27_HUMAN	RPS27	40S ribosomal protein S27 OS=Homo sapiens GN=RPS27 PE=1 SV=3	9.45	1	2	2	3	2	3	0	0	0	0	3	23000	33000	50000	NF	NF	23000
sp|Q8NHW5|RLA0L_HUMAN	RPLP0P6	60S acidic ribosomal protein P0-like OS=Homo sapiens GN=RPLP0P6 PE=5 SV=1	34.34	1	1	2	3	2	3	0	0	0	0	3	4000	14000	21000	NF	NF	4000
sp|P40227|TCPZ_HUMAN	CCT6A	T-complex protein 1 subunit zeta OS=Homo sapiens GN=CCT6A PE=1 SV=3	57.99	1	2	2	2	2	3	0	0	0	0	3	5200	8200	19000	NF	NF	5200
sp|Q14103|HNRPD_HUMAN	HNRNPD	Heterogeneous nuclear ribonucleoprotein D0 OS=Homo sapiens GN=HNRNPD PE=1 SV=1	38.41	1	1	2	3	1	2	0	0	1	1	3	14000	62000	52000	NF	10000	10000
sp|P62249|RS16_HUMAN	RPS16	40S ribosomal protein S16 OS=Homo sapiens GN=RPS16 PE=1 SV=2	16.44	2	2	2	2	2	3	0	0	0	0	3	9300	23000	34000	NF	NF	9300
sp|P55795|HNRH2_HUMAN	HNRNPH2	Heterogeneous nuclear ribonucleoprotein H2 OS=Homo sapiens GN=HNRNPH2 PE=1 SV=1	49.23	0	0	2	3	2	3	0	0	0	0	3	NF	24000	34000	NF	NF	24000
sp|Q14974|IMB1_HUMAN	KPNB1	Importin subunit beta-1 OS=Homo sapiens GN=KPNB1 PE=1 SV=2	97.11	0	0	2	3	2	2	0	0	0	0	3	NF	15000	14000	NF	NF	14000
sp|P24752|THIL_HUMAN	ACAT1	Acetyl-CoA acetyltransferase, mitochondrial OS=Homo sapiens GN=ACAT1 PE=1 SV=1	45.17	0	0	2	2	2	3	0	0	0	0	3	NF	6200	18000	NF	NF	6200
sp|P51571|SSRD_HUMAN	SSR4	Translocon-associated protein subunit delta OS=Homo sapiens GN=SSR4 PE=1 SV=1	18.99	0	0	2	2	2	3	0	0	0	0	3	NF	6800	19000	NF	NF	6800
sp|P55265|DSRAD_HUMAN	ADAR	Double-stranded RNA-specific adenosine deaminase OS=Homo sapiens GN=ADAR PE=1 SV=4	135.98	0	0	2	4	0	0	0	0	0	0	4	NF	230000	NF	NF	NF	230000
sp|P84098|RL19_HUMAN	RPL19	60S ribosomal protein L19 OS=Homo sapiens GN=RPL19 PE=1 SV=1	23.45	0	0	2	2	1	1	0	0	0	0	2	NF	56000	26000	NF	NF	26000
sp|Q7KZF4|SND1_HUMAN	SND1	Staphylococcal nuclease domain-containing protein 1 OS=Homo sapiens GN=SND1 PE=1 SV=1	101.93	0	0	2	2	1	1	0	0	0	0	2	NF	5000	2300	NF	NF	2300
sp|O60884|DNJA2_HUMAN	DNAJA2	DnaJ homolog subfamily A member 2 OS=Homo sapiens GN=DNAJA2 PE=1 SV=1	45.72	0	0	2	2	1	1	0	0	0	0	2	NF	1400000	2500	NF	NF	2500
sp|Q9UQ80|PA2G4_HUMAN	PA2G4	Proliferation-associated protein 2G4 OS=Homo sapiens GN=PA2G4 PE=1 SV=3	43.76	0	0	2	2	1	1	0	0	0	0	2	NF	7300	22000	NF	NF	7300
sp|P46777|RL5_HUMAN	RPL5	60S ribosomal protein L5 OS=Homo sapiens GN=RPL5 PE=1 SV=3	34.34	0	0	2	2	1	1	0	0	0	0	2	NF	110000	50000	NF	NF	50000
sp|P23193|TCEA1_HUMAN	TCEA1	Transcription elongation factor A protein 1 OS=Homo sapiens GN=TCEA1 PE=1 SV=2	33.95	3	4	1	1	3	3	2	3	4	5	5	76000	14000	37000	36000	190000	14000
sp|P25311|ZA2G_HUMAN	AZGP1	Zinc-alpha-2-glycoprotein OS=Homo sapiens GN=AZGP1 PE=1 SV=2	34.24	3	4	1	1	2	3	1	1	4	4	4	27000	3100	30000	5400	73000	3100
sp|P32969|RL9_HUMAN	RPL9	60S ribosomal protein L9 OS=Homo sapiens GN=RPL9 PE=1 SV=1	21.85	3	4	1	2	3	4	0	0	0	0	4	24000	20000	36000	NF	NF	20000
sp|P15880|RS2_HUMAN	RPS2	40S ribosomal protein S2 OS=Homo sapiens GN=RPS2 PE=1 SV=2	31.3	4	5	1	1	3	4	0	0	0	0	5	44000	9600	17000	NF	NF	9600
sp|P62937|PPIA_HUMAN	PPIA	Peptidyl-prolyl cis-trans isomerase A OS=Homo sapiens GN=PPIA PE=1 SV=2	18	1	1	1	1	2	2	3	3	2	2	3	16000	5700	74000	85000	25000	5700
sp|O00299|CLIC1_HUMAN	CLIC1	Chloride intracellular channel protein 1 OS=Homo sapiens GN=CLIC1 PE=1 SV=4	26.91	2	2	1	2	2	4	0	0	0	0	4	8900	12000	33000	NF	NF	8900
sp|P63104|1433Z_HUMAN	YWHAZ	14-3-3 protein zeta/delta OS=Homo sapiens GN=YWHAZ PE=1 SV=1	27.73	0	0	1	1	3	5	1	1	0	0	5	NF	4300	46000	5500	NF	4300
sp|O75369|FLNB_HUMAN	FLNB	Filamin-B OS=Homo sapiens GN=FLNB PE=1 SV=2	277.99	2	2	1	1	2	3	0	0	0	0	3	7300	3000	7300	NF	NF	3000
sp|Q9HCC0|MCCB_HUMAN	MCCC2	Methylcrotonoyl-CoA carboxylase beta chain, mitochondrial OS=Homo sapiens GN=MCCC2 PE=1 SV=1	61.29	1	1	1	1	3	3	0	0	0	0	3	180000	6800	150000	NF	NF	6800
sp|P62081|RS7_HUMAN	RPS7	40S ribosomal protein S7 OS=Homo sapiens GN=RPS7 PE=1 SV=1	22.11	2	2	1	1	2	2	0	0	0	0	2	15000	3900	6700	NF	NF	3900
sp|P60660|MYL6_HUMAN	MYL6	Myosin light polypeptide 6 OS=Homo sapiens GN=MYL6 PE=1 SV=2	16.92	1	1	1	1	3	3	0	0	0	0	3	7600	5600	18000	NF	NF	5600
sp|Q15365|PCBP1_HUMAN	PCBP1	Poly(rC)-binding protein 1 OS=Homo sapiens GN=PCBP1 PE=1 SV=2	37.47	0	0	1	1	3	3	0	0	0	0	3	NF	950	19000	NF	NF	950
sp|P46778|RL21_HUMAN	RPL21	60S ribosomal protein L21 OS=Homo sapiens GN=RPL21 PE=1 SV=2	18.55	0	0	1	1	3	3	0	0	0	0	3	NF	2400	69000	NF	NF	2400
sp|Q99497|PARK7_HUMAN	PARK7	Protein DJ-1 OS=Homo sapiens GN=PARK7 PE=1 SV=2	19.88	0	0	1	1	3	3	0	0	0	0	3	NF	3500	10000	NF	NF	3500
sp|P06576|ATPB_HUMAN	ATP5B	ATP synthase subunit beta, mitochondrial OS=Homo sapiens GN=ATP5B PE=1 SV=3	56.52	0	0	1	1	3	3	0	0	0	0	3	NF	2900	6500	NF	NF	2900
sp|P46776|RL27A_HUMAN	RPL27A	60S ribosomal protein L27a OS=Homo sapiens GN=RPL27A PE=1 SV=2	16.55	2	4	1	2	1	2	1	1	1	1	4	110000	170000	160000	23000	20000	20000
sp|P56537|IF6_HUMAN	EIF6	Eukaryotic translation initiation factor 6 OS=Homo sapiens GN=EIF6 PE=1 SV=1	26.58	2	3	1	2	2	3	1	1	0	0	3	14000	12000	20000	2800	NF	2800
sp|P10599|THIO_HUMAN	TXN	Thioredoxin OS=Homo sapiens GN=TXN PE=1 SV=3	11.73	2	4	1	1	1	1	1	2	1	1	4	71000	11000	11000	29000	31000	11000
sp|O60869|EDF1_HUMAN	EDF1	Endothelial differentiation-related factor 1 OS=Homo sapiens GN=EDF1 PE=1 SV=1	16.36	1	1	1	1	1	1	1	1	2	4	4	48000	42000	29000	45000	340000	29000
sp|P63241|IF5A1_HUMAN	EIF5A	Eukaryotic translation initiation factor 5A-1 OS=Homo sapiens GN=EIF5A PE=1 SV=2	16.82	2	3	1	1	2	3	0	0	0	0	3	8700	6900	12000	NF	NF	6900
sp|P27635|RL10_HUMAN	RPL10	60S ribosomal protein L10 OS=Homo sapiens GN=RPL10 PE=1 SV=4	24.59	1	1	1	3	2	3	0	0	0	0	3	5400	94000	160000	NF	NF	5400
sp|P62847|RS24_HUMAN	RPS24	40S ribosomal protein S24 OS=Homo sapiens GN=RPS24 PE=1 SV=1	15.41	2	3	1	2	1	1	1	1	0	0	3	28000	13000	4600	2300	NF	2300
sp|P61978|HNRPK_HUMAN	HNRNPK	Heterogeneous nuclear ribonucleoprotein K OS=Homo sapiens GN=HNRNPK PE=1 SV=1	50.94	1	1	1	1	2	2	1	1	1	1	2	6000	11000	18000	2700	3000	2700
sp|P22234|PUR6_HUMAN	PAICS	Multifunctional protein ADE2 OS=Homo sapiens GN=PAICS PE=1 SV=3	47.05	1	1	1	2	2	3	0	0	0	0	3	4400	14000	26000	NF	NF	4400
sp|P06744|G6PI_HUMAN	GPI	Glucose-6-phosphate isomerase OS=Homo sapiens GN=GPI PE=1 SV=4	63.11	0	0	1	2	2	4	0	0	0	0	4	NF	7600	20000	NF	NF	7600
sp|Q8WUH6|TM263_HUMAN	TMEM263	Transmembrane protein 263 OS=Homo sapiens GN=TMEM263 PE=1 SV=1	11.74	2	3	1	1	0	0	1	1	0	0	3	23000	11000	NF	5800	NF	5800
sp|P31942|HNRH3_HUMAN	HNRNPH3	Heterogeneous nuclear ribonucleoprotein H3 OS=Homo sapiens GN=HNRNPH3 PE=1 SV=2	36.9	0	0	1	2	2	3	0	0	0	0	3	NF	3900	10000	NF	NF	3900
sp|P53621|COPA_HUMAN	COPA	Coatomer subunit alpha OS=Homo sapiens GN=COPA PE=1 SV=2	138.26	0	0	1	1	2	3	0	0	0	0	3	NF	7600	20000	NF	NF	7600
sp|P54652|HSP72_HUMAN	HSPA2	Heat shock-related 70 kDa protein 2 OS=Homo sapiens GN=HSPA2 PE=1 SV=1	69.98	1	1	1	1	2	2	0	0	0	0	2	6200	6800	14000	NF	NF	6200
sp|O43143|DHX15_HUMAN	DHX15	Pre-mRNA-splicing factor ATP-dependent RNA helicase DHX15 OS=Homo sapiens GN=DHX15 PE=1 SV=2	90.88	0	0	1	1	1	2	0	0	1	1	2	NF	6600	26000	NF	20000	6600
sp|P62424|RL7A_HUMAN	RPL7A	60S ribosomal protein L7a OS=Homo sapiens GN=RPL7A PE=1 SV=2	29.98	1	1	1	1	1	2	0	0	0	0	2	8200	70000	61000	NF	NF	8200
sp|Q00325|MPCP_HUMAN	SLC25A3	Phosphate carrier protein, mitochondrial OS=Homo sapiens GN=SLC25A3 PE=1 SV=2	40.07	0	0	1	1	2	3	0	0	0	0	3	NF	21000	45000	NF	NF	21000
sp|P31150|GDIA_HUMAN	GDI1	Rab GDP dissociation inhibitor alpha OS=Homo sapiens GN=GDI1 PE=1 SV=2	50.55	0	0	1	1	2	2	0	0	0	0	2	NF	1200	2800	NF	NF	1200
sp|P33993|MCM7_HUMAN	MCM7	DNA replication licensing factor MCM7 OS=Homo sapiens GN=MCM7 PE=1 SV=4	81.26	0	0	1	1	2	2	0	0	0	0	2	NF	2700	7200	NF	NF	2700
sp|O75400|PR40A_HUMAN	PRPF40A	Pre-mRNA-processing factor 40 homolog A OS=Homo sapiens GN=PRPF40A PE=1 SV=2	108.74	0	0	1	1	1	1	0	0	1	1	1	NF	150000	210000	NF	2900	2900
sp|P62701|RS4X_HUMAN	RPS4X	40S ribosomal protein S4, X isoform OS=Homo sapiens GN=RPS4X PE=1 SV=2	29.58	0	0	1	1	2	2	0	0	0	0	2	NF	16000	30000	NF	NF	16000
sp|P16615|AT2A2_HUMAN	ATP2A2	Sarcoplasmic/endoplasmic reticulum calcium ATPase 2 OS=Homo sapiens GN=ATP2A2 PE=1 SV=1	114.68	0	0	1	1	2	2	0	0	0	0	2	NF	9400	6200	NF	NF	6200
sp|P14625|ENPL_HUMAN	HSP90B1	Endoplasmin OS=Homo sapiens GN=HSP90B1 PE=1 SV=1	92.41	0	0	1	1	2	2	0	0	0	0	2	NF	9400	13000	NF	NF	9400
sp|P46782|RS5_HUMAN	RPS5	40S ribosomal protein S5 OS=Homo sapiens GN=RPS5 PE=1 SV=4	22.86	0	0	1	1	1	1	0	0	0	0	1	NF	4000	4700	NF	NF	4000
sp|P51397|DAP1_HUMAN	DAP	Death-associated protein 1 OS=Homo sapiens GN=DAP PE=1 SV=3	11.16	1	3	1	10	1	3	1	3	1	12	12	150000	430000	130000	180000	1300000	130000
sp|P61513|RL37A_HUMAN	RPL37A	60S ribosomal protein L37a OS=Homo sapiens GN=RPL37A PE=1 SV=2	10.27	1	4	1	2	1	4	1	1	0	0	4	19000	33000	70000	1800	NF	1800
sp|Q15287|RNPS1_HUMAN	RNPS1	RNA-binding protein with serine-rich domain 1 OS=Homo sapiens GN=RNPS1 PE=1 SV=1	34.19	1	2	1	2	1	1	1	2	1	2	2	44000	110000	51000	59000	77000	44000
sp|P07814|SYEP_HUMAN	EPRS	Bifunctional glutamate/proline--tRNA ligase OS=Homo sapiens GN=EPRS PE=1 SV=5	170.48	1	2	1	3	1	1	1	2	1	1	3	110000	76000	28000	86000	120000	28000
sp|O75342|LX12B_HUMAN	ALOX12B	Arachidonate 12-lipoxygenase, 12R-type OS=Homo sapiens GN=ALOX12B PE=1 SV=1	80.3	1	1	1	1	1	1	1	4	0	0	4	2100	1800	1600	8300	NF	1600
sp|P02810|PRPC_HUMAN	PRH1	Salivary acidic proline-rich phosphoprotein 1/2 OS=Homo sapiens GN=PRH1 PE=1 SV=2	17.01	0	0	1	1	1	1	1	2	1	2	2	NF	4000	9400	8000	20000	4000
sp|Q9NP64|NO40_HUMAN	ZCCHC17	Nucleolar protein of 40 kDa OS=Homo sapiens GN=ZCCHC17 PE=1 SV=1	27.55	1	1	1	1	1	2	1	1	1	1	2	20000	44000	91000	22000	39000	20000
sp|Q08945|SSRP1_HUMAN	SSRP1	FACT complex subunit SSRP1 OS=Homo sapiens GN=SSRP1 PE=1 SV=1	81.02	0	0	1	1	1	4	0	0	0	0	4	NF	4700	11000	NF	NF	4700
sp|Q07021|C1QBP_HUMAN	C1QBP	Complement component 1 Q subcomponent-binding protein, mitochondrial OS=Homo sapiens GN=C1QBP PE=1 SV=1	31.34	1	1	1	2	1	2	0	0	0	0	2	1700	8800	11000	NF	NF	1700
sp|P05386|RLA1_HUMAN	RPLP1	60S acidic ribosomal protein P1 OS=Homo sapiens GN=RPLP1 PE=1 SV=1	11.51	1	1	1	1	1	1	1	1	1	1	1	9700	9000	21000	4200	5300	4200
sp|P16989|YBOX3_HUMAN	YBX3	Y-box-binding protein 3 OS=Homo sapiens GN=YBX3 PE=1 SV=4	40.07	0	0	1	2	1	1	1	1	1	1	2	NF	66000	11000	6100	19000	6100
sp|P62258|1433E_HUMAN	YWHAE	14-3-3 protein epsilon OS=Homo sapiens GN=YWHAE PE=1 SV=1	29.16	1	1	1	2	1	1	0	0	1	1	2	3900	14000	5600	NF	4200	3900
sp|Q13428|TCOF_HUMAN	TCOF1	Treacle protein OS=Homo sapiens GN=TCOF1 PE=1 SV=3	152.02	1	1	1	1	1	1	1	1	1	1	1	14000	28000	36000	29000	17000	14000
sp|Q9ULV4|COR1C_HUMAN	CORO1C	Coronin-1C OS=Homo sapiens GN=CORO1C PE=1 SV=1	53.22	0	0	1	2	1	2	0	0	0	0	2	NF	9600	9700	NF	NF	9600
sp|P05141|ADT2_HUMAN	SLC25A5	ADP/ATP translocase 2 OS=Homo sapiens GN=SLC25A5 PE=1 SV=7	32.83	1	1	1	1	1	2	0	0	0	0	2	17000	29000	71000	NF	NF	17000
sp|P61026|RAB10_HUMAN	RAB10	Ras-related protein Rab-10 OS=Homo sapiens GN=RAB10 PE=1 SV=1	22.53	1	1	1	1	1	2	0	0	0	0	2	2300	5300	16000	NF	NF	2300
sp|P68366|TBA4A_HUMAN	TUBA4A	Tubulin alpha-4A chain OS=Homo sapiens GN=TUBA4A PE=1 SV=1	49.89	1	1	1	1	1	2	0	0	0	0	2	2300	5800	9300	NF	NF	2300
sp|Q03135|CAV1_HUMAN	CAV1	Caveolin-1 OS=Homo sapiens GN=CAV1 PE=1 SV=4	20.46	0	0	1	1	1	1	0	0	1	2	2	NF	2000	6000	NF	32000	2000
sp|P36776|LONM_HUMAN	LONP1	Lon protease homolog, mitochondrial OS=Homo sapiens GN=LONP1 PE=1 SV=2	106.42	0	0	1	1	1	3	0	0	0	0	3	NF	950	8900	NF	NF	950
sp|P18124|RL7_HUMAN	RPL7	60S ribosomal protein L7 OS=Homo sapiens GN=RPL7 PE=1 SV=1	29.21	1	1	1	1	1	1	0	0	1	1	1	19000	47000	44000	NF	27000	19000
sp|Q66PJ3|AR6P4_HUMAN	ARL6IP4	ADP-ribosylation factor-like protein 6-interacting protein 4 OS=Homo sapiens GN=ARL6IP4 PE=1 SV=2	44.89	0	0	1	1	1	1	1	1	1	1	1	NF	23000	11000	10000	31000	10000
sp|Q5T653|RM02_HUMAN	MRPL2	39S ribosomal protein L2, mitochondrial OS=Homo sapiens GN=MRPL2 PE=1 SV=2	33.28	0	0	1	2	1	1	0	0	0	0	2	NF	16000	6200	NF	NF	6200
sp|P61247|RS3A_HUMAN	RPS3A	40S ribosomal protein S3a OS=Homo sapiens GN=RPS3A PE=1 SV=2	29.93	1	1	1	1	1	1	0	0	0	0	1	8200	4300	3300	NF	NF	3300
sp|P52565|GDIR1_HUMAN	ARHGDIA	Rho GDP-dissociation inhibitor 1 OS=Homo sapiens GN=ARHGDIA PE=1 SV=3	23.19	1	1	1	1	1	1	0	0	0	0	1	16000	9200	8400	NF	NF	8400
sp|P62266|RS23_HUMAN	RPS23	40S ribosomal protein S23 OS=Homo sapiens GN=RPS23 PE=1 SV=3	15.8	0	0	1	1	1	2	0	0	0	0	2	NF	12000	36000	NF	NF	12000
sp|Q5BKY9|F133B_HUMAN	FAM133B	Protein FAM133B OS=Homo sapiens GN=FAM133B PE=1 SV=1	28.37	0	0	1	1	1	1	1	1	0	0	1	NF	46000	33000	18000	NF	18000
sp|Q13148|TADBP_HUMAN	TARDBP	TAR DNA-binding protein 43 OS=Homo sapiens GN=TARDBP PE=1 SV=1	44.71	0	0	1	2	1	1	0	0	0	0	2	NF	5300	5100	NF	NF	5100
sp|P00488|F13A_HUMAN	F13A1	Coagulation factor XIII A chain OS=Homo sapiens GN=F13A1 PE=1 SV=4	83.21	1	1	1	1	1	1	0	0	0	0	1	4700	10000	11000	NF	NF	4700
sp|Q92610|ZN592_HUMAN	ZNF592	Zinc finger protein 592 OS=Homo sapiens GN=ZNF592 PE=1 SV=2	137.44	0	0	1	3	0	0	0	0	0	0	3	NF	100000	NF	NF	NF	100000
sp|P55259|GP2_HUMAN	GP2	Pancreatic secretory granule membrane major glycoprotein GP2 OS=Homo sapiens GN=GP2 PE=2 SV=3	59.44	1	1	1	1	0	0	1	1	0	0	1	4700	5200	NF	5800	NF	4700
sp|Q13126|MTAP_HUMAN	MTAP	S-methyl-5'-thioadenosine phosphorylase OS=Homo sapiens GN=MTAP PE=1 SV=2	31.22	0	0	1	1	1	1	0	0	0	0	1	NF	6400	5100	NF	NF	5100
sp|Q9BZE4|NOG1_HUMAN	GTPBP4	Nucleolar GTP-binding protein 1 OS=Homo sapiens GN=GTPBP4 PE=1 SV=3	73.92	0	0	1	1	1	1	0	0	0	0	1	NF	4300	5900	NF	NF	4300
sp|P51149|RAB7A_HUMAN	RAB7A	Ras-related protein Rab-7a OS=Homo sapiens GN=RAB7A PE=1 SV=1	23.47	0	0	1	1	1	1	0	0	0	0	1	NF	5000	6600	NF	NF	5000
sp|P07910|HNRPC_HUMAN	HNRNPC	Heterogeneous nuclear ribonucleoproteins C1/C2 OS=Homo sapiens GN=HNRNPC PE=1 SV=4	33.65	0	0	1	1	1	1	0	0	0	0	1	NF	12000	13000	NF	NF	12000
sp|Q7L2E3|DHX30_HUMAN	DHX30	Putative ATP-dependent RNA helicase DHX30 OS=Homo sapiens GN=DHX30 PE=1 SV=1	133.85	0	0	1	1	1	1	0	0	0	0	1	NF	2800	2300	NF	NF	2300
sp|P37802|TAGL2_HUMAN	TAGLN2	Transgelin-2 OS=Homo sapiens GN=TAGLN2 PE=1 SV=3	22.38	1	1	1	1	0	0	0	0	0	0	1	8500	23000	NF	NF	NF	8500
sp|O94919|ENDD1_HUMAN	ENDOD1	Endonuclease domain-containing 1 protein OS=Homo sapiens GN=ENDOD1 PE=1 SV=2	54.98	0	0	1	1	1	1	0	0	0	0	1	NF	6800	7600	NF	NF	6800
sp|P12236|ADT3_HUMAN	SLC25A6	ADP/ATP translocase 3 OS=Homo sapiens GN=SLC25A6 PE=1 SV=4	32.85	0	0	1	1	1	1	0	0	0	0	1	NF	6600	15000	NF	NF	6600
sp|P27694|RFA1_HUMAN	RPA1	Replication protein A 70 kDa DNA-binding subunit OS=Homo sapiens GN=RPA1 PE=1 SV=2	68.1	0	0	1	1	1	1	0	0	0	0	1	NF	3600	3800	NF	NF	3600
sp|Q58FF6|H90B4_HUMAN	HSP90AB4P	Putative heat shock protein HSP 90-beta 4 OS=Homo sapiens GN=HSP90AB4P PE=5 SV=1	58.23	0	0	1	1	1	1	0	0	0	0	1	NF	13000	21000	NF	NF	13000
E2QJ64_ECOLX	malE	Maltose-binding periplasmic protein OS=Escherichia coli GN=malE PE=4 SV=1	43.27	0	0	1	1	1	1	0	0	0	0	1	NF	4500	4300	NF	NF	4300
sp|Q13263|TIF1B_HUMAN	TRIM28	Transcription intermediary factor 1-beta OS=Homo sapiens GN=TRIM28 PE=1 SV=5	88.49	0	0	1	1	1	1	0	0	0	0	1	NF	2300	1700	NF	NF	1700
sp|P51636|CAV2_HUMAN	CAV2	Caveolin-2 OS=Homo sapiens GN=CAV2 PE=1 SV=2	18.28	0	0	1	2	0	0	0	0	0	0	2	NF	20000	NF	NF	NF	20000
sp|P08195|4F2_HUMAN	SLC3A2	4F2 cell-surface antigen heavy chain OS=Homo sapiens GN=SLC3A2 PE=1 SV=3	67.95	0	0	1	1	1	1	0	0	0	0	1	NF	1600	3800	NF	NF	1600
sp|P56134|ATPK_HUMAN	ATP5J2	ATP synthase subunit f, mitochondrial OS=Homo sapiens GN=ATP5J2 PE=1 SV=3	10.91	0	0	1	1	1	1	0	0	0	0	1	NF	2400	6900	NF	NF	2400
sp|O00571|DDX3X_HUMAN	DDX3X	ATP-dependent RNA helicase DDX3X OS=Homo sapiens GN=DDX3X PE=1 SV=3	73.2	0	0	1	1	1	1	0	0	0	0	1	NF	2900	2200	NF	NF	2200
sp|B2RXH8|HNRC2_HUMAN	HNRNPCL2	Heterogeneous nuclear ribonucleoprotein C-like 2 OS=Homo sapiens GN=HNRNPCL2 PE=1 SV=1	32.05	0	0	1	1	1	1	0	0	0	0	1	NF	4500	13000	NF	NF	4500
sp|P34897|GLYM_HUMAN	SHMT2	Serine hydroxymethyltransferase, mitochondrial OS=Homo sapiens GN=SHMT2 PE=1 SV=3	55.96	0	0	1	1	1	1	0	0	0	0	1	NF	5300	6200	NF	NF	5300
sp|P62834|RAP1A_HUMAN	RAP1A	Ras-related protein Rap-1A OS=Homo sapiens GN=RAP1A PE=1 SV=1	20.97	0	0	1	1	1	1	0	0	0	0	1	NF	3300	6300	NF	NF	3300
sp|P12268|IMDH2_HUMAN	IMPDH2	Inosine-5'-monophosphate dehydrogenase 2 OS=Homo sapiens GN=IMPDH2 PE=1 SV=2	55.77	1	1	1	1	0	0	0	0	0	0	1	1300	3000	NF	NF	NF	1300
sp|P08865|RSSA_HUMAN	RPSA	40S ribosomal protein SA OS=Homo sapiens GN=RPSA PE=1 SV=4	32.83	0	0	1	1	1	1	0	0	0	0	1	NF	5300	9800	NF	NF	5300
sp|O76021|RL1D1_HUMAN	RSL1D1	Ribosomal L1 domain-containing protein 1 OS=Homo sapiens GN=RSL1D1 PE=1 SV=3	54.94	0	0	1	1	1	1	0	0	0	0	1	NF	3000	2900	NF	NF	2900
sp|P51659|DHB4_HUMAN	HSD17B4	Peroxisomal multifunctional enzyme type 2 OS=Homo sapiens GN=HSD17B4 PE=1 SV=3	79.64	0	0	1	1	1	1	0	0	0	0	1	NF	2600	2900	NF	NF	2600
sp|P08758|ANXA5_HUMAN	ANXA5	Annexin A5 OS=Homo sapiens GN=ANXA5 PE=1 SV=2	35.91	0	0	1	1	1	1	0	0	0	0	1	NF	2200	3400	NF	NF	2200
sp|Q14152|EIF3A_HUMAN	EIF3A	Eukaryotic translation initiation factor 3 subunit A OS=Homo sapiens GN=EIF3A PE=1 SV=1	166.47	0	0	1	1	1	1	0	0	0	0	1	NF	4200	4900	NF	NF	4200
sp|P31939|PUR9_HUMAN	ATIC	Bifunctional purine biosynthesis protein PURH OS=Homo sapiens GN=ATIC PE=1 SV=3	64.58	0	0	1	1	1	1	0	0	0	0	1	NF	1800	180000	NF	NF	1800
sp|Q15029|U5S1_HUMAN	EFTUD2	116 kDa U5 small nuclear ribonucleoprotein component OS=Homo sapiens GN=EFTUD2 PE=1 SV=1	109.37	0	0	1	1	1	1	0	0	0	0	1	NF	2400	2200	NF	NF	2200
sp|O14983|AT2A1_HUMAN	ATP2A1	Sarcoplasmic/endoplasmic reticulum calcium ATPase 1 OS=Homo sapiens GN=ATP2A1 PE=1 SV=1	110.18	0	0	1	1	1	1	0	0	0	0	1	NF	12000	13000	NF	NF	12000
sp|Q04726|TLE3_HUMAN	TLE3	Transducin-like enhancer protein 3 OS=Homo sapiens GN=TLE3 PE=1 SV=2	83.36	0	0	1	2	0	0	0	0	0	0	2	NF	45000000	NF	NF	NF	45000000
sp|O00148|DX39A_HUMAN	DDX39A	ATP-dependent RNA helicase DDX39A OS=Homo sapiens GN=DDX39A PE=1 SV=2	49.1	0	0	1	1	1	1	0	0	0	0	1	NF	7200	8400	NF	NF	7200
sp|O95573|ACSL3_HUMAN	ACSL3	Long-chain-fatty-acid--CoA ligase 3 OS=Homo sapiens GN=ACSL3 PE=1 SV=3	80.37	0	0	1	1	1	1	0	0	0	0	1	NF	4700	5100	NF	NF	4700
sp|Q8NI36|WDR36_HUMAN	WDR36	WD repeat-containing protein 36 OS=Homo sapiens GN=WDR36 PE=1 SV=1	105.26	0	0	1	1	1	1	0	0	0	0	1	NF	2200	4000	NF	NF	2200
sp|Q99536|VAT1_HUMAN	VAT1	Synaptic vesicle membrane protein VAT-1 homolog OS=Homo sapiens GN=VAT1 PE=1 SV=2	41.89	0	0	1	1	1	1	0	0	0	0	1	NF	5900	5100	NF	NF	5100
tr|H7BZJ3|H7BZJ3_HUMAN	PDIA3	Protein disulfide-isomerase A3 (Fragment) OS=Homo sapiens GN=PDIA3 PE=1 SV=1	13.51	0	0	1	1	0	0	0	0	0	0	1	NF	8800	NF	NF	NF	8800
sp|P07237|PDIA1_HUMAN	P4HB	Protein disulfide-isomerase OS=Homo sapiens GN=P4HB PE=1 SV=3	57.08	0	0	1	1	0	0	0	0	0	0	1	NF	8800	NF	NF	NF	8800
sp|Q9HC96|CAN10_HUMAN	CAPN10	Calpain-10 OS=Homo sapiens GN=CAPN10 PE=1 SV=2	74.9	0	0	1	1	0	0	0	0	0	0	1	NF	4800	NF	NF	NF	4800
sp|Q14739|LBR_HUMAN	LBR	Lamin-B receptor OS=Homo sapiens GN=LBR PE=1 SV=2	70.66	0	0	1	1	0	0	0	0	0	0	1	NF	2500	NF	NF	NF	2500
sp|Q9NPA3|M1IP1_HUMAN	MID1IP1	Mid1-interacting protein 1 OS=Homo sapiens GN=MID1IP1 PE=1 SV=1	20.19	0	0	1	1	0	0	0	0	0	0	1	NF	16000	NF	NF	NF	16000
sp|P17174|AATC_HUMAN	GOT1	Aspartate aminotransferase, cytoplasmic OS=Homo sapiens GN=GOT1 PE=1 SV=3	46.22	0	0	1	1	0	0	0	0	0	0	1	NF	880	NF	NF	NF	880
sp|Q9HDC9|APMAP_HUMAN	APMAP	Adipocyte plasma membrane-associated protein OS=Homo sapiens GN=APMAP PE=1 SV=2	46.45	0	0	1	1	0	0	0	0	0	0	1	NF	2500	NF	NF	NF	2500
sp|P21281|VATB2_HUMAN	ATP6V1B2	V-type proton ATPase subunit B, brain isoform OS=Homo sapiens GN=ATP6V1B2 PE=1 SV=3	56.46	0	0	1	1	0	0	0	0	0	0	1	NF	2100	NF	NF	NF	2100
sp|Q14847|LASP1_HUMAN	LASP1	LIM and SH3 domain protein 1 OS=Homo sapiens GN=LASP1 PE=1 SV=2	29.7	0	0	1	1	0	0	0	0	0	0	1	NF	3300	NF	NF	NF	3300
sp|O15523|DDX3Y_HUMAN	DDX3Y	ATP-dependent RNA helicase DDX3Y OS=Homo sapiens GN=DDX3Y PE=1 SV=2	73.11	0	0	1	1	0	0	0	0	0	0	1	NF	8900	NF	NF	NF	8900
sp|Q9P0J1|PDP1_HUMAN	PDP1	[Pyruvate dehydrogenase [acetyl-transferring]]-phosphatase 1, mitochondrial OS=Homo sapiens GN=PDP1 PE=1 SV=3	61.02	0	0	1	1	0	0	0	0	0	0	1	NF	13000	NF	NF	NF	13000
sp|Q9BZ71|PITM3_HUMAN	PITPNM3	Membrane-associated phosphatidylinositol transfer protein 3 OS=Homo sapiens GN=PITPNM3 PE=1 SV=2	106.71	0	0	1	1	0	0	0	0	0	0	1	NF	73000	NF	NF	NF	73000
sp|P04181|OAT_HUMAN	OAT	Ornithine aminotransferase, mitochondrial OS=Homo sapiens GN=OAT PE=1 SV=1	48.5	0	0	1	1	0	0	0	0	0	0	1	NF	4900	NF	NF	NF	4900
sp|O43175|SERA_HUMAN	PHGDH	D-3-phosphoglycerate dehydrogenase OS=Homo sapiens GN=PHGDH PE=1 SV=4	56.61	0	0	1	1	0	0	0	0	0	0	1	NF	3100	NF	NF	NF	3100
sp|P40925|MDHC_HUMAN	MDH1	Malate dehydrogenase, cytoplasmic OS=Homo sapiens GN=MDH1 PE=1 SV=4	36.4	0	0	1	1	0	0	0	0	0	0	1	NF	5700	NF	NF	NF	5700
tr|Q9NXP9|Q9NXP9_HUMAN	hCG_1780190	HCG1780190 OS=Homo sapiens GN=hCG_1780190 PE=2 SV=1	19.81	0	0	1	1	0	0	0	0	0	0	1	NF	18000	NF	NF	NF	18000
sp|P49842|STK19_HUMAN	STK19	Serine/threonine-protein kinase 19 OS=Homo sapiens GN=STK19 PE=1 SV=2	40.89	0	0	1	1	0	0	0	0	0	0	1	NF	10000	NF	NF	NF	10000
sp|P63220|RS21_HUMAN	RPS21	40S ribosomal protein S21 OS=Homo sapiens GN=RPS21 PE=1 SV=1	9.11	0	0	1	1	0	0	0	0	0	0	1	NF	5700	NF	NF	NF	5700
sp|P04040|CATA_HUMAN	CAT	Catalase OS=Homo sapiens GN=CAT PE=1 SV=3	59.72	2	2	0	0	0	0	3	3	2	2	3	11000	NF	NF	21000	9100	9100
sp|Q8NC51|PAIRB_HUMAN	SERBP1	Plasminogen activator inhibitor 1 RNA-binding protein OS=Homo sapiens GN=SERBP1 PE=1 SV=2	44.94	0	0	0	0	1	1	0	0	3	4	4	NF	NF	4400	NF	110000	4400
sp|O96008|TOM40_HUMAN	TOMM40	Mitochondrial import receptor subunit TOM40 homolog OS=Homo sapiens GN=TOMM40 PE=1 SV=1	37.87	0	0	0	0	4	4	0	0	0	0	4	NF	NF	13000	NF	NF	13000
sp|Q13867|BLMH_HUMAN	BLMH	Bleomycin hydrolase OS=Homo sapiens GN=BLMH PE=1 SV=1	52.53	1	1	0	0	2	2	2	2	2	2	2	11000	NF	13000	12000	20000	11000
sp|P05023|AT1A1_HUMAN	ATP1A1	Sodium/potassium-transporting ATPase subunit alpha-1 OS=Homo sapiens GN=ATP1A1 PE=1 SV=1	112.82	0	0	0	0	3	3	0	0	0	0	3	NF	NF	32000	NF	NF	32000
sp|P50991|TCPD_HUMAN	CCT4	T-complex protein 1 subunit delta OS=Homo sapiens GN=CCT4 PE=1 SV=4	57.89	0	0	0	0	3	3	0	0	0	0	3	NF	NF	21000	NF	NF	21000
sp|Q8IZT6|ASPM_HUMAN	ASPM	Abnormal spindle-like microcephaly-associated protein OS=Homo sapiens GN=ASPM PE=1 SV=2	409.54	0	0	0	0	3	3	0	0	0	0	3	NF	NF	15000	NF	NF	15000
sp|P61204|ARF3_HUMAN	ARF3	ADP-ribosylation factor 3 OS=Homo sapiens GN=ARF3 PE=1 SV=2	20.59	0	0	0	0	3	3	0	0	0	0	3	NF	NF	9600	NF	NF	9600
sp|Q8IYB3|SRRM1_HUMAN	SRRM1	Serine/arginine repetitive matrix protein 1 OS=Homo sapiens GN=SRRM1 PE=1 SV=2	102.27	1	1	0	0	2	3	1	2	1	2	3	11000	NF	990000	27000	46000	11000
sp|P83731|RL24_HUMAN	RPL24	60S ribosomal protein L24 OS=Homo sapiens GN=RPL24 PE=1 SV=1	17.77	2	3	0	0	2	2	0	0	1	1	3	310000	NF	560000	NF	18000	18000
sp|O75223|GGCT_HUMAN	GGCT	Gamma-glutamylcyclotransferase OS=Homo sapiens GN=GGCT PE=1 SV=1	20.99	1	1	0	0	0	0	2	3	0	0	3	2000	NF	NF	36000	NF	2000
sp|Q01469|FABP5_HUMAN	FABP5	Fatty acid-binding protein, epidermal OS=Homo sapiens GN=FABP5 PE=1 SV=3	15.15	1	1	0	0	2	2	0	0	1	1	2	26000	NF	16000	NF	27000	16000
sp|P35268|RL22_HUMAN	RPL22	60S ribosomal protein L22 OS=Homo sapiens GN=RPL22 PE=1 SV=2	14.78	2	3	0	0	1	1	0	0	0	0	3	11000	NF	22000	NF	NF	11000
sp|Q16531|DDB1_HUMAN	DDB1	DNA damage-binding protein 1 OS=Homo sapiens GN=DDB1 PE=1 SV=1	126.89	0	0	0	0	2	3	0	0	0	0	3	NF	NF	7300	NF	NF	7300
sp|P13489|RINI_HUMAN	RNH1	Ribonuclease inhibitor OS=Homo sapiens GN=RNH1 PE=1 SV=2	49.94	0	0	0	0	1	1	0	0	1	2	2	NF	NF	12000	NF	16000	12000
sp|Q96CW1|AP2M1_HUMAN	AP2M1	AP-2 complex subunit mu OS=Homo sapiens GN=AP2M1 PE=1 SV=2	49.62	1	1	0	0	2	2	0	0	0	0	2	2300	NF	5500	NF	NF	2300
sp|P23284|PPIB_HUMAN	PPIB	Peptidyl-prolyl cis-trans isomerase B OS=Homo sapiens GN=PPIB PE=1 SV=2	23.73	1	1	0	0	2	2	0	0	0	0	2	5100	NF	30000	NF	NF	5100
sp|P04080|CYTB_HUMAN	CSTB	Cystatin-B OS=Homo sapiens GN=CSTB PE=1 SV=2	11.13	1	1	0	0	2	2	0	0	0	0	2	4900	NF	17000	NF	NF	4900
sp|Q9NWT1|PK1IP_HUMAN	PAK1IP1	p21-activated protein kinase-interacting protein 1 OS=Homo sapiens GN=PAK1IP1 PE=1 SV=2	43.94	2	2	0	0	0	0	0	0	0	0	2	18000	NF	NF	NF	NF	18000
sp|P48047|ATPO_HUMAN	ATP5O	ATP synthase subunit O, mitochondrial OS=Homo sapiens GN=ATP5O PE=1 SV=1	23.26	0	0	0	0	2	2	0	0	0	0	2	NF	NF	5400	NF	NF	5400
sp|P12277|KCRB_HUMAN	CKB	Creatine kinase B-type OS=Homo sapiens GN=CKB PE=1 SV=1	42.62	0	0	0	0	2	2	0	0	0	0	2	NF	NF	14000	NF	NF	14000
sp|O43390|HNRPR_HUMAN	HNRNPR	Heterogeneous nuclear ribonucleoprotein R OS=Homo sapiens GN=HNRNPR PE=1 SV=1	70.9	0	0	0	0	2	2	0	0	0	0	2	NF	NF	12000	NF	NF	12000
sp|P14866|HNRPL_HUMAN	HNRNPL	Heterogeneous nuclear ribonucleoprotein L OS=Homo sapiens GN=HNRNPL PE=1 SV=2	64.09	0	0	0	0	2	2	0	0	0	0	2	NF	NF	16000	NF	NF	16000
sp|O75083|WDR1_HUMAN	WDR1	WD repeat-containing protein 1 OS=Homo sapiens GN=WDR1 PE=1 SV=4	66.15	0	0	0	0	2	2	0	0	0	0	2	NF	NF	10000	NF	NF	10000
sp|P17844|DDX5_HUMAN	DDX5	Probable ATP-dependent RNA helicase DDX5 OS=Homo sapiens GN=DDX5 PE=1 SV=1	69.1	0	0	0	0	2	2	0	0	0	0	2	NF	NF	8200	NF	NF	8200
sp|P04279|SEMG1_HUMAN	SEMG1	Semenogelin-1 OS=Homo sapiens GN=SEMG1 PE=1 SV=2	52.1	0	0	0	0	0	0	2	2	0	0	2	NF	NF	NF	13000	NF	13000
sp|P30041|PRDX6_HUMAN	PRDX6	Peroxiredoxin-6 OS=Homo sapiens GN=PRDX6 PE=1 SV=3	25.02	0	0	0	0	2	2	0	0	0	0	2	NF	NF	10000	NF	NF	10000
sp|O00154|BACH_HUMAN	ACOT7	Cytosolic acyl coenzyme A thioester hydrolase OS=Homo sapiens GN=ACOT7 PE=1 SV=3	41.77	0	0	0	0	2	2	0	0	0	0	2	NF	NF	28000	NF	NF	28000
sp|Q14692|BMS1_HUMAN	BMS1	Ribosome biogenesis protein BMS1 homolog OS=Homo sapiens GN=BMS1 PE=1 SV=1	145.72	0	0	0	0	2	2	0	0	0	0	2	NF	NF	10000	NF	NF	10000
sp|P01857|IGHG1_HUMAN	IGHG1	Immunoglobulin heavy constant gamma 1 OS=Homo sapiens GN=IGHG1 PE=1 SV=1	36.08	0	0	0	0	1	1	0	0	1	1	1	NF	NF	4700	NF	7100	4700
sp|P52272|HNRPM_HUMAN	HNRNPM	Heterogeneous nuclear ribonucleoprotein M OS=Homo sapiens GN=HNRNPM PE=1 SV=3	77.46	0	0	0	0	2	2	0	0	0	0	2	NF	NF	11000	NF	NF	11000
sp|P55145|MANF_HUMAN	MANF	Mesencephalic astrocyte-derived neurotrophic factor OS=Homo sapiens GN=MANF PE=1 SV=3	20.69	0	0	0	0	0	0	0	0	2	2	2	NF	NF	NF	NF	36000	36000
sp|P01876|IGHA1_HUMAN	IGHA1	Immunoglobulin heavy constant alpha 1 OS=Homo sapiens GN=IGHA1 PE=1 SV=2	37.63	0	0	0	0	1	1	0	0	1	1	1	NF	NF	4100	NF	26000	4100
sp|Q12873|CHD3_HUMAN	CHD3	Chromodomain-helicase-DNA-binding protein 3 OS=Homo sapiens GN=CHD3 PE=1 SV=3	226.45	1	2	0	0	0	0	1	2	1	3	3	77000	NF	NF	160000	680000	77000
sp|P61626|LYSC_HUMAN	LYZ	Lysozyme C OS=Homo sapiens GN=LYZ PE=1 SV=1	16.53	1	1	0	0	1	1	1	1	1	1	1	13000	NF	14000	11000	37000	11000
sp|Q9ULS5|TMCC3_HUMAN	TMCC3	Transmembrane and coiled-coil domains protein 3 OS=Homo sapiens GN=TMCC3 PE=2 SV=3	53.75	0	0	0	0	1	4	0	0	0	0	4	NF	NF	340000	NF	NF	340000
sp|Q5TZA2|CROCC_HUMAN	CROCC	Rootletin OS=Homo sapiens GN=CROCC PE=1 SV=1	228.39	0	0	0	0	1	4	0	0	0	0	4	NF	NF	85000	NF	NF	85000
sp|Q16629|SRSF7_HUMAN	SRSF7	Serine/arginine-rich splicing factor 7 OS=Homo sapiens GN=SRSF7 PE=1 SV=1	27.35	0	0	0	0	0	0	0	0	1	3	3	NF	NF	NF	NF	77000	77000
sp|P47914|RL29_HUMAN	RPL29	60S ribosomal protein L29 OS=Homo sapiens GN=RPL29 PE=1 SV=2	17.74	1	1	0	0	1	1	1	1	0	0	1	75000	NF	280000	59000	NF	59000
sp|Q8N8M0|NAT16_HUMAN	NAT16	Probable N-acetyltransferase 16 OS=Homo sapiens GN=NAT16 PE=2 SV=2	40.5	0	0	0	0	0	0	1	3	0	0	3	NF	NF	NF	27000	NF	27000
tr|B7ZGX7|B7ZGX7_HUMAN	DDX11L12	DEAD/H box polypeptide 11 like 12 OS=Homo sapiens GN=DDX11L12 PE=2 SV=1	9.6	0	0	0	0	0	0	1	3	0	0	3	NF	NF	NF	2800000	NF	2800000
sp|P13929|ENOB_HUMAN	ENO3	Beta-enolase OS=Homo sapiens GN=ENO3 PE=1 SV=5	46.96	1	1	0	0	1	1	0	0	0	0	1	9700	NF	23000	NF	NF	9700
sp|P20290|BTF3_HUMAN	BTF3	Transcription factor BTF3 OS=Homo sapiens GN=BTF3 PE=1 SV=1	22.15	1	2	0	0	0	0	0	0	0	0	2	13000	NF	NF	NF	NF	13000
sp|O95299|NDUAA_HUMAN	NDUFA10	NADH dehydrogenase [ubiquinone] 1 alpha subcomplex subunit 10, mitochondrial OS=Homo sapiens GN=NDUFA10 PE=1 SV=1	40.72	1	1	0	0	1	1	0	0	0	0	1	1200	NF	2700	NF	NF	1200
sp|Q9NZM1|MYOF_HUMAN	MYOF	Myoferlin OS=Homo sapiens GN=MYOF PE=1 SV=1	234.56	0	0	0	0	1	2	0	0	0	0	2	NF	NF	28000	NF	NF	28000
sp|P35998|PRS7_HUMAN	PSMC2	26S protease regulatory subunit 7 OS=Homo sapiens GN=PSMC2 PE=1 SV=3	48.6	0	0	0	0	1	2	0	0	0	0	2	NF	NF	3600	NF	NF	3600
sp|Q6UWP8|SBSN_HUMAN	SBSN	Suprabasin OS=Homo sapiens GN=SBSN PE=1 SV=2	60.5	1	1	0	0	0	0	0	0	1	1	1	4000	NF	NF	NF	9700	4000
sp|Q9UHB9|SRP68_HUMAN	SRP68	Signal recognition particle subunit SRP68 OS=Homo sapiens GN=SRP68 PE=1 SV=2	70.69	0	0	0	0	1	2	0	0	0	0	2	NF	NF	5200	NF	NF	5200
sp|P62841|RS15_HUMAN	RPS15	40S ribosomal protein S15 OS=Homo sapiens GN=RPS15 PE=1 SV=2	17.03	1	2	0	0	0	0	0	0	0	0	2	17000	NF	NF	NF	NF	17000
sp|P42167|LAP2B_HUMAN	TMPO	Lamina-associated polypeptide 2, isoforms beta/gamma OS=Homo sapiens GN=TMPO PE=1 SV=2	50.64	0	0	0	0	1	2	0	0	0	0	2	NF	NF	5300	NF	NF	5300
sp|Q9BYJ1|LOXE3_HUMAN	ALOXE3	Hydroperoxide isomerase ALOXE3 OS=Homo sapiens GN=ALOXE3 PE=1 SV=1	80.49	1	1	0	0	0	0	0	0	1	1	1	2700	NF	NF	NF	2100	2100
sp|Q9NUP9|LIN7C_HUMAN	LIN7C	Protein lin-7 homolog C OS=Homo sapiens GN=LIN7C PE=1 SV=1	21.82	1	1	0	0	0	0	1	1	0	0	1	12000	NF	NF	10000	NF	10000
sp|P39748|FEN1_HUMAN	FEN1	Flap endonuclease 1 OS=Homo sapiens GN=FEN1 PE=1 SV=1	42.57	0	0	0	0	1	2	0	0	0	0	2	NF	NF	6700	NF	NF	6700
sp|P61604|CH10_HUMAN	HSPE1	10 kDa heat shock protein, mitochondrial OS=Homo sapiens GN=HSPE1 PE=1 SV=2	10.92	1	1	0	0	0	0	0	0	1	1	1	8700	NF	NF	NF	19000	8700
sp|P01834|IGKC_HUMAN	IGKC	Immunoglobulin kappa constant OS=Homo sapiens GN=IGKC PE=1 SV=2	11.76	1	1	0	0	1	1	0	0	0	0	1	3300	NF	2800	NF	NF	2800
sp|Q12906|ILF3_HUMAN	ILF3	Interleukin enhancer-binding factor 3 OS=Homo sapiens GN=ILF3 PE=1 SV=3	95.28	1	1	0	0	1	1	0	0	0	0	1	6900	NF	8100	NF	NF	6900
sp|P62263|RS14_HUMAN	RPS14	40S ribosomal protein S14 OS=Homo sapiens GN=RPS14 PE=1 SV=3	16.26	1	1	0	0	1	1	0	0	0	0	1	12000	NF	12000	NF	NF	12000
sp|P30101|PDIA3_HUMAN	PDIA3	Protein disulfide-isomerase A3 OS=Homo sapiens GN=PDIA3 PE=1 SV=4	56.75	0	0	0	0	1	2	0	0	0	0	2	NF	NF	170000	NF	NF	170000
sp|P07951|TPM2_HUMAN	TPM2	Tropomyosin beta chain OS=Homo sapiens GN=TPM2 PE=1 SV=1	32.83	1	1	0	0	0	0	1	1	0	0	1	18000	NF	NF	18000	NF	18000
sp|P42357|HUTH_HUMAN	HAL	Histidine ammonia-lyase OS=Homo sapiens GN=HAL PE=1 SV=1	72.65	0	0	0	0	1	1	1	1	0	0	1	NF	NF	5700	6900	NF	5700
sp|P17655|CAN2_HUMAN	CAPN2	Calpain-2 catalytic subunit OS=Homo sapiens GN=CAPN2 PE=1 SV=6	79.94	1	1	0	0	0	0	0	0	0	0	1	3500	NF	NF	NF	NF	3500
sp|Q13151|ROA0_HUMAN	HNRNPA0	Heterogeneous nuclear ribonucleoprotein A0 OS=Homo sapiens GN=HNRNPA0 PE=1 SV=1	30.82	0	0	0	0	1	1	0	0	0	0	1	NF	NF	5700	NF	NF	5700
sp|Q13813|SPTN1_HUMAN	SPTAN1	Spectrin alpha chain, non-erythrocytic 1 OS=Homo sapiens GN=SPTAN1 PE=1 SV=3	284.36	0	0	0	0	0	0	0	0	1	1	1	NF	NF	NF	NF	27000	27000
sp|Q01130|SRSF2_HUMAN	SRSF2	Serine/arginine-rich splicing factor 2 OS=Homo sapiens GN=SRSF2 PE=1 SV=4	25.46	0	0	0	0	0	0	1	1	0	0	1	NF	NF	NF	5600	NF	5600
sp|Q14204|DYHC1_HUMAN	DYNC1H1	Cytoplasmic dynein 1 heavy chain 1 OS=Homo sapiens GN=DYNC1H1 PE=1 SV=5	532.07	0	0	0	0	1	1	0	0	0	0	1	NF	NF	1200	NF	NF	1200
sp|P62750|RL23A_HUMAN	RPL23A	60S ribosomal protein L23a OS=Homo sapiens GN=RPL23A PE=1 SV=1	17.68	1	1	0	0	0	0	0	0	0	0	1	2600	NF	NF	NF	NF	2600
sp|P02812|PRB2_HUMAN	PRB2	Basic salivary proline-rich protein 2 OS=Homo sapiens GN=PRB2 PE=1 SV=3	40.77	0	0	0	0	1	1	0	0	0	0	1	NF	NF	5800	NF	NF	5800
sp|P51991|ROA3_HUMAN	HNRNPA3	Heterogeneous nuclear ribonucleoprotein A3 OS=Homo sapiens GN=HNRNPA3 PE=1 SV=2	39.57	0	0	0	0	1	1	0	0	0	0	1	NF	NF	3400	NF	NF	3400
sp|Q53RT3|APRV1_HUMAN	ASPRV1	Retroviral-like aspartic protease 1 OS=Homo sapiens GN=ASPRV1 PE=1 SV=1	36.97	0	0	0	0	0	0	0	0	1	1	1	NF	NF	NF	NF	2200	2200
tr|B2R853|B2R853_HUMAN		cDNA, FLJ93744, highly similar to Homo sapiens keratin 6E (KRT6E), mRNA OS=Homo sapiens PE=2 SV=1	59.99	0	0	0	0	0	0	1	1	0	0	1	NF	NF	NF	11000	NF	11000
sp|Q8N139|ABCA6_HUMAN	ABCA6	ATP-binding cassette sub-family A member 6 OS=Homo sapiens GN=ABCA6 PE=1 SV=2	184.17	0	0	0	0	0	0	0	0	1	1	1	NF	NF	NF	NF	9500	9500
sp|P55072|TERA_HUMAN	VCP	Transitional endoplasmic reticulum ATPase OS=Homo sapiens GN=VCP PE=1 SV=4	89.27	0	0	0	0	1	1	0	0	0	0	1	NF	NF	870	NF	NF	870
sp|Q99832|TCPH_HUMAN	CCT7	T-complex protein 1 subunit eta OS=Homo sapiens GN=CCT7 PE=1 SV=2	59.33	0	0	0	0	1	1	0	0	0	0	1	NF	NF	2100	NF	NF	2100
sp|O43684|BUB3_HUMAN	BUB3	Mitotic checkpoint protein BUB3 OS=Homo sapiens GN=BUB3 PE=1 SV=1	37.13	0	0	0	0	1	1	0	0	0	0	1	NF	NF	2800	NF	NF	2800
sp|O60506|HNRPQ_HUMAN	SYNCRIP	Heterogeneous nuclear ribonucleoprotein Q OS=Homo sapiens GN=SYNCRIP PE=1 SV=2	69.56	0	0	0	0	1	1	0	0	0	0	1	NF	NF	50000	NF	NF	50000
sp|P50914|RL14_HUMAN	RPL14	60S ribosomal protein L14 OS=Homo sapiens GN=RPL14 PE=1 SV=4	23.42	0	0	0	0	1	1	0	0	0	0	1	NF	NF	7400	NF	NF	7400
sp|P38919|IF4A3_HUMAN	EIF4A3	Eukaryotic initiation factor 4A-III OS=Homo sapiens GN=EIF4A3 PE=1 SV=4	46.84	0	0	0	0	1	1	0	0	0	0	1	NF	NF	1900	NF	NF	1900
sp|P18754|RCC1_HUMAN	RCC1	Regulator of chromosome condensation OS=Homo sapiens GN=RCC1 PE=1 SV=1	44.94	0	0	0	0	1	1	0	0	0	0	1	NF	NF	4300	NF	NF	4300
sp|Q14568|HS902_HUMAN	HSP90AA2P	Heat shock protein HSP 90-alpha A2 OS=Homo sapiens GN=HSP90AA2P PE=1 SV=2	39.34	1	1	0	0	0	0	0	0	0	0	1	11000	NF	NF	NF	NF	11000
tr|A0A0U1RQJ2|A0A0U1RQJ2_HUMAN	DST	Dystonin (Fragment) OS=Homo sapiens GN=DST PE=1 SV=1	190.23	1	1	0	0	0	0	0	0	0	0	1	39000	NF	NF	NF	NF	39000
sp|P27695|APEX1_HUMAN	APEX1	DNA-(apurinic or apyrimidinic site) lyase OS=Homo sapiens GN=APEX1 PE=1 SV=2	35.53	0	0	0	0	1	1	0	0	0	0	1	NF	NF	3100	NF	NF	3100
sp|Q14690|RRP5_HUMAN	PDCD11	Protein RRP5 homolog OS=Homo sapiens GN=PDCD11 PE=1 SV=3	208.57	0	0	0	0	1	1	0	0	0	0	1	NF	NF	3100	NF	NF	3100
sp|P31930|QCR1_HUMAN	UQCRC1	Cytochrome b-c1 complex subunit 1, mitochondrial OS=Homo sapiens GN=UQCRC1 PE=1 SV=3	52.61	0	0	0	0	1	1	0	0	0	0	1	NF	NF	1200	NF	NF	1200
sp|P11387|TOP1_HUMAN	TOP1	DNA topoisomerase 1 OS=Homo sapiens GN=TOP1 PE=1 SV=2	90.67	1	1	0	0	0	0	0	0	0	0	1	3700	NF	NF	NF	NF	3700
sp|P61006|RAB8A_HUMAN	RAB8A	Ras-related protein Rab-8A OS=Homo sapiens GN=RAB8A PE=1 SV=1	23.65	0	0	0	0	1	1	0	0	0	0	1	NF	NF	5800	NF	NF	5800
sp|P07478|TRY2_HUMAN	PRSS2	Trypsin-2 OS=Homo sapiens GN=PRSS2 PE=1 SV=1	26.47	0	0	0	0	0	0	1	1	0	0	1	NF	NF	NF	940000	NF	940000
sp|Q4ZIN3|MBRL_HUMAN	TMEM259	Membralin OS=Homo sapiens GN=TMEM259 PE=1 SV=1	67.85	1	1	0	0	0	0	0	0	0	0	1	23000	NF	NF	NF	NF	23000
sp|P50454|SERPH_HUMAN	SERPINH1	Serpin H1 OS=Homo sapiens GN=SERPINH1 PE=1 SV=2	46.41	0	0	0	0	1	1	0	0	0	0	1	NF	NF	4400	NF	NF	4400
sp|Q01518|CAP1_HUMAN	CAP1	Adenylyl cyclase-associated protein 1 OS=Homo sapiens GN=CAP1 PE=1 SV=5	51.87	0	0	0	0	1	1	0	0	0	0	1	NF	NF	5100	NF	NF	5100
sp|Q9Y305|ACOT9_HUMAN	ACOT9	Acyl-coenzyme A thioesterase 9, mitochondrial OS=Homo sapiens GN=ACOT9 PE=1 SV=2	49.87	0	0	0	0	1	1	0	0	0	0	1	NF	NF	4200	NF	NF	4200
sp|P27824|CALX_HUMAN	CANX	Calnexin OS=Homo sapiens GN=CANX PE=1 SV=2	67.53	1	1	0	0	0	0	0	0	0	0	1	5500	NF	NF	NF	NF	5500
sp|P48147|PPCE_HUMAN	PREP	Prolyl endopeptidase OS=Homo sapiens GN=PREP PE=1 SV=2	80.65	0	0	0	0	1	1	0	0	0	0	1	NF	NF	2700	NF	NF	2700
sp|Q9Y5Y2|NUBP2_HUMAN	NUBP2	Cytosolic Fe-S cluster assembly factor NUBP2 OS=Homo sapiens GN=NUBP2 PE=1 SV=1	28.81	0	0	0	0	1	1	0	0	0	0	1	NF	NF	6400	NF	NF	6400
sp|P12273|PIP_HUMAN	PIP	Prolactin-inducible protein OS=Homo sapiens GN=PIP PE=1 SV=1	16.56	1	1	0	0	0	0	0	0	0	0	1	3600	NF	NF	NF	NF	3600
sp|P21796|VDAC1_HUMAN	VDAC1	Voltage-dependent anion-selective channel protein 1 OS=Homo sapiens GN=VDAC1 PE=1 SV=2	30.75	0	0	0	0	1	1	0	0	0	0	1	NF	NF	8800	NF	NF	8800
sp|P05198|IF2A_HUMAN	EIF2S1	Eukaryotic translation initiation factor 2 subunit 1 OS=Homo sapiens GN=EIF2S1 PE=1 SV=3	36.09	0	0	0	0	1	1	0	0	0	0	1	NF	NF	2800	NF	NF	2800
sp|P09874|PARP1_HUMAN	PARP1	Poly [ADP-ribose] polymerase 1 OS=Homo sapiens GN=PARP1 PE=1 SV=4	113.01	0	0	0	0	1	1	0	0	0	0	1	NF	NF	13000	NF	NF	13000
sp|Q9H307|PININ_HUMAN	PNN	Pinin OS=Homo sapiens GN=PNN PE=1 SV=4	81.56	1	1	0	0	0	0	0	0	0	0	1	22000	NF	NF	NF	NF	22000
sp|P50213|IDH3A_HUMAN	IDH3A	Isocitrate dehydrogenase [NAD] subunit alpha, mitochondrial OS=Homo sapiens GN=IDH3A PE=1 SV=1	39.57	0	0	0	0	1	1	0	0	0	0	1	NF	NF	4500	NF	NF	4500
sp|P18669|PGAM1_HUMAN	PGAM1	Phosphoglycerate mutase 1 OS=Homo sapiens GN=PGAM1 PE=1 SV=2	28.79	0	0	0	0	1	1	0	0	0	0	1	NF	NF	5000	NF	NF	5000
sp|P26038|MOES_HUMAN	MSN	Moesin OS=Homo sapiens GN=MSN PE=1 SV=3	67.78	0	0	0	0	1	1	0	0	0	0	1	NF	NF	4800	NF	NF	4800
sp|Q14137|BOP1_HUMAN	BOP1	Ribosome biogenesis protein BOP1 OS=Homo sapiens GN=BOP1 PE=1 SV=2	83.58	0	0	0	0	1	1	0	0	0	0	1	NF	NF	5700	NF	NF	5700
sp|Q14498|RBM39_HUMAN	RBM39	RNA-binding protein 39 OS=Homo sapiens GN=RBM39 PE=1 SV=2	59.34	0	0	0	0	1	1	0	0	0	0	1	NF	NF	9900	NF	NF	9900
sp|Q9UMS4|PRP19_HUMAN	PRPF19	Pre-mRNA-processing factor 19 OS=Homo sapiens GN=PRPF19 PE=1 SV=1	55.15	0	0	0	0	1	1	0	0	0	0	1	NF	NF	2800	NF	NF	2800
sp|Q8TA86|RP9_HUMAN	RP9	Retinitis pigmentosa 9 protein OS=Homo sapiens GN=RP9 PE=1 SV=2	26.09	0	0	0	0	1	1	0	0	0	0	1	NF	NF	26000	NF	NF	26000
sp|P41252|SYIC_HUMAN	IARS	Isoleucine--tRNA ligase, cytoplasmic OS=Homo sapiens GN=IARS PE=1 SV=2	144.41	1	1	0	0	0	0	0	0	0	0	1	3400	NF	NF	NF	NF	3400
sp|Q13155|AIMP2_HUMAN	AIMP2	Aminoacyl tRNA synthase complex-interacting multifunctional protein 2 OS=Homo sapiens GN=AIMP2 PE=1 SV=2	35.33	0	0	0	0	1	1	0	0	0	0	1	NF	NF	2600	NF	NF	2600
sp|Q92544|TM9S4_HUMAN	TM9SF4	Transmembrane 9 superfamily member 4 OS=Homo sapiens GN=TM9SF4 PE=1 SV=2	74.47	0	0	0	0	1	1	0	0	0	0	1	NF	NF	3100	NF	NF	3100
sp|Q9Y3E5|PTH2_HUMAN	PTRH2	Peptidyl-tRNA hydrolase 2, mitochondrial OS=Homo sapiens GN=PTRH2 PE=1 SV=1	19.18	0	0	0	0	1	1	0	0	0	0	1	NF	NF	47000	NF	NF	47000
sp|Q12905|ILF2_HUMAN	ILF2	Interleukin enhancer-binding factor 2 OS=Homo sapiens GN=ILF2 PE=1 SV=2	43.04	0	0	0	0	1	1	0	0	0	0	1	NF	NF	3200	NF	NF	3200
sp|P78348|ASIC1_HUMAN	ASIC1	Acid-sensing ion channel 1 OS=Homo sapiens GN=ASIC1 PE=1 SV=3	59.87	0	0	0	0	1	1	0	0	0	0	1	NF	NF	5700	NF	NF	5700
sp|Q9NS69|TOM22_HUMAN	TOMM22	Mitochondrial import receptor subunit TOM22 homolog OS=Homo sapiens GN=TOMM22 PE=1 SV=3	15.51	1	1	0	0	0	0	0	0	0	0	1	3300	NF	NF	NF	NF	3300
sp|P0DMV9|HS71B_HUMAN	HSPA1B	Heat shock 70 kDa protein 1B OS=Homo sapiens GN=HSPA1B PE=1 SV=1	70.01	0	0	0	0	1	1	0	0	0	0	1	NF	NF	2600	NF	NF	2600
sp|Q6P2Q9|PRP8_HUMAN	PRPF8	Pre-mRNA-processing-splicing factor 8 OS=Homo sapiens GN=PRPF8 PE=1 SV=2	273.43	0	0	0	0	1	1	0	0	0	0	1	NF	NF	6900	NF	NF	6900
sp|P25787|PSA2_HUMAN	PSMA2	Proteasome subunit alpha type-2 OS=Homo sapiens GN=PSMA2 PE=1 SV=2	25.88	0	0	0	0	1	1	0	0	0	0	1	NF	NF	3300	NF	NF	3300
sp|P22102|PUR2_HUMAN	GART	Trifunctional purine biosynthetic protein adenosine-3 OS=Homo sapiens GN=GART PE=1 SV=1	107.7	0	0	0	0	1	1	0	0	0	0	1	NF	NF	3400	NF	NF	3400
sp|Q2VIR3|IF2GL_HUMAN	EIF2S3L	Putative eukaryotic translation initiation factor 2 subunit 3-like protein OS=Homo sapiens GN=EIF2S3L PE=5 SV=2	51.2	0	0	0	0	1	1	0	0	0	0	1	NF	NF	6400	NF	NF	6400
sp|O95433|AHSA1_HUMAN	AHSA1	Activator of 90 kDa heat shock protein ATPase homolog 1 OS=Homo sapiens GN=AHSA1 PE=1 SV=1	38.25	0	0	0	0	1	1	0	0	0	0	1	NF	NF	4300	NF	NF	4300
sp|Q8WVV4|POF1B_HUMAN	POF1B	Protein POF1B OS=Homo sapiens GN=POF1B PE=1 SV=3	68.02	0	0	0	0	1	1	0	0	0	0	1	NF	NF	2600	NF	NF	2600
sp|P62304|RUXE_HUMAN	SNRPE	Small nuclear ribonucleoprotein E OS=Homo sapiens GN=SNRPE PE=1 SV=1	10.8	0	0	0	0	1	1	0	0	0	0	1	NF	NF	4100	NF	NF	4100
sp|Q6UXS9|CASPC_HUMAN	CASP12	Inactive caspase-12 OS=Homo sapiens GN=CASP12 PE=2 SV=2	38.84	1	1	0	0	0	0	0	0	0	0	1	67000	NF	NF	NF	NF	67000
sp|P35573|GDE_HUMAN	AGL	Glycogen debranching enzyme OS=Homo sapiens GN=AGL PE=1 SV=3	174.65	0	0	0	0	0	0	0	0	1	1	1	NF	NF	NF	NF	19000	19000
sp|Q9Y6K0|CEPT1_HUMAN	CEPT1	Choline/ethanolaminephosphotransferase 1 OS=Homo sapiens GN=CEPT1 PE=1 SV=1	46.52	0	0	0	0	1	1	0	0	0	0	1	NF	NF	5400	NF	NF	5400
tr|B3KUU1|B3KUU1_HUMAN	TOM1	Target of myb1 (Chicken), isoform CRA_a OS=Homo sapiens GN=TOM1 PE=2 SV=1	29.45	1	1	0	0	0	0	0	0	0	0	1	120000	NF	NF	NF	NF	120000
sp|Q9H7T3|CJ095_HUMAN	C10orf95	Uncharacterized protein C10orf95 OS=Homo sapiens GN=C10orf95 PE=1 SV=1	26.25	0	0	0	0	1	1	0	0	0	0	1	NF	NF	1800000	NF	NF	1800000
sp|Q92841|DDX17_HUMAN	DDX17	Probable ATP-dependent RNA helicase DDX17 OS=Homo sapiens GN=DDX17 PE=1 SV=2	80.22	0	0	0	0	1	1	0	0	0	0	1	NF	NF	9400	NF	NF	9400
tr|B7Z7F6|B7Z7F6_HUMAN		cDNA FLJ51136, weakly similar to Aquaporin-7 OS=Homo sapiens PE=2 SV=1	15.43	0	0	0	0	1	1	0	0	0	0	1	NF	NF	4200	NF	NF	4200
sp|P33992|MCM5_HUMAN	MCM5	DNA replication licensing factor MCM5 OS=Homo sapiens GN=MCM5 PE=1 SV=5	82.23	0	0	0	0	1	1	0	0	0	0	1	NF	NF	4500	NF	NF	4500
sp|Q15269|PWP2_HUMAN	PWP2	Periodic tryptophan protein 2 homolog OS=Homo sapiens GN=PWP2 PE=2 SV=2	102.39	0	0	0	0	1	1	0	0	0	0	1	NF	NF	1800	NF	NF	1800
sp|P31943|HNRH1_HUMAN	HNRNPH1	Heterogeneous nuclear ribonucleoprotein H OS=Homo sapiens GN=HNRNPH1 PE=1 SV=4	49.2	0	0	0	0	1	1	0	0	0	0	1	NF	NF	7000	NF	NF	7000
sp|Q99613|EIF3C_HUMAN	EIF3C	Eukaryotic translation initiation factor 3 subunit C OS=Homo sapiens GN=EIF3C PE=1 SV=1	105.28	0	0	0	0	1	1	0	0	0	0	1	NF	NF	6000	NF	NF	6000
sp|Q9BR76|COR1B_HUMAN	CORO1B	Coronin-1B OS=Homo sapiens GN=CORO1B PE=1 SV=1	54.2	0	0	0	0	1	1	0	0	0	0	1	NF	NF	2900	NF	NF	2900
sp|P60900|PSA6_HUMAN	PSMA6	Proteasome subunit alpha type-6 OS=Homo sapiens GN=PSMA6 PE=1 SV=1	27.38	0	0	0	0	1	1	0	0	0	0	1	NF	NF	4900	NF	NF	4900
sp|P27797|CALR_HUMAN	CALR	Calreticulin OS=Homo sapiens GN=CALR PE=1 SV=1	48.11	0	0	0	0	1	1	0	0	0	0	1	NF	NF	3200	NF	NF	3200
tr|Q59ES3|Q59ES3_HUMAN		Amino acid transporter (Fragment) OS=Homo sapiens PE=2 SV=1	57.35	0	0	0	0	1	1	0	0	0	0	1	NF	NF	2000	NF	NF	2000
sp|Q7L190|DPPA4_HUMAN	DPPA4	Developmental pluripotency-associated protein 4 OS=Homo sapiens GN=DPPA4 PE=1 SV=2	33.52	0	0	0	0	1	1	0	0	0	0	1	NF	NF	81000	NF	NF	81000
sp|P61353|RL27_HUMAN	RPL27	60S ribosomal protein L27 OS=Homo sapiens GN=RPL27 PE=1 SV=2	15.79	0	0	0	0	1	1	0	0	0	0	1	NF	NF	5800	NF	NF	5800
tr|E9PKQ3|E9PKQ3_HUMAN	CHEK1	Serine/threonine-protein kinase Chk1 (Fragment) OS=Homo sapiens GN=CHEK1 PE=1 SV=1	23.28	0	0	0	0	0	0	1	1	0	0	1	NF	NF	NF	440000	NF	440000
sp|Q14573|ITPR3_HUMAN	ITPR3	Inositol 1,4,5-trisphosphate receptor type 3 OS=Homo sapiens GN=ITPR3 PE=1 SV=2	303.91	0	0	0	0	0	0	0	0	1	1	1	NF	NF	NF	NF	58000	58000
sp|P27708|PYR1_HUMAN	CAD	CAD protein OS=Homo sapiens GN=CAD PE=1 SV=3	242.83	0	0	0	0	1	1	0	0	0	0	1	NF	NF	2800	NF	NF	2800
sp|P28066|PSA5_HUMAN	PSMA5	Proteasome subunit alpha type-5 OS=Homo sapiens GN=PSMA5 PE=1 SV=3	26.39	0	0	0	0	1	1	0	0	0	0	1	NF	NF	3700	NF	NF	3700
tr|A0A087X1U6|A0A087X1U6_HUMAN	EPPK1	Epiplakin OS=Homo sapiens GN=EPPK1 PE=1 SV=1	555.32	0	0	0	0	0	0	1	1	0	0	1	NF	NF	NF	11000	NF	11000
