# Supplementary material for: The chromatin-associated lncREST ensures effective replication stress response by promoting the assembly of fork signaling factors
Source: Nat Commun. 2024 Feb 1;15:978. doi: 10.1038/s41467-024-45183-5 (PMC10834948; doi:10.1038/s41467-024-45183-5)
Supplement: Supplementary file 6 — Supplementary Data 3 [file 41467_2024_45183_MOESM6_ESM.xlsx]

## Sheet: Hoja1
REAGENT OR RESOURCE
Recombinant DNA	SOURCE	IDENTIFIER
pHR-SFFV-KRAB-dCAS9-P2A-mcherry	Addgene	#60954
CRISPseq-BFP plasmid	Addgene	#85707
psPAX2X	Addgene	#12260
pMD2G	Addgene	#12259
pX459	Addgene	#48139
pcDNA3.1(+)	Genescript
Linc REST_pcDNA3.1(+)	Genescript	N/A
pT7T3D-PacI	Source Bioscience	ID 365492/BX094193
Oligonucleotides	Sequence 5'--> 3'
qRT-PCR
HPRT_fw	TGACACTGGCAAAACAATGC
HPRT_rev	GGTCCTTTTCACCAGCAAGC
lncREST_fw	AAGAGGCCATCTCCACATTCA
lncREST_rev	GGTGGTCTCTCCTCATGGGT
MALAT_fw	GACGGAGGTTGAGATGAAGC
MALAT_rev	CGGGGCTCTGTAGTCCT
NDUFAF6_fw	CTGGGGCACTGACCACTACT
NDUFAF6_rev	GAGCCAGTTCCACATTAAAG
TP53INP1_fw	TGCTTATAAGACTCACGGGC
TP53INP1_rev	ATTGTGCTTGACTTGCCGAG
CDKN1A_fw	TCACTGTCTTGTACCCTTGT
CDKN1A_rev	GGCGTTTGGAGTGGTAGAAA
NCL_fw	CACAGAACCGACTACGGCTT
NCL_rev	TCCAACGCTTTCTCCAGGTC
KO screen-fw	TGGTAGGAGCCCCATGATCT	used to test for lncREST CRISPR KO
KO screen-rev	TCAGTATGGTGTCTGCTGGA	used to test for lncREST CRISPR KO
CRISPRi sgRNAs
sgRNAi-347_fw1	CACCGCAGGTATGCAAACAGAACAG
sgRNAi-347_rev1	AAACCTGTTCTGTTTGCATACCTGC
sgRNAi-347_fw2	CACCGGTGACAAGAGAGTGAGACAG
sgRNAi-347_rev2	AAACCTGTCTCACTCTCTTGTCAC
CRISPR-Cas9 sgRNAs
sg_347prom5'-up	CACCGTAGGGTTAGACGTGTAGCCA
sg_347prom5'-down	AAACTGGCTACACGTCTAACCCTAC
3'sgRNA-ko-347_1 up	CACCGACTTCACCTATGCTGCCCTG
3'sgRNA-ko-347_1 down	AAACCAGGGCAGCATAGGTGAAGTC
siRNAs and GapmeRs
siSCR	CAGUCGCGUUUGCGACUGG[dT][dT]
siSCR_as	CCAGUCGCAAACGCGACUG[dT][dT]
NCL si1	GGAUGAAGAUGAAAUUGAA[dT][dT]
NCL si1_as	UUCAAUUUCAUCUUCAUCC[dT][dT]
NCL si2	GGUAGAAGAAGAUAGUGAA[dT][dT]
NCL si2_as	UUCACUAUCUUCUUCUACC[dT][dT]
Antisense LNA GapmeR control	A*A*C*A*C*G*T*C*T*A*T*A*C*G*C
lncREST LNA1	C*C*T*T*A*A*A*A*C*A*A*T*G*A*T*C
lncREST LNA2	T*C*A*T*G*G*G*T*G*G*C*T*G*G*C*A
RNA pull-down probes
lncREST oligo #1	TCATGGGTGGCTGGCA/iSp18/3BioTEG/	Biotinylated probe	3rd exon
lncREST oligo #2	AATAACCTGGTGAGTTGGCA/iSp18/3BioTEG/	Biotinylated probe	1st exon
LacZ#1	CCAGTGAATCCGTAATCATG/iSp18/3BioTEG/	Biotinylated probe
LacZ#2	GGCGTCAGCAGTTGTTTTTT/iSp18/3BioTEG/	Biotinylated probe
FISH probes
LNA1	56-FAM/CCTTAAAACAATGATC/36-FAM
LNA2	56-FAM/TCATGGGTGGCTGGC/36-FAM
Antibodies
Anti-phospho histone H2A.X	Millipore, # 05-636	IF 1:500
ATR (phospho Thr1989)	Gene Tex, #GTX128145	IF 1:500
RPA70/RPA1	Cell Signaling, #2267	WB 1:1000
RPA 32 kDa subunit (9H8)	Santa Cruz, sc-56770	WB 1:1000
Histone H3	Abcam, #ab10799	WB 1:1000
ssDNA	Millipore, #MAB3034	IF 1:300
BrdU antibody BU 1/75 (ICR1)	Abcam, #ab6326	IF: 1:100
BrDU (B44)	BD, #347580	IF 1:100
PCNA	Santa Cruz, sc-56	WB 1:1000, pulldown 5ul/ug lysate
RAD51	Santa Cruz, sc-53428	WB1:1000
GAPDH (14C10)	Cell Signaling, #3683	WB 1:2000
NCL (C23)	Santa Cruz, sc-17826	WB 1:1000, IF 1:500, pulldown 5ul/ug lysate
alpha-tubulin	Millipore, #T6199	IF 1:500
P-CENP-A (S7)	Cell Signaling, #2187	IF 1:100
Normal mouse IgG	Santa Cruz, sc-2025	pulldown
Alexa fluor 488 goat anti-mouse	Invitrogen, #A21121	IF 1:300-1:500
Alexa fluor 647 goat anti-mouse	Invitrogen, #A21241	IF 1:300-1:500
Alexa fluor 594 goat anti-Rat	Invitrogen, #A11007	IF 1:300
Anti-Fluorescein-POD, Fab fragments	Roche, #11426346910	FISH: 1:600
