# Supplementary material for: The chromatin-associated lncREST ensures effective replication stress response by promoting the assembly of fork signaling factors
Source: Nat Commun. 2024 Feb 1;15:978. doi: 10.1038/s41467-024-45183-5 (PMC10834948; doi:10.1038/s41467-024-45183-5)
Supplement: Supplementary file 8 — Source Data [file 41467_2024_45183_MOESM8_ESM.zip]

Archive with 2 entries (2 files):
- Source_data/Source data Main Figures.xlsx
- Source_data/Source data Supplementary Figures.xlsx
