# Supplementary material for: The chromatin-associated lncREST ensures effective replication stress response by promoting the assembly of fork signaling factors
Source: Nat Commun. 2024 Feb 1;15:978. doi: 10.1038/s41467-024-45183-5 (PMC10834948; doi:10.1038/s41467-024-45183-5)
Supplement: Supplementary file 8 — Source Data [file 41467_2024_45183_MOESM8_ESM.zip › Source_data/Source data Main Figures.xlsx]

## Sheet: Figure 1
SOURCE DATA								UNCROPPED IMAGES
Figure 1
								Figure 1A
Fig. 1D
Results_all
Differential_genes.bed	230	75	7
Random.bed	188	67	45
Random.bed	175	63	53
Random.bed	189	65	45
Random.bed	196	68	37
Random.bed	180	64	55
Random.bed	187	68	47
Random.bed	181	70	41
Random.bed	190	70	34
Random.bed	181	68	51
Random.bed	188	71	40
Random.bed	192	54	51
Random.bed	204	59	38
Random.bed	193	66	39
Random.bed	196	69	41
Random.bed	183	71	48
Random.bed	194	73	38
Random.bed	207	63	33
Random.bed	201	68	33
Random.bed	189	77	40
Random.bed	191	63	45
Random.bed	191	67	46
Random.bed	189	58	53
Random.bed	180	87	32
Random.bed	180	69	53
Random.bed	195	64	39
Random.bed	197	68	36
Random.bed	184	79	38
Random.bed	175	70	50
Random.bed	196	65	41
Random.bed	189	77	32
Random.bed	179	71	50
Random.bed	188	61	47
Random.bed	190	68	44
Random.bed	175	77	49
Random.bed	189	69	41
Random.bed	181	74	48
Random.bed	178	77	44
Random.bed	162	80	58
Random.bed	192	64	43
Random.bed	187	63	45
Random.bed	191	67	43
Random.bed	191	78	37
Random.bed	178	67	54
Random.bed	181	78	48
Random.bed	195	77	34
Random.bed	175	78	48
Random.bed	177	74	46
Random.bed	188	82	34
Random.bed	180	82	38
Random.bed	197	66	39
Random.bed	196	68	32
Random.bed	173	72	55
Random.bed	190	63	45
Random.bed	196	68	40
Random.bed	183	68	52
Random.bed	199	60	45
Random.bed	184	74	45
Random.bed	196	66	37
Random.bed	193	63	49
Random.bed	192	68	46
Random.bed	180	74	48
Random.bed	160	80	65
Random.bed	192	58	50
Random.bed	198	63	45
Random.bed	193	65	39
Random.bed	181	76	47
Random.bed	180	76	47
Random.bed	170	80	46
Random.bed	191	73	41
Random.bed	191	67	45
Random.bed	177	71	52
Random.bed	188	72	40
Random.bed	189	73	42
Random.bed	188	80	33
Random.bed	178	82	42
Random.bed	192	64	41
Random.bed	194	66	41
Random.bed	179	69	47
Random.bed	184	75	45
Random.bed	195	69	42
Random.bed	183	65	51
Random.bed	199	57	45
Random.bed	198	72	32
Random.bed	185	70	46
Random.bed	186	73	42
Random.bed	184	67	54
Random.bed	172	74	46
Random.bed	178	68	55
Random.bed	196	66	39
Random.bed	199	61	40
Random.bed	180	84	44
Random.bed	190	68	33
Random.bed	188	57	50
Random.bed	197	65	40
Random.bed	172	86	40
Random.bed	178	74	48
Random.bed	186	71	48
Random.bed	194	64	47
Random.bed	191	66	42
Random.bed	186	77	37
Results down					Results up
Downregulated_genes.bed	90	50	2		Upregulate+G111:J152d_genes.bed	140	25	5
Random.bed	84	36	16		Random.bed	109	33	24
Random.bed	85	24	25		Random.bed	96	46	24
Random.bed	87	33	17		Random.bed	108	34	27
Random.bed	87	25	22		Random.bed	97	40	26
Random.bed	79	36	16		Random.bed	113	26	21
Random.bed	80	30	31		Random.bed	99	43	19
Random.bed	74	36	27		Random.bed	105	37	23
Random.bed	76	41	21		Random.bed	98	35	24
Random.bed	77	35	26		Random.bed	101	45	21
Random.bed	80	32	21		Random.bed	92	42	27
Random.bed	89	33	16		Random.bed	121	33	13
Random.bed	84	34	15		Random.bed	99	35	25
Random.bed	90	28	17		Random.bed	95	41	28
Random.bed	78	41	18		Random.bed	102	39	26
Random.bed	83	29	21		Random.bed	105	40	23
Random.bed	79	35	23		Random.bed	103	34	24
Random.bed	90	22	26		Random.bed	109	31	20
Random.bed	85	30	20		Random.bed	110	31	25
Random.bed	83	32	25		Random.bed	112	43	13
Random.bed	81	32	22		Random.bed	105	38	23
Random.bed	93	33	14		Random.bed	98	38	31
Random.bed	85	34	18		Random.bed	101	35	26
Random.bed	96	26	11		Random.bed	106	42	15
Random.bed	81	33	22		Random.bed	110	28	23
Random.bed	84	31	19		Random.bed	109	31	19
Random.bed	87	34	13		Random.bed	103	39	24
Random.bed	94	30	14		Random.bed	100	32	30
Random.bed	89	26	23		Random.bed	93	38	34
Random.bed	85	34	20		Random.bed	106	38	18
Random.bed	87	31	16		Random.bed	105	34	25
Random.bed	85	22	26		Random.bed	101	38	26
Random.bed	93	28	16		Random.bed	98	38	25
Random.bed	88	38	10		Random.bed	108	35	21
Random.bed	93	32	11		Random.bed	100	38	26
Random.bed	95	31	10		Random.bed	90	47	28
Random.bed	77	40	18		Random.bed	97	39	31
Random.bed	82	30	23		Random.bed	101	39	22
Random.bed	81	34	19		Random.bed	96	45	24
Random.bed	87	29	21		Random.bed	100	42	25
Random.bed	88	28	21		Random.bed	102	37	25
Random.bed	94	28	16		Random.bed	94	47	23
Random.bed	90	34	12		Random.bed	108	32	20
Random.bed	78	36	24		Random.bed	99	42	26
Random.bed	76	34	20		Random.bed	110	29	29
Random.bed	80	40	14		Random.bed	92	49	25
Random.bed	92	29	14		Random.bed	105	39	23
Random.bed	80	37	19		Random.bed	101	43	23
Random.bed	77	42	18		Random.bed	104	27	28
Random.bed	86	31	21		Random.bed	94	46	21
Random.bed	85	35	17		Random.bed	106	41	17
Random.bed	79	33	20		Random.bed	104	31	26
Random.bed	85	29	21		Random.bed	108	31	23
Random.bed	85	34	18		Random.bed	110	29	19
Random.bed	86	32	18		Random.bed	113	30	20
Random.bed	98	25	18		Random.bed	109	27	28
Random.bed	85	34	18		Random.bed	96	40	29
Random.bed	83	36	20		Random.bed	111	38	18
Random.bed	89	25	25		Random.bed	91	46	26
Random.bed	89	26	24		Random.bed	95	42	28
Random.bed	88	20	28		Random.bed	104	40	19
Random.bed	82	34	24		Random.bed	116	30	20
Random.bed	86	31	21		Random.bed	106	29	27
Random.bed	80	33	18		Random.bed	101	45	21
Random.bed	73	41	23		Random.bed	99	38	27
Random.bed	91	30	17		Random.bed	107	35	22
Random.bed	86	33	19		Random.bed	99	39	28
Random.bed	81	38	19		Random.bed	101	38	29
Random.bed	81	33	25		Random.bed	97	46	22
Random.bed	80	34	23		Random.bed	102	42	23
Random.bed	94	21	18		Random.bed	107	29	25
Random.bed	95	23	22		Random.bed	96	42	26
Random.bed	74	36	27		Random.bed	102	35	23
Random.bed	86	29	21		Random.bed	94	42	23
Random.bed	81	28	27		Random.bed	104	35	25
Random.bed	83	33	22		Random.bed	104	38	20
Random.bed	80	36	21		Random.bed	105	28	24
Random.bed	79	38	20		Random.bed	94	46	26
Random.bed	87	30	19		Random.bed	96	45	23
Random.bed	84	33	21		Random.bed	88	49	26
Random.bed	84	30	21		Random.bed	104	33	29
Random.bed	87	25	24		Random.bed	109	30	22
Random.bed	82	26	31		Random.bed	100	33	32
Random.bed	94	29	13		Random.bed	91	45	23
Random.bed	78	29	27		Random.bed	106	38	23
Random.bed	88	28	23		Random.bed	114	39	12
Random.bed	82	33	16		Random.bed	105	40	21
Random.bed	86	30	20		Random.bed	99	38	22
Random.bed	87	36	18		Random.bed	108	34	25
Random.bed	74	39	22		Random.bed	115	30	21
Random.bed	85	35	22		Random.bed	97	40	23
Random.bed	82	33	21		Random.bed	100	37	28
Random.bed	93	29	19		Random.bed	99	41	26
Random.bed	80	38	19		Random.bed	112	28	23
Random.bed	81	31	22		Random.bed	100	42	20
Random.bed	82	28	24		Random.bed	94	46	23
Random.bed	88	30	18		Random.bed	99	43	20
Random.bed	87	32	16		Random.bed	106	34	19
Random.bed	83	29	22		Random.bed	106	36	25
Random.bed	88	25	24		Random.bed	104	44	17
Random.bed	87	26	23		Random.bed	98	51	19

## Sheet: Figure 2
SOURCE DATA																			UNPROCESSED IMAGES
Figure 2
																			Figure 2C
Fig. 2B
RQ values
cytoplasm			nuclear			chromatin
1	1	1	1	1	1	1	1	1
1.22546	0.993964	1.29284	0.442155	0.532435	0.475724	3.1037	2.84685	3.18669
DCts
Sample Name	DCt		DDCt	RQ	Avg RQ
HU CHROM-1	10.5675		-1.63399	3.1037	3.04575
HU CHROM-2	10.6921		-1.50937	2.84685
HU CHROM-3	10.5294		-1.67206	3.18669
HU CYTO-1	9.34275		-0.293324	1.22546	1.17075
HU CYTO-2	9.64481		0.00873518	0.993964
HU CYTO-3	9.26554		-0.370539	1.29284
HU NUCL-1	6.79546		1.17737	0.442155	0.483438
HU NUCL-2	6.52741		0.909323	0.532435
HU NUCL-3	6.68989		1.0718	0.475724
NT CHROM-1	12.0735
NT CHROM-2	12.2936
NT CHROM-3	12.1624
NT CYTO-1	9.37665																		Figure 2D
NT CYTO-2	9.75392
NT CYTO-3	10.0914
NT NUCL-1	5.30261
NT NUCL-2	6.04754
NT NUCL-3	5.53622
STATISTICAL ANALYSIS
Table Analyzed	Cytoplasm		Table Analyzed	Nuclear				Table Analyzed	Chromatin
Column B	hu		Column B	hu				Column B	hu
vs.	vs,		vs.	vs,				vs.	vs,
Column A	nt		Column A	nt				Column A	nt
Unpaired t test			Unpaired t test					Unpaired t test
P value	0.2441		P value	0.0111				P value	<0,0001
P value summary	ns		P value summary	*				P value summary	****
Significantly different (P < 0.05)?	No		Significantly different (P < 0.05)?	Yes				Significantly different (P < 0.05)?	Yes
One- or two-tailed P value?	Two-tailed		One- or two-tailed P value?	Two-tailed				One- or two-tailed P value?	Two-tailed
t, df	t=1,365, df=4		t, df	t=4,465, df=4				t, df	t=19,60, df=4
How big is the difference?			How big is the difference?					How big is the difference?
Mean of column A	9.741		Mean of column A	5.629				Mean of column A	12.18
Mean of column B	9.418		Mean of column B	6.671				Mean of column B	10.6
Difference between means (B - A) ± SEM	-0,3229 ± 0,2367		Difference between means (B - A) ± SEM	1,042 ± 0,2334				Difference between means (B - A) ± SEM	-1,580 ± 0,08063
95% confidence interval	-0,9800 to 0,3341		95% confidence interval	0,3942 to 1,690				95% confidence interval	-1,804 to -1,356
R squared (eta squared)	0.3177		R squared (eta squared)	0.8329				R squared (eta squared)	0.9897
F test to compare variances			F test to compare variances					F test to compare variances
F, DFn, Dfd	3,182, 2, 2		F, DFn, Dfd	7,961, 2, 2				F, DFn, Dfd	1,693, 2, 2
P value	0.4782		P value	0.2232				P value	0.7426
P value summary	ns		P value summary	ns				P value summary	ns
Significantly different (P < 0.05)?	No		Significantly different (P < 0.05)?	No				Significantly different (P < 0.05)?	No
Data analyzed			Data analyzed					Data analyzed
Sample size, column A	3		Sample size, column A	3				Sample size, column A	3
Sample size, column B	3		Sample size, column B	3				Sample size, column B	3
Fig. 2C
HCT116 NT	HCT116 HU	Statistical analysis
39	33
14	28	Table Analyzed	Data 1
29	27
7	14	Column C	Nuclear HU
13	12	vs.	vs.
17	32	Column A	Nuclear nt
18	20
16	21	Unpaired t test
21	19	P value	<0.0001
12	17	P value summary	****
30	37	Significantly different (P < 0.05)?	Yes
18	23	One- or two-tailed P value?	Two-tailed
10	30	t, df	t=4.780, df=66
6	32
12	45
9	48
14	36
14	20
12	48
12	44
20	30
17	25
36	47
12	30
16	15
16	30
21	18
14	26
15	19
22	17
25	37
19	28
23	16
8	18
16	33
23	17
22	20
18	30
15	19
7	18
11	14
24	45
11	30
11	30
23	37
19	28
18	21
21	25
10	16
18	32
12	44
17	15
10	26
12	27
9	19
7	30
8	36
9	20
18	23
11	48
10	28
9	12
14	37
17	47
10	18
7	12
12	37
14	47
11
16
15
15
13
17
16
16
16
16
18
17
8
17
11
13
13
15
13
21
14
19
26
18
12
23
23
19
23
16
18
15
18
Fig. 2D
log2FoldChange values
		G1/S	Early S	Mid S	Late S	G2/M
ENSG00000253878	lncREST	0.016762	0.523903	0.203078	-0.485331	-0.258412
ENSG00000105173	Cyclin E	0.615454	0.567247	-0.246145	-0.257422	-0.679134
p-value
		G1/S	Early S	Mid S	Late S	G2/M
ENSG00000253878	lncREST	0.940584	0.0172432	0.36214	0.036741	0.298437
ENSG00000105173	Cyclin E	0.000486891	0.00130681	0.16356	0.145179	0.000137981
Fig 2E
	NT			HU			Cisplatin			DOXO			Nutlin			CPT
lncREST	1	0.977	1.251	3.02	3.6	4	6.419	7.328	8.707	3.76318	5.268	5.136	6.559	6.157	6.704	24.3567	23.229	25.231
CDKN1A	1	1.099	1.061	4.5	3.8		4.70161	5.2		7.4825			13.305	22.696	21.617	5.38768	6
NDUFAF6	1	1		1.2	0.9		1.171	0.9		1.25345	1.05		1.19731	0.85		1.01585	1.2
Statistical analysis lncREST
Table Analyzed	all treatments duplicates-lncREST	Table Analyzed	all treatments duplicates-lncREST	Table Analyzed	all treatments duplicates-lncREST	Table Analyzed	all treatments duplicates-lncREST	Table Analyzed	all treatments duplicates-lncREST
Column B	HU	Column C	Cisplatin	Column D	DOXO	Column E	Nutlin	Column F	CPT
vs.	vs.	vs.	vs.	vs.	vs.	vs.	vs.	vs.	vs.
Column A	NT	Column A	NT	Column A	NT	Column A	NT	Column A	NT
Unpaired t test		Unpaired t test		Unpaired t test		Unpaired t test		Unpaired t test
P value	0.0012	P value	0.0007	P value	0.0017	P value	<0.0001	P value	<0.0001
P value summary	**	P value summary	***	P value summary	**	P value summary	****	P value summary	****
Significantly different (P < 0.05)?	Yes	Significantly different (P < 0.05)?	Yes	Significantly different (P < 0.05)?	Yes	Significantly different (P < 0.05)?	Yes	Significantly different (P < 0.05)?	Yes
One- or two-tailed P value?	Two-tailed	One- or two-tailed P value?	Two-tailed	One- or two-tailed P value?	Two-tailed	One- or two-tailed P value?	Two-tailed	One- or two-tailed P value?	Two-tailed
t, df	t=8.276, df=4	t, df	t=9.553, df=4	t, df	t=7.456, df=4	t, df	t=29.07, df=4	t, df	t=39.58, df=4
Fig. 2G
Sample Name	Target Name	avg CT	DCt	DDCt	RQ	Avg RQ
p53 KO NT R1	lncREST	31.2596	10.3868
p53 KO NT R2	lncREST	30.5562	9.68338
p53 KO NT R3	lncREST	30.6295	9.75669
p53 KO NT R1	HPRT1	20.8635	-0.00931549
p53 KO NT R2	HPRT1	20.8666	-0.00623131
p53 KO NT R3	HPRT1	20.9305	0.0576229
p53 KO HU R1	lncREST	29.8986	9.27444	-0.401348	1.32074	1.37377
p53 KO HU R2	lncREST	29.8297	9.20551	-0.470279	1.38538
p53 KO HU R3	lncREST	29.799	9.17479	-0.501	1.41519
p53 KO HU R1	HPRT1	20.6535	0.0292816
p53 KO HU R2	HPRT1	20.6057	-0.0184898
p53 KO HU R3	HPRT1	20.6684	0.0441628
p53 KO CPT R1	lncREST	31.2019	10.33	0.654234	0.635413	0.755521
p53 KO CPT R2	lncREST	30.6942	9.82239	0.146601	0.903376
p53 KO CPT R3	lncREST	31.0061	10.1342	0.458437	0.727774
p53 KO CPT R1	HPRT1	20.8642	-0.00761414
p53 KO CPT R2	HPRT1	20.8716	-0.000261307
p53 KO CPT R3	HPRT1	20.8707	-0.00113487
Column B	HU		Column C	CPT
vs.	vs,		vs.	vs,
Column A	NT		Column A	NT
Unpaired t test			Unpaired t test
P value	0.0324		P value	0.5977
P value summary	*		P value summary	ns
Significantly different (P < 0.05)?	Yes		Significantly different (P < 0.05)?	No
One- or two-tailed P value?	Two-tailed		One- or two-tailed P value?	Two-tailed
t, df	t=3,215, df=4		t, df	t=0,5724, df=4
How big is the difference?			How big is the difference?
Mean of column A	9.942		Mean of column A	9.942
Mean of column B	9.218		Mean of column C	10.1
Difference between means (B - A) ± SEM	-0,7240 ± 0,2252		Difference between means (C - A) ± SEM	0,1533 ± 0,2677
95% confidence interval	-1,349 to -0,09877		95% confidence interval	-0,5901 to 0,8966
R squared (eta squared)	0.721		R squared (eta squared)	0.07572
F test to compare variances			F test to compare variances
F, DFn, Dfd	57,61, 2, 2		F, DFn, Dfd	2,281, 2, 2
P value	0.0341		P value	0.6095
P value summary	*		P value summary	ns
Significantly different (P < 0.05)?	Yes		Significantly different (P < 0.05)?	No
Data analyzed			Data analyzed
Sample size, column A	3		Sample size, column A	3
Sample size, column B	3		Sample size, column C	3
Sample Name	Target Name	Avg CT	DCt	DDCt	RQ	Avg RQ
H358 NT R1	347-1	26.5085	5.54308
H358 NT R2	347-1	27.0044	6.03901
H358 NT R3	347-1	26.544	5.57864
H358 NT R1	HPRT	20.9764	0.010994
H358 NT R2	HPRT	20.956	-0.00937843
H358 NT R3	HPRT	20.9638	-0.00161934
H358 HU R1	347-1	26.0888	5.47036	-0.24988	1.18911	1.24385
H358 HU R2	347-1	25.9022	5.28376	-0.436485	1.3533
H358 HU R3	347-1	26.0888	5.47032	-0.24992	1.18914
H358 HU R1	HPRT	20.5958	-0.0226765	-0.0226752	1.01584
H358 HU R2	HPRT	20.6614	0.0428772	0.0428785	0.970716
H358 HU R3	HPRT	20.5983	-0.0201988	-0.0201976	1.0141
H358 CPT R1	347-1	26.0491	4.67703	-1.04321	2.06081	2.33079
H358 CPT R2	347-1	25.7662	4.39418	-1.32606	2.50717
H358 CPT R3	347-1	25.8147	4.44263	-1.27762	2.42438
H358 CPT R1	HPRT	21.3901	0.0180759	0.0180772	0.987548
H358 CPT R2	HPRT	21.3385	-0.0336037	-0.0336024	1.02356
H358 CPT R3	HPRT	21.3876	0.0155296	0.0155309	0.989293
Column B	HU		Column C	CPT
vs.	vs,		vs.	vs,
Column A	NT		Column A	NT
Unpaired t test			Unpaired t test
P value	0.1427		P value	0.0026
P value summary	ns		P value summary	**
Significantly different (P < 0.05)?	No		Significantly different (P < 0.05)?	Yes
One- or two-tailed P value?	Two-tailed		One- or two-tailed P value?	Two-tailed
t, df	t=1,821, df=4		t, df	t=6,678, df=4
How big is the difference?			How big is the difference?
Mean of column A	5.72		Mean of column A	5.72
Mean of column B	5.408		Mean of column C	4.505
Difference between means (B - A) ± SEM	-0,3121 ± 0,1714		Difference between means (C - A) ± SEM	-1,216 ± 0,1820
95% confidence interval	-0,7880 to 0,1638		95% confidence interval	-1,721 to -0,7102
R squared (eta squared)	0.4532		R squared (eta squared)	0.9177
F test to compare variances			F test to compare variances
F, DFn, Dfd	6,594, 2, 2		F, DFn, Dfd	3,344, 2, 2
P value	0.2634		P value	0.4604
P value summary	ns		P value summary	ns
Significantly different (P < 0.05)?	No		Significantly different (P < 0.05)?	No
Data analyzed			Data analyzed
Sample size, column A	3		Sample size, column A	3
Sample size, column B	3		Sample size, column C	3
Triplicate RQ in HCT116 wt	NT			HU			CPT
lncREST	1	0.977	1.251	3.02	3.6	4	24.3567	23.229	25.231
STATISTICAL ANALYSIS
Column B	HU		Column C	CPT
vs.	vs,		vs.	vs,
Column A	NT		Column A	NT
Unpaired t test			Unpaired t test
P value	0.0012		P value	<0,0001
P value summary	**		P value summary	****
Significantly different (P < 0.05)?	Yes		Significantly different (P < 0.05)?	Yes
One- or two-tailed P value?	Two-tailed		One- or two-tailed P value?	Two-tailed
t, df	t=8,276, df=4		t, df	t=39,58, df=4
How big is the difference?			How big is the difference?
Mean of column A	1.076		Mean of column A	1.076
Mean of column B	3.54		Mean of column C	24.27
Difference between means (B - A) ± SEM	2,464 ± 0,2977		Difference between means (C - A) ± SEM	23,20 ± 0,5861
95% confidence interval	1,637 to 3,291		95% confidence interval	21,57 to 24,82
R squared (eta squared)	0.9448		R squared (eta squared)	0.9975
F test to compare variances			F test to compare variances
F, DFn, Dfd	10,51, 2, 2		F, DFn, Dfd	43,61, 2, 2
P value	0.1738		P value	0.0448
P value summary	ns		P value summary	*
Significantly different (P < 0.05)?	No		Significantly different (P < 0.05)?	Yes
Data analyzed			Data analyzed
Sample size, column A	3		Sample size, column A	3
Sample size, column B	3		Sample size, column C	3

## Sheet: Figure 3
SOURCE DATA																							UNPROCESSED IMAGES
Figure 3
																							Figure 3D
Fig. 3A
RQ values	Rep1	Rep2	Rep3
CTRL LNA	1.02	0.97	1.04
lincREST LNA1	0.267	0.187	0.324
lincREST LNA2	0.272	0.266	0.31
Column B	lincREST LNA1		Column B	lincREST LNA2
vs.	vs,		vs.	vs,
Column A	CTRL LNA		Column A	CTRL LNA
Unpaired t test			Unpaired t test
P value	<0,0001		P value	<0,0001
P value summary	****		P value summary	****
Significantly different (P < 0.05)?	Yes		Significantly different (P < 0.05)?	Yes
One- or two-tailed P value?	Two-tailed		One- or two-tailed P value?	Two-tailed
t, df	t=16,73, df=4		t, df	t=29,14, df=4
How big is the difference?			How big is the difference?
Mean of column A	1.01		Mean of column A	1.01
Mean of column B	0.2593		Mean of column B	0.2827
Difference between means (B - A) ± SEM	-0,7507 ± 0,04486		Difference between means (B - A) ± SEM	-0,7273 ± 0,02496
95% confidence interval	-0,8752 to -0,6261		95% confidence interval	-0,7966 to -0,6580
R squared (eta squared)	0.9859		R squared (eta squared)	0.9953
F test to compare variances			F test to compare variances
F, DFn, Dfd	3,643, 2, 2		F, DFn, Dfd	2,283, 2, 2
P value	0.4307		P value	0.6091
P value summary	ns		P value summary	ns
Significantly different (P < 0.05)?	No		Significantly different (P < 0.05)?	No
Data analyzed			Data analyzed
Sample size, column A	3		Sample size, column A	3
Sample size, column B	3		Sample size, column B	3
Fig. 3C																							Figure 3E
										Statistical analysis
CLTRL NT	KD-1 NT	KD-2 NT	CTRL HU	KD-1 HU	KD-2 HU	CTRL APH	KD-1 APH	KD-2 APH		Table Analyzed	Comet assay HCT116 complete_021023
0	14.0988	13.8658	9.70855	8.75621	16.7539	0.738389	22.5433	5.51723
0	0.722499	0.584493	3.69845	15.4293	8.13664	1.9377	5.51209	3.38408		Column B	KD-1 NT
0	0.199946	0.577821	9.86722	5.62172	2.94461	2.55039	1.89004	2.91178		vs.	vs.
0	0.3004	18.9404	3.86501	9.75424	10.9066	0.101171	4.00579	45.4028		Column A	CLTRL NT
0	0.204447	0.262815	0.813855	7.56804	7.14658	0.096117	1.91083	0.440342
0	0.277162	0.913057	4.43993	4.13912	13.96	1.00924	1.40876	2.25727		Unpaired t test
0	0.697097	18.9837	0.0536372	4.63033	19.1365	0.811903	4.95662	1.66901		P value	0.0081
0	0.310113	0.713787	8.26428	2.97706	7.6305	0.150875	1.46853	0.009604		P value summary	**
0.00971	26.7564	0.441708	7.46666	7.43041	10.5737	3.61135	8.36642	1.08973		Significantly different (P < 0.05)?	Yes
0.013338	0.907512	0.133788	2.23664	12.4251	6.21835	0.102183	7.97412	5.70599		One- or two-tailed P value?	Two-tailed
0.014653	24.6085	0.502879	11.297	6.34099	7.34348	0.442877	6.71893	39.2985		t, df	t=2.654, df=1435
0.015759	0.807918	0.319461	12.7323	10.5368	2.18231	0.876038	0.170901	40.1292
0.019387	0.095322	0.976686	4.36447	5.74902	4.62793	0.791898	7.11673	34.1114		Table Analyzed	Comet assay HCT116 complete_021023
0.021563	12.4703	0.863155	12.7202	0.374803	9.16931	1.9507	17.1258	24.1315
0.022796	0.801553	0.399744	4.36468	1.36813	5.36238	0.256089	4.20164	33.8258		Column C	KD-2 NT
0.023306	16.4029	0.008587	4.37365	7.49591	12.171	3.13997	2.29975	37.7469		vs.	vs.
0.023532	0.463535	0.284045	1.64716	5.86063	6.66251	0.176799	5.51201	1.81306		Column A	CLTRL NT
0.024754	0.58623	5.45805	12.1719	5.35511	9.9296	0.818723	4.38539	20.0022
0.028954	1.13104	9.15199	15.4226	13.833	17.2482	0.622276	1.4392	2.53753		Unpaired t test
0.030044	0.52004	14.5573	4.00893	9.71816	10.1434	17.4721	3.30075	0.110516		P value	0.1064
0.030942	1.13995	14.4061	5.66682	4.58423	4.67094	1.06088	3.39063	2.72653		P value summary	ns
0.032044	0.666021	0.754065	8.96176	12.0341	10.3979	1.77366	2.77025	2.1597		Significantly different (P < 0.05)?	No
0.033234	0.494347	1.55361	0.783171	3.80677	5.86849	10.7769	9.01252	39.7154		One- or two-tailed P value?	Two-tailed
0.033245	0.339871	19.961	4.83526	3.80987	11.8697	1.50027	5.7595	23.7178		t, df	t=1.616, df=1311
0.039572	0.679642	6.06027	6.61231	6.07228	8.64098	0.96364	2.01163	0.359931
0.039881	0.01923	0.234813	2.29555	5.73754	12.8978	1.00679	6.22552	8.32452		Table Analyzed	Comet assay HCT116 complete_021023
0.043922	0.470679	0.615544	16.7824	9.97335	3.9124	1.07842	3.79242	2.28545
0.045305	2.87649	17.7812	0.962136	0.0389507	17.1012	1.36784	1.33086	1.98069		Column F	KD-2 HU
0.045395	0.406241	7.76167	1.19775	4.00652	9.75689	0.635921	0.943938	2.68077		vs.	vs.
0.047696	1.4422	0.148808	1.92867	11.7211	8.74784	0.880395	0.505792	27.4805		Column D	CTRL HU
0.048395	1.29106	0.164693	14.6587	3.81017	6.09258	0	0.673719	0.276675
0.050553	0.916277	32.3822	10.8209	6.73642	2.86251	0.099176	1.46521	25.2957		Unpaired t test													Figure 3F
0.052591	0.304959	0.516768	9.86233	6.85194	5.34098	0.128264	0.954852	18.0525		P value	<0.0001
0.053183	0.408015	9.69872	4.16068	5.32175	5.99606	1.82642	4.88639	2.11519		P value summary	****
0.053446	1.71289	18.3985	6.20147	5.52062	9.69523	1.92213	1.64408	6.07293		Significantly different (P < 0.05)?	Yes
0.053571	0.959625	1.23562	9.84183	10.902	6.86857	1.75376	5.34442	1.22836		One- or two-tailed P value?	Two-tailed
0.053712	0.221866	0.100018	2.89129	4.90356	6.54166	0	4.97368	4.91357		t, df	t=8.188, df=393
0.053975	0.128612	1.3035	5.72922	3.24678	9.6862	4.19622	2.61155	3.25519
0.054956	0.532839	0.355115	10.6338	4.29075	11.8676	13.425	2.7084	0.881692		Table Analyzed	Comet assay HCT116 complete_021023
0.055393	0.185598	0.206097	4.46098	9.15338	14.8059	0	43.6411	4.00335
0.057955	0.780898	0.700891	5.5587	5.21685	9.84189	0.325525	2.65325	2.62665		Column E	KD-1 HU
0.058696	3.43168	0.242721	1.69883	13.7083	17.0355	1.73067	0.696883	0.019458		vs.	vs.
0.062074	0.22529	1.46951	3.30689	4.62332	7.76317	1.20877	7.50168	0.81806		Column D	CTRL HU
0.063245	5.99094	2.5746	13.6076	23.5993	6.2704	1.63272	0.728141	1.05173
0.0676	1.23653	0.573186	2.76141	3.77351	20.0575	1.75603	31.074	1.11411		Unpaired t test
0.06899	0.143983	16.9534	10.2769	9.82809	9.3256	0.384555	0.691463	14.5423		P value	0.0004
0.069123	0.125167	0.112596	3.63645	8.67754	12.169	1.22522	2.99066	1.16599		P value summary	***
0.069726	0.172911	0.092299	0.407581	15.7696	7.02138	2.13189	28.8981	0.520188		Significantly different (P < 0.05)?	Yes
0.071397	10.4463	8.05147	0.083833	9.28311	6.92649	2.16569	32.4456	6.97665		One- or two-tailed P value?	Two-tailed
0.072197	5.37098	1.11797	4.29473	9.48225	9.18643	16.2753	44.6774	18.9941		t, df	t=3.602, df=402
0.072768	0.047014	12.7769	2.43235	2.6679	8.24009	0.430175	13.774	4.62394
0.074463	0.523539	0.156187	0.539539	5.20223	7.47628	0.190833	7.36188	0.023682		Table Analyzed	Comet assay HCT116 complete_021023
0.075927	0.218847	0.157243	4.70318	6.85326	13.4462	2.41284	8.23063	8.1842
0.076027	12.3268	0.6463	2.46844	3.41009	9.98671	0.117349	27.5691	0.537789		Column H	KD-1 APH
0.076419	24.5567	7.72757	12.1595	7.98466	15.5722	2.6182	5.34822	6.64234		vs.	vs.
0.07745	0.818062	0.565127	6.35283	2.55846	5.94202	1.5134	11.2137	0.707995		Column G	CTRL APH
0.077684	5.68925	0.257398	4.74383	11.096	3.75075	1.16779	0.270085	1.39172
0.07964	0.377149	1.34438	6.34754	7.44228	11.067	1.5793	1.38937	3.00296		Unpaired t test
0.079734	16.8876	24.7268	0.251827	2.9803	4.95729	0.05731	1.94736	39.9136		P value	<0.0001
0.080245	9.74032	0.51033	0.686059	2.0147	13.8869	0.051293	11.329	0.130389		P value summary	****
0.08229	4.52518	0.284801	3.14108	9.75091	3.94385	0.179508	6.66279	1.58676		Significantly different (P < 0.05)?	Yes
0.083368	2.23403	1.02701	3.68861	5.49159	19.9829	2.63513	7.89716	4.08113		One- or two-tailed P value?	Two-tailed
0.083686	0.065624	14.3028	6.85885	5.41666	7.06548	0.48218	0.507049	8.9812		t, df	t=10.60, df=1628
0.084051	2.50294	0.81174	5.32016	0	4.28763	1.54552	1.15476	3.66482
0.084366	20.252	0.773635	6.61231	6.08181	10.1847	2.9003	0.182669	0.842579		Table Analyzed	Comet assay HCT116 complete_021023
0.085587	1.78633	0.364406	0.407581	6.94187	1.7146	1.62936	2.83218	31.2445
0.08559	0.13592	0.476099	0.083833	15.406	5.48295	2.3359	0.857218	1.61843		Column I	KD-2 APH
0.086256	1.47758	4.13775	4.29473	9.23252	5.66287	4.15383	0.580039	6.33942		vs.	vs.												Figure 3G
0.086979	0.039293	0.156178	2.43235	6.57893	9.04117	15.3455	1.59572	5.61899		Column G	CTRL APH
0.08831	0.419154	1.68854	19.572	11.3894	23.245	2.32904	0.760119	3.42705
0.091657	0.530574	0.025445	8.96176	1.88157	7.63736	1.45907	0.733577	1.02865		Unpaired t test
0.092328	0.08845	1.03122	4.83526	17.1919	15.7591	0.707935	0.352959	4.91711		P value	<0.0001
0.092625	0.189565	0.203473	1.51114	1.299	7.85296	0.506111	3.44313	1.68878		P value summary	****
0.092835	0.078242	0.281106	1.02693	6.29188	14.8701	1.04325	2.995	2.48476		Significantly different (P < 0.05)?	Yes
0.093095	0.640665	0.057634	1.23559	8.78732	6.32945	0.24051	4.01159	30.1662		One- or two-tailed P value?	Two-tailed
0.094433	2.38151	0.029414	2.13062	2.74387	8.55709	1.08817	23.5526	36.2215		t, df	t=15.75, df=1369
0.096884	0.164521	0.069902	23.4064	7.94761	7.67804	1.84449	0.414418	3.81355
0.096953	0.115386	0.043046	0.301997	13.2517	13.5416	1.83855	19.3031	18.0583
0.097156	0.474912	0.356993	0.107525	9.29096	9.20876	2.57787	5.49325	0.236453
0.098155	0.742464	0.195994	14.9392	7.46233	13.3291	0.819017	5.45342	58.6521
0.101774	17.4526	2.33168	4.12725	5.44494	9.13052	2.85435	1.07957	22.7879
0.103946	0.387878	0.389697	2.33811	11.8806	14.6347	0.66813	4.0682	49.93
0.104534	0.280643	0.650225	2.63491	9.89523	15.5004	0.531593	12.6279	43.6537
0.10634	2.62456	0.170047	1.52453	4.12107	1.55226	12.7835	5.23522	37.5093
0.10666	1.18193	0.05676	0.727504	7.88421	6.29838	1.84697	19.8591	3.18299
0.106728	0.075521	0.214301	0.240615	13.7793	5.49992	1.01336	40.205	25.7239
0.10716	0.132553	0.080265	0.894148	12.596	6.55472	1.8566	0.672759	3.99465
0.109402	1.11043	1.29565	0.779904	9.53311	7.77063	1.84135	10.9337	20.4311
0.112686	21.5573	1.51516	0.743884	9.69985	16.2582	0.300991	18.9664	0.410121
0.112921	0.064476	1.32768	1.80864	10.2251	4.4919	0.81568	0.681444	1.03569
0.11318	0.23528	0.010867	1.21141	5.1642	7.30206	0.218931	9.66042	0.037393
0.11356	0.050963	0.462672	1.99332	0	9.55998	14.8451	0.150182	3.74457
0.114533	0.299298	0.863455	1.91205	4.44419	8.09124	0.497184	9.32354	5.28592
0.115019	0.396869	0.110027	0.345966	9.05327	3.71214	1.01832	9.73692	38.0898
0.115118	0.067481	1.38874	0.294989	7.55584	5.4547	0.660795	5.49226	28.5156
0.12019	0.27425	0.102664	11.8332	4.16619	3.97751	0.438074	13.8444	34.6454
0.121642	0.254689	0.259134	3.43078	16.5043	5.1984	0.151304	0.652932	33.4273
0.124159	1.86212	1.33318	7.40093	2.30367	2.10008	0.647443	5.10966	21.5139
0.125227	0.18501	0.408279	5.27612	6.46454	12.0903	0.82638	43.3382	31.1535
0.129233	1.49109	1.64302	15.4086	4.16068	5.36669	1.88379	0.026341	15.0934
0.130987	0.246007	0.043404	1.24532	6.20147	8.0024	1.56052	0.726376	0.607786
0.131108	0.077199	1.5129	1.47095	9.84183	8.10025	2.21693	0.571639	4.8405
0.132641	0.059563	0.810996	0.985021	2.89129	10.0578	1.18863	2.82448	22.0641
0.132743	1.08041	2.01968	1.75838	10.7386	2.97986	0.523154	14.27	0.962874
0.133728	0.866302	0.963647	5.81039	4.9425	27.5513	0.408528	26.1661	35.857
0.13517	0.032573	0.834432	2.36986	7.10329	8.1513	0.242035	0.06488	23.1902
0.135656	0.17892	0.029284	26.8079	10.5532	22.8551	2.34608	9.84703	26.8256
0.136748	0.370576	3.53885	2.61059	10.1453	30.5699	2.36194	1.34551	0.143264
0.137286	0.465226	1.42802	9.263	16.9434	9.95093	0.077015	2.44882	32.0474
0.137743	23.4619	2.30992	2.9242	3.5843	16.1486	0.039015	1.29916	18.9579
0.137919	0.530099	0.266981	0.12619	7.35938	16.9852	0.068065	0.079313	16.4981
0.139079	1.1335	0.184829	5.48609	6.24116	13.1131	0.092506	1.0044	40.3496
0.140775	3.29305	0.032168	2.31969	0.304979	0.343285	2.01586	2.25649	25.5664
0.141848	1.40349	1.29106	0.125905	11.3993	0.217314	11.1633	0.587062	0.784944
0.142183	0.331338	1.38164	0.308413	22.5433	0.470324	0.992201	1.50096	0.139031
0.144003	0.693838	4.0672	17.9633	5.51209	58.7561	15.6782	0.297252	0.065938
0.148187	1.62848	0.24214	1.17501	1.89004	0.007164	2.75963	0.338669	0.408727
0.149209	0.118051	0.787573	0.983943	4.00579	24.1342	10.9471	5.05507	0.257684
0.153672	0.637313	0.460277	1.01428	1.91083	37.2393	2.48901	1.42148	3.21712
0.155244	7.72244	0.197969	0.565025	1.40876	2.20051	0.461618	14.0293	4.42693
0.156985	0.25792	1.58176	4.40179	4.95662	18.7079	10.5684	1.0502	0.696551
0.157175	13.8268	0.211298	1.33553	1.46853	1.43722	1.65642	2.39125	2.06474
0.157266	0.198683	0.206934	1.20558	8.36642	31.844	3.45536	5.85394	0.480306
0.158646	0.771795	0.239732	12.9496	7.97412	1.52212	12.3485	0.505303	27.8465
0.167045	1.09921	0.036821	0.195427	6.71893	22.4273	0.853659	11.8169	3.11477
0.16721	0.994205	3.12595	0.89728	0.170901	28.5403	2.64772	3.57274	3.4915
0.167508	0.130315	1.45971	1.74212	7.11673	11.2736	1.2965	34.1033	13.833
0.169763	1.32421	0.328772	0.930361	17.1258	0.08303	1.42901	1.48714	1.16585
0.174958	0.908068	31.3145	2.57082	4.20164	0.197395	0.266506	0.973236	1.41304
0.180743	0.196833	12.9388	1.99594	2.29975	3.01548	10.8423	13.3864	6.91624
0.181421	0.241329	10.0816	0	5.51201	0.396	3.52727	13.046	0.992787
0.181495	0.124919	0.197114	1.42999	4.38539	15.6486	18.4177	19.333	28.4697
0.183769	0.595965	0.14827	0.438282	1.4392	25.8379	2.54269	16.3555	3.4186
0.19181	0.470403	0.230185	1.69281	3.30075	21.1448	0.191532	14.0393	1.39574
0.191985	0.289145	0.574249	0.95896	3.39063	28.6475	0.920195	30.3925	4.32212
0.196299	5.88853	0.676724	6.5335	2.77025	12.5116	2.80396	12.3699	0.739245
0.200346	0.760601	0.267153	0.129915	9.01252	26.9388	1.17793	2.24268	2.91054
0.20081	7.80423	0.42064	1.04987	5.7595	15.989	0.837994	0.777531	0.735523
0.202281	0.342366	0.104646	2.38481	2.01163	1.88059	1.85514	9.73829	1.34971
0.202418	0.183302	4.00827	0.848846	6.22552	0.606063	5.84858	2.62794	1.45795
0.202798	0.147747	0.250387	0.49824	3.79242	39.018	2.14043	1.11667	41.3357
0.20349	0.127193	15.9727	2.36655	1.33086	13.0942	1.34914	1.12822	1.11168
0.20797	0.245224	3.38367	0.107751	0.943938	28.9059	0.120637	2.86044	4.57099
0.213124	3.44307	27.0411	1.75678	0.505792	18.7972	1.2182	0.699984	24.6767
0.214716	12.5334	14.6996	0.310448	0.673719	11.4849	3.9913	26.5247	0.18283
0.214927	0.591001	3.05069	0.174182	1.46521	0.80078	1.58976	4.49258	19.9725
0.216057	0.398569	2.0593	0.10665	0.954852	37.3808	0.953519	0.105573	33.7886
0.220114	3.54	0.020588	0.452282	4.88639	1.65894	0.369982	3.29739	17.2797
0.221467	0.712909	2.52607	11.9269	1.64408	15.9497	2.32546	1.47848	22.2278
0.221642	0.65834	0.395853	0.817191	5.34442	24.7098	4.18794	5.0708	25.5906
0.222122	2.89186	3.61467	0.061924	4.97368	48.1501	0.689952	0.53468	54.1441
0.222858	15.2735	0.447677	2.48486	2.61155	0.263104	3.51965	2.38687	27.126
0.224754	21.5436	1.09256	2.27317	2.7084	0.262114	0.610025	38.598	0.001359
0.227907	0.064193	0.059639	0.108843	43.6411	0.073457	3.27087	2.241	0.016939
0.228034	0.677509	12.4372	0.231971	2.65325	45.9802	1.66302	0.401078	28.5607
0.230722	0.440142	2.01953	1.45419	0.696883	0.288991	3.54224	0.830518	21.0242
0.234116	0.205612	0.06261	1.16648	7.50168	22.7536	3.87463	0.421175	1.31259
0.234239	0.031676	0.964799	1.7848	0.728141	26.1458	0.30999	5.40892	1.40505
0.235677	0.058985	4.09324	3.16075	31.074	0.231183	2.43851	3.40654	14.4655
0.238534	0.810217	0.45562	1.18169	0.691463	22.0791	1.35321	11.3085	0.475286
0.242607	0.192523	0.054233	0.520402	2.99066	32.0214	11.844	25.4352	0.730571
0.243217	0.300303	0.694847	2.85533	28.8981	0.830283	2.53052	6.29018	1.02649
0.245726	0.369345	0.146851	0.898546	32.4456	1.15181	0.741734	4.00823	6.02738
0.248249	1.06758	0.778454	9.13243	44.6774	49.6914	0.08732	0.531564	2.81586
0.249017	0.078426	0.75879	0.269988	13.774	14.5142	12.0709	3.10847	7.49262
0.249744	8.78931	1.75568	16.1625	7.36188	17.2233	1.17037	2.10066	9.32273
0.250845	1.46411	1.88908	26.5122	8.23063	18.529	6.42309	0.338735	3.75708
0.251274	3.66708	10.3455	5.89128	27.5691	9.65096	6.77507	8.53915	21.9428
0.251489	0.623037	4.34141	4.43183	5.34822	35.645	1.64704	2.81445	6.33454
0.254754	0.192225	0.601533	4.67304	11.2137	45.5239	1.97627	7.25389	1.68514
0.255763	0.400738	6.77509	3.20103	0.270085	1.77507	1.42232	6.53258	2.11208
0.255786	0.647476	0.061159	4.93236	1.38937	20.5881	0.189214	6.67888	5.6403
0.255879	0.498242	0.109085	15.4955	1.94736	3.72737	0.120736	10.155	17.8866
0.255932	17.5903	0.461918	5.95987	11.329	10.5405	4.57559	0.041667	2.02414
0.256584	0.993957	1.13396	1.03137	6.66279	2.64749	3.39695	24.6406	0.056418
0.258802	0.102598	9.2175	1.82075	7.89716	31.0757	2.81333	0.541396	0.48171
0.261119	4.32415	1.19139	9.77264	0.507049	1.23989	3.43615	2.25784	14.9497
0.261392	0.329587	0.013357	18.2084	1.15476	17.7767	0.255207	0.45612	0.77944
0.261968	0.117428	54.7103	0.424753	0.182669	22.5041	6.98433	5.26086	21.5243
0.262832	0.646757	10.679	15.0284	2.83218	9.53737	0.45026	26.4585	9.84767
0.266447	0.064762	0.083437	0.586666	0.857218	16.8683	0.147626	2.2457	0.630291
0.266889	0.062867	0.362258	17.8517	0.580039	17.8963	3.6162	9.72313	0.170806
0.26964	1.80461	0.596942	34.5247	1.59572	21.5103	0.636774	1.4613	0.74134
0.276932	0.384418	0.025892	0.42894	0.760119	0.933524	1.73366	33.4501	1.35453
0.277202	0.104583	2.05146	0.734826	0.733577	41.8726	1.54663	12.539	2.7802
0.280337	0.858788	0.086776	11.659	0.352959	0.11605	1.39277	3.86458	0.731323
0.282186	0.6489	0.538093	1.07029	3.44313	0.657	0.788909	0.578669	0.612753
0.287062	0.656277	17.0407	31.6642	2.995	1.73303	0.373884	4.00765	1.13575
0.288828	0.465869	1.22098	16.0265	4.01159	18.7629	1.92274	1.33188	4.8196
0.290075	8.898	0.788669	0.666665	23.5526	44.798	1.37215	2.02546	1.07964
0.292247	0.541187	17.6244	0.022506	0.414418	0.018806	1.17696	8.56084	1.84027
0.295868	0.242189	0.128718	0.164146	19.3031	11.9671	1.13909	41.4286	4.49197
0.296167	0.471431	1.38751	3.40513	5.49325	0.10164	2.3797	7.3471	1.24463
0.297559	11.3236	19.6309	4.1296	5.45342	0.327308	3.20574	3.72778	4.87822
0.302367	1.20862	0.052405	0.283179	1.07957	33.6288	1.71623	2.01865	27.6269
0.302673	0.35386	7.94758	3.78854	4.0682	8.50843	13.2798	0.608277	0.316558
0.305228	0.164015	1.18896	10.8972	12.6279	45.4665	0.410243	3.3403	0.067506
0.306453	0.507421	2.29845	6.41131	5.23522		0.120671	3.10481	23.3576
0.308334	13.3641	1.21029		19.8591		1.0631	7.01706	1.85503
0.312051	0.08301	0.596219		40.205		1.62455	1.77471	1.78917
0.312888	17.0776	0.725872		0.672759		2.82978	1.28626	2.27885
0.313522	0.047206	0.177404		10.9337		20.7551	48.8661	0.785023
0.31365	0.413812	1.36959		18.9664		1.72624	5.93534	25.5752
0.314995	0.084593	0.289672		0.681444		1.29126	1.54636	1.41351
0.316925	0.106313	2.49788		9.66042		2.38202	11.9004	3.67233
0.319204	0.775336	0.268883		0.150182		11.5148	0.549099	24.3348
0.319229	0.259973	0.721705				12.2243	0.292649	43.2409
0.323436	0.869678	0.904075				11.5166	4.19952	1.02348
0.324279	0.018644	0.366204				1.12038	6.89566	17.5563
0.327017	0.893322	0.276065				1.08239	35.4909	33.3604
0.330753	1.01673	0.099562				0.868276	1.24862	0.135051
0.331525	30.9974	0.046601				0.131848	0.160923	0.408547
0.334355	0.262385	0.689205				0.354105	24.4409	1.06414
0.334761	0.356686	0.62601				12.9641	3.93916	45.5891
0.341275	0.166034	2.92779				2.29624	13.7089	6.31879
0.341518	0.961345	0.650743				12.9062	1.73053	1.21421
0.348694	0.622499	0.088855				2.58607	14.9389	19.331
0.349677	0.200707	1.10665				0.802678	2.06488	0.071731
0.34997	0.28665	0.111165				10.5804	7.77104	28.9454
0.350561	1.74176	0.728721				3.98193	0.966332	5.6852
0.35124	0.079118	0.367548				1.62882	48.6793	25.1394
0.35986	23.3402	0.061941				0.388927	1.02237	0.528404
0.361018	2.51	0.600522				6.37954	25.6847	1.12749
0.362961	0.378628	0.231408				1.75623	2.90347	0.891079
0.365069	1.26819	0.506605				0.913329	0.665002	0.300099
0.367314	0.046568	0.504194				0.396081	10.9511	0.197424
0.371024	7.79002	0.573306				0.657422	11.564	9.54513
0.380387	0.434394	1.17589				6.38077	1.52524	0.872297
0.382324	0.138466	15.7316				2.11179	6.95103	3.43025
0.384567	0.880987	52.5873				0.262988	0.872536	30.2581
0.384978	19.1789	1.00281				0.718542	23.6405	2.34926
0.385026	14.2691	19.6246				0.996873	1.33399	0.719683
0.388451	6.89596	0.434271				3.60236	29.9571	1.74478
0.390178	7.20196	8.69965				0.518107	0.096272	10.4544
0.390237	6.40006	0.440108				1.03727	0.111241	1.0344
0.390412	8.84535	0.34				0.136095	4.00094	7.57641
0.391714	0.283126	0.789376				2.21713	1.54054	0.181562
0.393358	0.222606	0.34201				0.737046	1.19456	15.1082
0.394939	0.769782	0.108717				0.072749	0.744361	0.907435
0.395721	1.69994	0.703303				1.50748	5.19895	0.405015
0.397231	7.44554	0.389859				0.495002	0.987749	2.58871
0.398519	0.358681	1.21578				1.85447	1.31471	0.252366
0.405955	0.937878	0.482361				2.55745	0.189526	34.5607
0.409341	0.954218	0.514499				0.583908	5.15359	17.3458
0.41101	0.124513	0.849969				1.6847	3.49155	41.0912
0.41142	0.062752	0.148992				0.308809	0.719114	18.2142
0.412813	0.270727	1.15897				1.2656	0.821258	29.6112
0.414365	0.327366	1.4086				0.261169	0.173806	1.03617
0.418438	1.42331	0.018288				8.33664	4.19067	0.190265
0.419331	0.92898	0.341116				1.97314	6.37601	37.9663
0.41956	0.278759	0.410289				2.58274	4.6137	2.37363
0.421719	0.268908	0.128739				0.558992	1.66408	39.7587
0.427253	13.1967	1.00302				2.91485	15.4697	0.279844
0.427286	0.560497	0.249119				0.041545	10.9127	47.3842
0.42808	1.15428	0.548483				0.582931	1.5221	0.914232
0.42982	0.65093	1.34332				2.75779	13.4025	31.5845
0.43033	1.29995	0.670174				0.810706	0.321471	1.42552
0.432153	10.8537	0.384315				0.841316	40.8466	5.2034
0.432575	1.31107	0.637506				0.598681	5.3948	21.8456
0.433741	0.103878	0.396254				1.72479	0.099476	15.0262
0.434315	0.680442	0.13363				1.12169	18.3352	33.5642
0.435886	0.826552	0.068169				2.0391	0.828544	10.8821
0.44355	2.51072	0.629221				1.513	35.3076	1.46954
0.450639	2.04353	0.124181				2.23841	5.21012	1.55403
0.455908	0.724905	1.85548				0.09316	23.6414	2.02901
0.45909	16.964	0.372842				0.135316	21.2705	35.9935
0.459293	0.120384	0.473809				4.25137	21.3492	3.33431
0.462547	1.45255	11.5213				2.74548	1.03023	48.5552
0.466754	0.069132	7.48917				0.808186	0.32551	5.3795
0.471756	0.530592	8.71839				0.341961	0.509527	11.3581
0.473347	0.537767	0.381265				1.62846	0.649665	23.1877
0.47742	0.310122	15.864				1.10559	0.713797	2.25175
0.478476	1.02181	0.84945				1.04836	2.02455	1.79514
0.479256	0.335474	1.50001				0.19571	2.94154	0.19414
0.488721	0.623348	0.646084				0.91266	0.797153	0.018466
0.489549	1.90365	0.497508				0.599728	0.987797	31.0472
0.490023	0.198786	0.401511				4.59725	0.533717	25.4251
0.492444	0.624614	0.819805				1.53302	0.560884	18.6367
0.493352	0.049293	0.137153				0.413371	7.9212	1.0472
0.495916	0.415573	0.720488				12.3401	20.1012	1.62852
0.496916	0.337668	0.439632				1.22269	5.50948	21.0765
0.503221	0.671644	0.126239				1.83629	0.171513	1.29986
0.506589	0.03742	0.401998				0.033985	0.208866	0.209819
0.517855	1.05394	0.312475				12.8343	32.4726	1.11522
0.518568	0.989577	0.065735				0.878156	6.55001	0.051431
0.519043	0.066805	0.966729				1.9552	3.8092	2.19936
0.519111	0.640487	0.693649				1.12195	0.558446	4.70245
0.522296	0.802412	1.08766				1.09351	43.9305	5.90834
0.524958	0.43966	0.163058				6.74672	1.31239	4.80183
0.525298	0.357779	0.550528				1.24117	2.25939	4.97888
0.527645	0.049519	2.93991				0.601945	40.0862	48.3633
0.529752	0.181668	0.836127				0.896283	2.46633	1.03428
0.536191	10.8625	1.00527				2.53572	3.55661	1.86841
0.538128	18.2009	0.183058				1.36376	48.5981	6.10127
0.545278	1.32344	0.080402				0.441495	9.66842	0.613733
0.547176	0.040896	0.639363				0.693015	2.75916	2.27919
0.548773	0.80965	1.07975				0.735785	1.15162	8.66174
0.551073	0.07615	0.109696				1.7614	3.65017	6.85631
0.551192	12.0448	0.238952				1.35263	1.59379	1.92043
0.565922	0.721983	1.28945				0.076245	10.2276	0.477104
0.567706	0.074133	0.049061				10.4645	3.82451	0.683873
0.568901	0.19689	0.552837				0.895081	37.7632	10.4478
0.57623	0.690242	0.084902				0.857206	8.94389	0.486216
0.582484	0.469769	1.52538				0.699169	13.1282	0.204065
0.584394	0.976491	1.38838				1.79256	28.4263	1.35653
0.58604	10.9425	1.08703				0.319945	0.402854	8.18882
0.590197	0.394415	1.86711				0.556236	6.40757	31.0013
0.591031	0.167254	0.376725				0.11138	0.08199	24.4087
0.593859	0.842088	0.179193				1.42388	0.024063	1.09107
0.606499	8.70544	0.374947				0.792356	6.49511	2.05438
0.619797	0.887725	0.585717				0.264544	13.5604	0.770826
0.632253	0.192602	13.6927				1.29993	2.4342	0.296501
0.634757	1.22789	0.214804				2.14288	40.6275	3.74466
0.638761	15.845	1.05589				3.06405	1.86145	2.30269
0.638851	0.439029	1.23566				0.966987	4.21099	9.27361
0.639734	0.041359	53.0667				0.222331	0.610619	3.2893
0.642474	0.580624	0.533526				0.974562	0.003226	6.29561
0.644576	0.107226	0.187834				1.41743	2.06908	36.8067
0.648698	0.268813	0.429405				0.646422	6.90373	1.85156
0.651733	3.04689	0.171127				0.601863	1.27725	0.061097
0.652881	0.581057	10.5884				15.1308	6.49812	1.11152
0.653203	6.94043	0.446237				1.1223	8.46133	1.41498
0.657365	0.376368	9.00176				0.101302	47.9336	5.04247
0.66342	1.38196	0.248506				1.05916	0.14995	0.191286
0.665719	0.019088	11.3623				0.431123	3.64771	0.929967
0.66864	0.148024	0.636411				0.111495	15.3818	9.12044
0.671566	0.801537	1.89847				17.4068	9.4521	0.060746
0.672241	1.88948	0.787449				6.30178	9.17905	33.9281
0.675483	0.382932	0.353537				0.161647	0.205192	10.5209
0.682435	22.2594	0.04535				9.89504	2.92205	20.4814
0.686489	0.41384	0.601689				0.109004	5.26229	0.687012
0.694867	0.525695	0.570777				3.70605	1.0743	0.81013
0.696335	0.37775	0.714447				0.339986	12.3774	20.5551
0.698044	7.14954	15.3612				0.832963	5.54601	36.1296
0.701989	1.71344	0.040664				0.980907	6.09188	1.18739
0.706913	0.332197	1.17654				4.88561	2.60426	0.737241
0.707715	1.24271	0.704188				1.26744	3.91602	16.5804
0.710813	0.120302	1.76892				3.28451	3.49176	26.6459
0.712528	0.457723	0.258631				4.632	18.7847	0.752527
0.714029	7.24973	0.075781				0.903467	10.4331	15.4862
0.714955	15.8494	0.340822				2.05793	21.4118	30.4083
0.723836	0.312709	0.066618				2.54238	19.9453	19.9196
0.727566	1.19068	0.426492				0.410888	0.073441	37.3054
0.731567	0.963095	0.529232				2.92788	6.41149	37.1594
0.732782	1.24656	0.470052				0.07145	0.767024	0.428737
0.735497	12.953	0.038875				0.959938	1.20299	0.439707
0.736185	0.728048	0.391682				0.128682	1.16982	3.19568
0.745891	0.251354	0.093777				2.61277	11.939	2.65174
0.751448	0.989543	0.401783				2.20234	9.23788	4.7777
0.752917	1.17558	8.22533				1.70536	1.42987	1.01597
0.756376	1.39942	20.2993				3.02662	5.75369	1.43144
0.75895	1.26582	0.680923				1.3016	5.60381	0.801084
0.760741	1.62935	1.68658				2.00831	0.215702	6.15422
0.761566	0.731776	1.66747				1.65814	4.4078	5.34476
0.764963	1.84157	1.07539				3.3991	35.5209	0.912885
0.770784	0.72615	0.44676				19.2088	1.28663	6.22866
0.77386	0.083706	1.6349				0.649614	1.38866	1.16101
0.774453	0.033606	12.9811				6.81264	14.5956	1.59478
0.778808	0.191428	0.573719				2.04533	0.606957	3.36316
0.782429	0.491468	7.74612				1.83997	3.86002	10.2102
0.782841	0.145531	1.35465				10.8378	0.877436	9.99402
0.791666	0.380816	0.079838				9.92032	1.96449	2.19979
0.793138	31.7015	0.063377				0.521162	14.6615	3.10825
0.80416	1.89083	8.55879				2.30811	4.44334	6.28093
0.80848	9.86095	3.91484				0.202741	3.0895	0.366726
0.819301	1.91674	1.27098				1.05574	7.54333	5.01487
0.829079	0.783628	18.2278				0.407237	5.46872	0.55947
0.836876	7.85259	0.07037				0.166749	0.070946	7.96507
0.842961	13.615	0.258535				1.79485	1.4252	0.362352
0.85019	0.971041	1.12632				1.02896	1.87044	0.805467
0.863319	0.024661	0.384709				10.4268	1.79106	0.532503
0.870824	7.57243	18.9818				0.353846	25.9834	1.70059
0.872366	1.90628	0.784512				1.86436	38.0164	1.1406
0.87675	0.155427	0.411511				0.21853	8.22858	26.6952
0.881814	1.30348	0.619395				0.508153	12.5323	33.4755
0.885086	0.147341	0.698803				17.245	6.26601	30.1728
0.888324	13.3927	0.373619				2.44799	0.584605	15.6932
0.894696	1.39311	0.221124				1.38917	2.01644	0.764291
0.895879	0.616736	11.6476				1.1697	0.862311	33.637
0.895906	0.386608	0.234156				2.94258	1.66524	24.7817
0.896419	0.624619	0.507049				2.25955	7.40767	9.59573
0.899504	0.86601	0.353087				0.219624	4.61104	1.15074
0.904736	0.256412	0.091413				1.86662	32.4554	28.1065
0.905804	0.973974	13.0221				1.45345	6.73034	16.216
0.911387	0.067814	11.8408				0.941956	6.80646	0.98814
0.914233	0.027286	0.140538				0.759543	0.494375	5.34572
0.917729	0.967649	0.981821				1.92569	6.84509	25.2177
0.920261	0.680678	0.871772				0.600232	0.089356	27.9878
0.922259	14.1172	2.32592				0.044235	0.747942	27.4625
0.922654	0.103338	0.044491				0.436148	14.7041	10.3743
0.92539	0.447182	13.0796				8.51362	1.6479	35.6492
0.929696	0.426418	1.56278				0.184675	2.86676	0.591635
0.934258	1.2954	0.435453				5.43107	1.90969	33.8088
0.941991	36.1408	1.71688				0.966862	0.654393	6.28442
0.944686	0.331156	0.246696				27.3933	3.12284	0.566481
0.950101	1.89332	0.053192				1.85382	0.495798	3.75307
0.953462	10.3917	0.402369				1.68692	2.6103	1.13919
0.959606	7.25381	0.662				0.805997	3.37865	0.766586
0.969318	0.367417	0.603474				1.4147	1.83736	3.34699
0.978822	0.781536	2.3219				11.9374	2.78381	44.1724
0.981266	7.08269	0.423034				0.223292	3.25823	1.13275
0.981911	0.088749	9.74157				12.0278	7.60175	1.82422
0.982005	0.908477	0.115761				0.711743	1.51324	4.47163
0.982232	0.135639	2.21897				1.32219	9.5741	31.9537
0.985553	1.11509	0.396042				14.9262	1.96491	18.4352
0.987233	0.784162	0.012282				9.80503	7.08195	1.00012
0.99033	0.427771	0.562864				1.95433	9.93035	0.413382
0.991407	0.798659	1.43666				0.574897	1.3268	1.29314
0.9964	35.8605	0.018534				0.71369	1.44558	1.46529
0.996516	0.737695	0.455678				1.08655	0.486716	1.61911
0.997981	0.808808	0.04994				1.66344	5.71019	36.8735
0.998844	13.0808	1.37071				0.733481	0.947965	2.71148
1.0034	0.381825	0.703164				0.098205	4.69641	25.7632
1.01754	9.82271	2.53963				0.802371	5.67255	4.5147
1.01817	0.129956	0.25319				0.841446	32.2753	3.16411
1.02655	0.259898	1.22368				0.577085	18.5988	0.929456
1.03005	0.557987	0.125509				1.61644	2.35373	1.28947
1.03229	9.09061	2.32688				2.80083	1.25269	3.49086
1.03606	6.60229	2.62868				0.084329	1.96965	3.50367
1.04355	0.434649	0.329042				1.75065	17.4624	0.803273
1.04366	0.20001	0.357347				6.99812	19.9875	0.138896
1.04628	0.048286	0.006916				0.581417	2.77275	2.5399
1.0469	0.251642	0.927567				0.073801	2.87616	40.3276
1.06397	0.608842	0.023345				1.76414	14.2333	13.9062
1.06802	0.221485	0.779086				12.767	0.05456	0.774485
1.08263	0.181263	0.02319				1.37779	7.71624	23.6788
1.08489	6.74364	0.596007				1.01106	1.20908	0.458367
1.09067	0.252631	0.40641				1.97201	7.15456	0.333819
1.09119	0.111227	0.551634				1.67612	6.43515	5.09659
1.09598	0.705655	2.12791				0.207796	6.30675	34.0403
1.09614	0.131818	1.90721				1.79088	7.04795	1.08381
1.10526	0.553718	0.596669				0.747718	5.1275	0.333289
1.10744	0.818635	0.359785				2.5853	9.81047	0.077291
1.1101	0.778952	0.838149				3.79983	1.97863	0.902891
1.12307	1.56659	1.0765				0.752499	12.4118	29.1916
1.13387	0.164966	0.62659				2.33809	7.01313	34.1266
1.13725	0.061395	0.90012				1.59076	6.7976	1.45513
1.13867	0.810698	2.62288				7.11872	0.929575	0.396796
1.14453	2.92401	1.26882				0.81975	0.02756	0.355809
1.15427	22.0394	0.177536				0.234125	0.281186	0.388903
1.16615	0.252703	0.283225				0.016368	3.27619	1.86472
1.18041	0.085761	6.33277				2.22961	2.14478	35.4098
1.18302	0.154573	0.116087				2.4679	8.59543	50.6709
1.18801	0.136832	1.18773				0.383308	1.04264	30.2005
1.19686	0.114497	1.2373				0.290763	2.97744	0.175405
1.20096	1.31754	0.642132				4.68397	11.2026	5.67282
1.20592	1.64686	0.200534				0.835883	2.45419	39.0043
1.21516	0.69315	0.062105				1.50103	0.251308	1.19608
1.21713	12.57	0.356193				0.531651	2.35544	40.1811
1.22262	0.397965	0.781711				1.17607	0.627193	11.9361
1.22648	14.1657	0.224666				0.404913	3.43486	0.423852
1.22993	5.24426	0.447535				0.239861	1.55435	31.2463
1.23764	0.774553	0.201499				0.295036	0.825342	5.75785
1.23822	0.409833	0.071506				0.897607	22.0175	0.013712
1.23833	9.442	0.327457				4.49188	21.751	1.09551
1.24056	0.15828	0.307915				1.03119	5.43012	5.43628
1.25435	0.149609	0.95704				3.72622	57.3394	0.278713
1.26042	0.050506	0.098782				0.233745	49.1955	0.501004
1.27413	18.367	0.639595				3.04394	10.7503	30.7589
1.27499	0.717852	2.28544				1.22551	12.0011	6.58978
1.27575	0.21984	16.5859				0.203806	33.7034	0.65108
1.28087	0.597695	0.03954				0.528211	0.056892	5.88033
1.28162	0.368138	3.26192				1.71073	1.5364	1.07751
1.28319	15.9741	15.989				1.02398	4.29123	4.39365
1.29402	0.683782	0.122428				1.9457	12.0277	2.79545
1.29739	1.1737	5.74182				0.832814	3.33488	0.059557
1.31622	0.049641	1.44421				0.044905	28.1021	0.075404
1.32774	1.58372	0.418353				6.56531	0.189	0.451935
1.35343	1.44372	0.524606				0.869486	3.70085	0.495147
1.37159	0.279851	0.008149				9.13471	1.64096	17.6852
1.37601	7.64633	1.07469				0.920385	6.43703	1.52931
1.37812	0.166345	0.05725				0.635561	0.229981	2.15448
1.40539	0.560958	17.9533				10.0494	0.865466	4.79096
1.41061	0.39112	1.47562				0.138415	4.24159	2.35498
1.42239	1.3353	0.200488				10.6748	6.94061	0.021597
1.4266	0.231872	0.142497				1.50947	6.9579	6.32966
1.42768	1.67246	10.9086				10.736	7.26376	0.887936
1.44978	0.95252	6.89006				22.1907	1.46192	0.85201
1.46035	1.02635	1.07342				3.40065	3.59344	19.7957
1.48441	0.371581	13.9306				3.44647	2.97988	1.46961
1.48673	0.713131	0.751169				1.33272	0.044569	35.9159
1.49612	10.2481	0.460872				8.57336	2.53978	0.061893
1.50737	6.38713	0.432043				40.8217	2.4931	41.6703
1.51019	0.416108	0.801563				30.4514	7.51399	1.25201
1.51676	0.921675	1.17887				1.66781	4.61647	38.6087
1.51801	8.59983	1.04215				7.20517	2.73253	39.761
1.53483	1.01553	0.182613				0.429363	0.422625	1.33409
1.55003	22.0546	2.12275				3.39739	1.05233	35.9505
1.55149	12.1787	0.730637				0.481882	6.04444	50.5799
1.5646	0.051483	0.925544				0.211355	1.60015	0.325907
1.56739	0.264432	21.4273				0.30583	0.333687	20.7501
1.59076	0.792266	2.96066				0.218548	0.924506	30.6459
1.59154	0.040188	0.110832				2.38492	8.44726	25.5205
1.59487	0.511723	0.529385				1.0964	4.18978	5.17421
1.63954	5.75158	0.910027				0.122568	3.12239	4.83692
1.64968	0.209761	0.852777				1.09525	12.1082	9.17857
1.67207	4.7407	2.39334				2.07108	2.88008	3.80173
1.67327	0.498694	0.697928				1.60805	0.576801	34.369
1.67662	0.466971	0.647026				1.92799	0.018767	1.56009
1.68179	9.31284	0.497094				2.75271	0.047218	34.1967
1.68768	5.57436	0.234682				0.082562	1.0604	1.28827
1.72046	0.565188	0.968544				1.31247	4.72997	0.882983
1.72053	0.072818	19.871				1.5046	5.09518	14.8719
1.77173	0.280508	0.19196				0.165231	3.63094	0.824878
1.81113	0.699514	0.660234				0.909629	2.73423	0.299124
1.82826	0.247223	0.221719				0.073018	1.05663	0.951677
1.86642	16.9841	0.74397				1.33454	0.768798	1.16225
1.89569	1.31427	0.88082				10.6333	20.5892	3.25667
1.89961	0.945451	14.5465				1.89423	3.49009	18.5618
1.9473	9.70571	0.589578				3.06077	1.52899	16.6105
1.96834	0.272291	0.273202				0.92802	0.054433
2.00551	0.828203	0.800159				0.590958	0.919997
2.01957	0.036136	8.89872				4.34089	1.64082
2.03237	0.327578	0.439769				0.031452	1.11022
2.03339	0.090472	5.88804				0.098262	10.2971
2.04402	0.243934	6.56938				0.88894	0.20784
2.06227	2.35362	15.9147				2.11695	6.42625
2.11159	0.094463	39.1662				1.71139	4.79082
2.14663	0.672213	0.122708				2.64606	16.9244
2.15173	2.84056	4.50624				3.5511	10.6714
2.22913	1.64227	0.673953				0.917146	0.992612
2.23149	0.335307	0.057006				0.277579	1.72141
2.24024	0.496004	0.16484				9.9495	0.167385
2.24354	2.28079	1.58369				0.799313	0.20996
2.24402	0.125496	0.165044				1.84199	3.73065
2.2975	0.14365	0.226322				10.3138	4.28382
2.30737	0.915136	0.023441				1.35925	0.651807
2.30826	0.904573	0.660439				1.44175	41.251
2.46278	26.5316	2.03497				2.03894	1.55227
2.56274	0.297198	0.602271				17.4136	9.87145
2.5644	0.961247	0.32433				0.571954	0.828204
2.59997	0.17016	0.353556				1.34659	1.14659
2.61157	1.53337	0.237653				0.251271	5.31505
2.62319	0.525173	10.9501				0.171659	0.042916
2.69758	24.3875	1.76464				0.949854	0.436407
2.71608	0.207579	0.196096				1.54339	1.10152
2.80679	0.198701	1.03741				0.354783	5.40614
2.84812	0.240627	3.2426				0.526668	5.204
2.85073	0.055261	0.646092				1.3601	9.78097
2.90835	17.277	2.91884				1.90791	6.78237
3.09919	0.499375	1.40387				1.67798	0.080784
3.1381	0.171861	0.149476				10.077	3.82737
3.20254	1.72392	14.9253				3.60165	13.6008
3.5988	0.376097	0.217515				0.375729	0.479471
3.70589	0.478587	0.058744				11.3403	7.15433
3.84376	4.90714	0.722852				0.33638	7.18972
4.72307	0.228575	0.44961				0.201309	2.36101
4.86396	0	0.294247				0.456993	4.67632
4.9623	0.148171	0.963579				1.58075	1.09449
5.95738	0.097172	0.167674				0.94884	3.27878
6.1574	0.769739	1.11036				0.70995	3.50987
6.79957	0.549854	0.31489				0.366581	1.06076
7.24326	0.969003	0.32064				2.92241	3.7958
7.26612	1.50598	0.306936				12.4693	6.25069
7.68154	0.516283	0.077924				0.605381	1.1182
8.49354	0.598911	0.148948				1.26194	2.67617
8.89809	0.187516	1.2638				3.10107	13.01
9.57297	0.229437	1.01519				2.96714	0.112696
9.82251	0.105472	0.098907				1.6085	0.075519
9.93483	0.636848	0.229509				1.41541	1.09629
10.7928	0.338651	0.822759				3.55962	9.2858
11.052	0.056955	2.24377				1.86904	0.114426
11.8079	19.5673	0.270574				2.81808	3.16417
12.1878	0.171682	0.720655				2.56424	3.82662
12.3251	0.77081	11.2553				0.8432	0.307816
12.4646	0.01792	0.021648				0.385004	4.04553
12.7607	0.136743	4.23216				0.58732	7.52339
13.1595	14.1493	0.368831				8.80495	32.6093
13.2394	0.615014	2.23219				0.942793	0.435993
13.689	0.673053	1.00022				0.042267	0.022106
13.8013	4.39504	0.417669				0.216638	0.460437
13.914	4.11805	1.33078				0.773171	6.5168
13.9176	3.62127	0.090755				2.63897	31.3393
14.0655	8.11613	0.637019				1.22178	6.33321
14.4741	0.75585	0.477844				0.094941	1.18289
14.789	0.050111	0.175827				1.55133	3.25147
14.7962	5.56044	0.164627				0.312452	5.70281
15.3322	0.881991	0.068273				1.16477	7.45113
15.3484	0.25017	0.065905				0.143084	5.52388
15.5513	0.308663	0.290217				1.05746	0.566851
15.7466	0.142876	0.120516				0.395408	1.94651
15.7467	0.399589	0.061045				3.16843	8.09835
15.7713	1.46295	0.966012				2.30218	3.9956
15.781	0.507295	0.440637				0.174005	1.46147
15.817	3.01803	0.984375				0.097806	0.169604
15.9093	19.4747	0.160536				12.8467	1.14958
15.9757	0.326403	0.758951				1.94404	2.88432
16.0019	4.52598	0.211308				1.27031	0.216082
16.2107	0.323362	0.100009				8.40491	0.250667
16.2592	1.04537	0.096589				0.781551	3.92751
16.3046	4.53941	0.076003				1.24219	42.9343
16.5297	0.262356	10.1975				0.142121	3.72869
16.7621	0.177016	0.555856				3.1411	3.36355
16.7855	0.098502	0.360356				0.502146	1.484
16.8173	10.0201	0.182023				0.36129	2.3966
16.8239	15.0192	0.254633				2.78574	8.97116
16.845	14.8997	1.50351				1.09042	3.11286
17.2217	0.129464	0.949411				0.149934	0.063097
17.3096	0.718685	0.121757				1.14599	4.37038
17.5786	0.093132	0.456086				0.575133	6.67173
17.7614	1.2225	1.9109				2.44203	0.011218
17.7773	1.07278	0.707427				1.56319	37.9478
18.3026	11.2011	0.053501				0.715916	20.1818
18.3078	1.30834	0.328261				0.894267	12.8506
18.3226	13.9983	12.293				0.935641	3.99282
18.3281	38.2034	11.3321				0.264923	0.083243
18.3304	2.06748	0.04691				1.73596	33.8814
18.6069	0.196738	0.385843				4.00009	1.79659
18.8366	1.62691	11.5228				0.55593	0.005747
18.8593	0.021533	24.3906				0.146576	1.0778
19.3136	10.2085	2.11487				0.115751	16.6673
19.3927	0.91344	2.31225				0.390961	0.015143
19.6317	6.8791	0.666316				0.058234	0.673771
20.6905	6.49752	0.485158				0.281054	1.60511
	1.79378	1.79946				1.81154	14.8041
	3.66887	2.29463				0.222157	0.062359
	0.384269	0.205019				1.60306	5.27694
	0.291126	0.368815				0.067009	0.814466
	0.949454	0.083566				1.32556	5.60223
	3.31593	0.017551				0.434607	6.16356
	0.132422	0.187837				0.455721	1.60189
	0.456867	6.02222				1.6031	10.0402
	0.502262	1.2778				1.16508	0.66127
	0.379862	1.63527				0.246186	2.4848
	0.506984	7.80203				0.75156	0.696475
	0.08902	13.3351				0.506646	3.25157
	1.04457	3.29053				1.08705	2.66597
	1.74885	1.15524				15.9786	2.78366
	0.262955	6.47851				0.268679	1.30834
	0.710947	0.0306				0.670549	8.63184
	2.92361	1.09377				0.619515	11.8202
	0.544071	1.34116				1.92058	1.33798
	0.455043	13.3211				2.19754	38.7158
	0.106258	7.25756				1.17865	0.95371
	0.58233	0.288384				1.82674	2.00645
	1.02358	0.11867				2.09295	2.12453
	0.86855	1.39893				1.16375	19.0055
	0.30199	0				0.392168	0.048559
	5.75647	1.18975				1.67406	8.30514
	1.04648	2.11903				0.062805	25.072
	0.949477	0.415692				0.109961	45.3627
	0.301683	1.39072				0.816633	1.42678
	1.40193	0.723632				0.443281	0.981253
	0.428455	3.13976				6.98511	2.6147
	8.70195	1.15531				0.613899	1.65481
	3.68979	0.939372				12.4547	0.396492
	0.524658	0.064573				1.30617	4.65665
	0.050301	0.286264				2.93163	3.12045
	0.013612	1.48126				0.407087	3.82899
	9.71306	0.714492				0.530031	1.61326
	0.181016	0.113041				1.6199	3.93306
	0.733475	0.054277				0.959214	1.37483
	0.333329	2.18848				0.586296	0.057155
	0.181874	0.806745				0.055082	0.917602
	0.7314	0.53042				1.23812	2.34372
	0.420627	1.17854				2.17448	0.33222
	0.60542	0				1.87023	0.501662
	0.45688	0.854405				0.117064	2.41707
	1.71463	0.805955				17.9142	7.49575
	0.203334	1.01811				44.3991	0.649825
	0.550635	0.570498				1.92341	0.438832
	0.802387	0.712608				32.2042	29.3189
	1.179	0.17987				39.5626	0.988198
	0.356987	0.5648				0.888841	5.86735
	0.192758	0.196027				0.081388	11.9548
	0.920634	0.093762				0.405143	8.50833
	0.059859	0.657799				3.41094	0.713146
	0.425313	1.0494				1.34353	7.60119
	6.85369	0.834734				1.61197	5.39448
	13.733	1.40616				0.237546	0.048607
	0.078265	0.118138				0.226079	0.76271
	0.589854	0.041964				0.827388	0.369625
	0.07513	0.187835				0.167444	1.58077
	0.697259	1.68478				0.389833	4.19332
	0.609472	0.647999				9.78328	0.024559
	1.76779	0.225933				0.800558	0.036268
	1.03918	0.837904				1.64596	0.284778
	0.327447	0.956525				0.037736	0.604766
	0.491745	1.33539				1.17599	3.11156
	1.39831	0.047176				0.617672	1.48393
	0.306108	0.763147				0.719582	1.24619
	0.091192	0.171608				0.48645	3.85029
	0.397619	2.73216				1.32723	5.32606
	0.090245	0.375892				1.03773	1.74696
	0.221373	0.593044				0.216761	0.905436
	0.711365	0.030365				0.993119	1.30015
	3.08957	1.2675				0.638702	4.97548
	0.234652	2.27422				0.181069	5.91447
	25.8267	0.387485				0.935083	1.59638
	0.059119	22.1839				0.963841	0.98693
	0.294134	0.142177				0.507161	3.82505
	0.043056	0.832969				11.9351	1.09704
	16.2698	0.402406				2.32905	5.02437
	1.36438	5.43061				2.81544	11.377
	0.274758	0.950729				0.514459	6.86253
	0.420183	0.047904				0.404779	6.95061
	3.63028	6.37029				1.43061	8.8761
	6.93842	5.16556				1.26295	0.446125
	0.131853	0.790182				1.54381	7.32966
	0.541628					0.458022	1.10918
	0.128143					8.32426	0.722568
	0.28993					4.651	0.381787
	0.385057					0.245086	1.04968
	1.53724					0.903022	6.55677
	5.55154					0.413326	4.76462
	0.912699					0.13808	43.4868
	0.580348					0.083641	1.55244
	16.0415					0.68415	0.578198
	13.6471					1.41757	0.705458
	0.765252					3.19785	3.62941
	0.345732					3.27653	49.1737
	16.1898					2.26969	16.2967
	0.952618					14.9671	2.97281
	0.145064					0.762723	20.3091
	0.183114					1.13748	1.58168
	1.26767					0.022459	0.99034
	20.3754					1.7655	1.06773
	1.20679					20.6076	0.996152
	26.1308					20.6554	4.42418
	0.849878					1.02902	4.05187
	1.51132					0.363739	3.37986
	0.252824					0.814919	2.53471
	3.0533					3.22406	0.979785
	0.240134					1.24017	2.15504
	15.5507					1.26811	0.469405
	8.65621					1.05038	0.629687
	0.389118					1.6103	2.58086
	0.212257					2.58522	3.85714
	0.117525					2.63316	7.49376
	1.08261					3.65856	3.11864
	0					1.2222	3.7346
	1.23314					0.385878	4.09112
	0.466864					0.868913	0.737398
	6.38239					1.06406	7.59498
	0.893888					0.99816	1.61069
	0.511905					1.40024	44.5285
	0.12618					0.516591	0.414299
	0.17327					1.60016	1.47879
	0.397745					4.32279	0.138546
	7.08231					1.40939	0.581384
	0.243579					2.6762	3.11438
	0.358165					1.83646	2.12669
	9.89599					0.092802	5.11406
	0.149454					0.12362	0.012431
	1.12972					0.2077	4.09597
	1.66996					3.77786	1.57394
	14.5467					0.288689	3.44171
	0.755092					0.500519	3.78777
	0.070516					2.61915	1.01983
	2.47013					0.233065	1.45076
	1.74986					2.26645	0.847079
	8.62927					0.047407	0.615911
	7.88708					3.16236	4.11385
	2.71566					0.491869	4.65261
	0.579165					0.935327	0.461005
	1.15637					0.638134	1.2657
	18.6581					0.269498	3.61337
	0.469422					2.89999	7.15181
	0.717491					0.509553	5.38843
	0.268314					0.061697	7.71649
	1.16783					0.326366	1.13604
	0.448859					0.387149	2.16951
	0.455373					0.428405	0.276053
	1.06632					0.533579	6.62297
	0.38809					0.085806	0.693239
	0.262335					0.891374	0.586176
	7.95708					0.953381	4.21869
	2.81849					18.6328	1.85963
	0.393593					0.093691	0.258795
	0.550472					12.5833	1.51202
	0.060007					1.16695
	0.259459					0.384675
	0.144853					2.76104
	1.63893					1.42324
	0.088158					11.831
	0.290011					0.701949
	1.18448					11.931
	0.383903					0.700682
	0.256606					0.098463
	0.191829					0.992358
	0.970279					1.19641
	0.014455					0.455588
	14.9063					1.03336
	0.256627					1.27636
	11.8377					10.8829
	0.098931					17.6857
	0.880034					4.52031
	15.2765					4.33431
	0.762801					1.1579
	1.37798					0.826479
	0.625535					0.502658
	0.122268					0.15456
	1.04195					0.7151
	0.842397					1.34923
	0.277288					3.25083
	19.4342					0.556041
	14.1425					0.074971
	0.388113					0.844609
	0.702017					0.803803
	1.43931					0.085753
	0.772614					0.324168
	17.6678					0.227208
	8.53188					0.914301
	0.350024					2.8811
	0.150729					0.130733
	0.705339					2.20652
	13.853					1.4137
	0.595712					0.721507
	0.288279					0.521543
	0.764204					10.3913
	0.592517					1.65914
	0.232282					2.14977
	1.32797					16.2141
	1.54637					0.442701
	0.44762					2.87893
	0.234591					1.44029
	14.1594					12.9389
	1.91958					0.552275
	1.0376					7.83959
	0.734643					1.11512
	19.2699					18.6743
	0.733063					1.7256
	0.843045					4.06144
						7.30999
						1.09606
						2.07815
						0.404629
						1.84585
						1.11975
						0.464535
						0.089706
						1.39115
						2.11271
						1.42576
						2.07495
						0.189026
						0.029629
						2.0121
						0.063729
						2.07792
						0.461913
						0.140412
						7.2832
						9.68484
						0.773855
						0.120466
						1.23704
						0.671782
						9.90717
						0.293132
						8.5355
						6.30543
						5.10333
						0.494737
						1.56706
						2.20044
						1.37705
						0.561725
						0.060474
						0.43657
Fig. 3D
NT
	LNA1	R1						LNA1	R2					LNA1	R3
no micronuclei	cells with Micro	total cells					no micronuclei	cells with Micro	total cells				no micronuclei	cells with Micro	total cells
3	3	75				6	4	104			7	6	89
13	9	60				5	5	60			3	3	64
8	5	63				3	3	31			4	3	63
7	5	87				2	2	58			3	3	101
3	3	56				5	4	44			6	5	86
8	7	54				7	6	68			5	5	60
9	7	64				7	5	48			0	0	61
6	6	74									2	2	65
2	1	61									3	3	52
7	5	59									1	1	80
% calc	51	653	7.81011				29	413	7.02179			31	721	4.29958
	LNA2						LNA2					LNA2
no micronuclei	cells with Micro	total cells				no micronuclei	cells with Micro	total cells			no micronuclei	cells with Micro	total cells
3	2	9				2	2	27			7	5	60
7	4	18				3	3	44			2	2	60
4	4	45				7	5	80			2	1	22
2	2	26				5	4	40			0	0	64
4	4	45				3	2	30			6	5	38
2	2	23				2	2	38			2	2	32
4	3	21				3	3	33			6	5	32
7	2	34				3	3	36			9	6	55
3	3	63				4	4	40			5	3	47
2	2	20				1	1	29			1	1	39
% calc	28	304	9.21053				29	397	7.30479			30	449	6.68151
	ctrl lna						ctrl lna					ctrl lna
no micronuclei	cells with Micro	total cells				no micronuclei	cells with Micro	total cells			no micronuclei	cells with Micro	total cells
8	6	58				2	2	55			2	2	53
0	0	34				2	2	42			3	3	64
1	1	44				3	2	79			3	3	64
1	1	41				0	0	36			6	4	75
0	0	75				3	3	49			5	3	59
2	2	52				0	0	72			5	5	56
2	2	54				3	3	50			0	0	49
5	4	61				1	1	60			2	2	46
4	4	41				4	4	68			5	5	60
0	0	31				3	3	74
	20	491	4.07332				20	585	3.4188			27	526	5.13308
HU
	LNA1							LNA1						LNA1
no micronuclei	cells with Micro	total cells				no micronuclei	cells with Micro	total cells				no micronuclei	cells with Micro	total cells
5	4	62				5	5	104				6	19
11	9	65				9	8	62				2	15
12	8	58				6	5	53				2	10
11	8	49				12	9	53				1	7
11	9	71				9	8	40				1	14
3	3	57				4	4	32					10
9	6	55				8	3	36				4	13
7	5	68				5	5	65				1	13
8	4	38				6	4	34				3	19
15	10	59										1	23
% calc	66	582	11.3402				51	479	10.6472			21	143	14.6853
R1	LNA2					R2	LNA2						R3	LNA2
no micronuclei	cells with Micro	total cells				no micronuclei	cells with Micro	total cells					no micronuclei	cells with Micro	total cells
4	4	34				7	6	49							15
8	7	61				3	3	61						2	10
4	4	24				3	3	27						2	12
5	5	35				7	6	55						1	12
4	3	44				2	2	47						1	15
2	2	35				6	5	38						2	17
8	6	34				3	3	47						2	9
4	4	34				5	5	58						1	20
6	6	42				4	4	49							8
7	4	44				5	5	56							15
% calc	45	387	11.6279				3	12						2	7
							4	22						1	10
							2	14							7
							1	8							13
							52	543	9.57643					2	14
														2	14
															4
														1	4
														8	88
														27	294	9.18367
	ctrl lna						ctrl lna					ctrl lna
no micronuclei	cells with Micro	total cells				no micronuclei	cells with Micro	total cells				2	28
1	1	63				4	4	54				1	25
4	4	68				2	2	53				1	25
2	2	72				4	4	72					22
1	1	80				2	1	33				3	39
4	3	80				7	5	45				1	29
3	3	75				3	3	52				2	27
2	2	72				2	2	50				3	20
6	6	65				3	3	35				2	23
0	0	37				1	1	51				3	23
0	0	35
	1	18					25	445	5.61798			18	261	6.89655
	1	24
	2	13
	1	9
	27	711	3.79747
Statistical analysis
	Significant?	P value	Mean of CTRL	Mean of lncREST-1	Difference	SE of difference	t ratio	df	Adjusted P Value
NT	No	0.138638	4.208	6.377	-2.169	1.175	1.846	4	0.138638
HU	Yes	0.011553	5.437	12.22	-6.787	1.537	4.415	4	0.022972
	Significant?	P value	Mean of CTRL	Mean of lncREST-2	Difference	SE of difference	t ratio	df	Adjusted P Value
NT	Yes	0.017958	4.208	7.732	-3.524	0.91	3.872	4	0.032264
HU	Yes	0.016264	5.437	10.13	-4.692	1.176	3.99	4	0.032264
	Significant?	P value	Mean of CTRL	Mean of lncREST-1	Difference	SE of difference	t ratio	df	Adjusted P Value
NT	No	0.138638	4.208	6.377	-2.169	1.175	1.846	4	0.138638
HU	Yes	0.011553	5.437	12.22	-6.787	1.537	4.415	4	0.022972
Fig. 3E
		densitometry
		totATR	pATR	GAPDH-1	GAPDH-2	yH2AX	H2AX	CHK1	pCHK1	norm GAP	norm pATR	norm totATR	norm yH2AX	norm totH2AX	norm CHK1	norm pCHK1	RQ pATR	RQ totATR	RQ yH2AX	RQ H2AX	RQ CHK1
NT	CTRL	12132.6	20009.5	23691.7	11804.1	2842.5	18931.9	24392.7	8925.12	1	20009.5	12132.6	2842.5	18931.9	24392.7	8925.12	1	1	1	1	1
	LNA1	16191	16799.9	20481.1	9284.87	3111.86	23726.7	26119.7	10088.7	0.864485	19433.4	18729.1	3599.67	27446.1	30214.2	11670.1	0.971208	1.54369	1.26638	1.25326	1.23866
	LNA2	14469.2	11791.4	21874.8	8864.95	2691.65	23399.8	21066.9	11001.5	0.923307	12770.8	15671.1	2915.23	25343.4	22816.7	11915.4	0.638235	1.29165	1.02559	1.236	0.93539
HU	CTRL	19664.2	22075.6	24309.3	13596.2	22360.6	12399.2	23122.9	29948.4	1	22075.6	19664.2	22360.6	12399.2	23122.9	29948.4	1	1	1	1	1
	LNA1	22999	20358.1	29683.3	16842.4	13514.1	12489.4	26015.9	22564.6	1.22107	16672.4	18835.2	11067.5	10228.2	21305.8	18479.4	0.755241	0.957838	0.494955	1.00727	0.921417
	LNA2	13931.6	13907.1	27496.7	11655.8	6540.51	17764.9	20601	22908.2	1.13112	12295	12316.7	5782.35	15705.7	18213	20252.7	0.556949	0.62635	0.258596	1.43274	0.787661
Fig. 3F																						RQ pCHK1
																						1
CTRL LNA NT	LNA1 NT	LNA2 NT	CTRL LNA HU	LNA1 HU	LNA2 HU					Statistical analysis												1.30756
15	1	20	161	38	63					Table Analyzed	Revision analysis											1.33504
55	5	21	135	76	67																	1
33	13	49	151	51	6					Column B	LNA1 NT											0.61704
36	13	44	116	47	48					vs.	vs.											0.676254
27	20	23	177	61	72					Column A	CTRL LNA NT
16	12	14	180	52	53
28	16	9	106	59	64					Mann Whitney test
16	14	9	102	35	129					P value	0.2193
54	19	49	31	18	70					Exact or approximate P value?	Approximate
15	5	9	34	81	72					P value summary	ns
28	7	26	34	63	52					Significantly different (P < 0.05)?	No
15	9	12	109	53	39					One- or two-tailed P value?	Two-tailed
16	13	73	94	52	22					Sum of ranks in column A,B	80404 , 61908
18	4	39	100	14	74					Mann-Whitney U	32988
16	30	14	139	54	73
27	9	12	66	41	90					Difference between medians
19	15	37	90	62	210					Median of column A	22.00, n=293
34	18	14	241	10	107					Median of column B	20.00, n=240
40	17	11	157	49	157					Difference: Actual	-2
22	18	24	125	78	51					Difference: Hodges-Lehmann	-1
35	14	15	37	62	170
22	14	87	46	21	243					Table Analyzed	Revision analysis
26	11	14	60	32	135
26	21	18	49	86	91					Column C	LNA2 NT
22	39	16	41	56	86					vs.	vs.
25	13	14	51	20	15					Column A	CTRL LNA NT
30	20	13	74	54	55
9	10	16	118	31	112					Mann Whitney test
27	13	29	112	46	92					P value	0.0004
26	22	24	133	44	59					Exact or approximate P value?	Approximate
22	19	34	149	66	129					P value summary	***
19	22	33	63	35	91					Significantly different (P < 0.05)?	Yes
14	11	32	152	31	99					One- or two-tailed P value?	Two-tailed
19	34	25	79	43	20					Sum of ranks in column A,C	89066 , 68575
33	20	47	126	30	85					Mann-Whitney U	32529
26	27	20	105	34	125
22	24	23	71	68	96					Difference between medians
29	11	48	63	29	41					Median of column A	22.00, n=293
28	22	22	117	67	104					Median of column C	19.00, n=268
29	11	20	104	71	66					Difference: Actual	-3
46	11	15	158	56	107					Difference: Hodges-Lehmann	-3
32	20	12	167	16	72
28	6	16	189	20	51					Table Analyzed	Revision analysis
32	15	21	113	39	96
17	29	28	128	48	79					Column E	LNA1 HU
12	14	23	65	93	93					vs.	vs.
21	35	26	86	24	142					Column D	CTRL LNA HU
24	9	29	112	24	68
30	31	5	141	47	43					Mann Whitney test
6	31	11	127	72	55					P value	<0.0001
11	20	10	55	34	27					Exact or approximate P value?	Approximate
18	17	20	65	74	19					P value summary	****
27	9	22	56	71	79					Significantly different (P < 0.05)?	Yes
12	16	22	89	65	53					One- or two-tailed P value?	Two-tailed
13	39	23	80	51	81					Sum of ranks in column D,E	53119 , 36558
24	19	24	170	61	138					Mann-Whitney U	11582
16	21	16	250	40	45
28	13	28	122	42	90					Difference between medians
17	28	17	45	47	84					Median of column D	81.00, n=200
36	42	23	106	38	58					Median of column E	47.00, n=223
44	55	27	36	28	43					Difference: Actual	-34
41	15	23	4	51	37					Difference: Hodges-Lehmann	-30
10	15	2	11	97	52
25	12	33	118	99	57					Table Analyzed	Revision analysis
46	18	6	167	83	48
30	15	15	151	88	65					Column F	LNA2 HU
31	23	27	128	90	55					vs.	vs.
17	8	26	130	47	31					Column D	CTRL LNA HU
17	13	25	46	70	49
15	55	31	38	54	52					Mann Whitney test
16	45	4	36	36						P value	<0.0001
20	11	4			60					Exact or approximate P value?	Approximate
22	22	27	125	33	18					P value summary	****
5	22	23	145	36	23					Significantly different (P < 0.05)?	Yes
8	35	25	77	38	71					One- or two-tailed P value?	Two-tailed
23	24	55	59	41	51					Sum of ranks in column D,F	44768 , 30311
19	21	25	92	46	70					Mann-Whitney U	12733
16	23	17	66	28	133
18	46	17	22	46	80					Difference between medians
29	17	35	28	26	49					Median of column D	81.00, n=200
20	37	69	21	81	34					Median of column F	56.00, n=187
16	25	16	97	45	78					Difference: Actual	-25
37	19	8	79	41	60					Difference: Hodges-Lehmann	-21
34	25	17	32	27	93
26	18	14	84	26	89
17	23	42	112	33	59
24	41	9	59	23	135
36	55	18	50	36	67
39	10	32	94	44	75
19	10	31	47	34	87
24	17	27	35	39	123
42	28	4	39	49	33
24	21	13	63	60	16
27	16	17	70	36	52
16	17	7	12	33	32
22	17	14	30	25	55
28	13	22	45	21	44
36	79	32	78	41	51
28	15	22	111	26	31
12	36	24	119	26	6
19	10	29	65	45	43
35	7	9	84	20	60
19	23	50	106	56	49
19	49	20	85	34	66
27	15	23	78	64	64
42	8	22	14	35	41
32	15	39	45	38	65
30	22	5	49	37	54
6	16	6	50	55	30
20	27	3	110	20	32
21	23	3	89	26	28
21	45	7	83	27	46
23	14	24	86	94	55
25	49	10	113	85	41
29	23	36	37	73	112
15	21	9	39	27	39
17	19	13	94	30	100
11	38	18	99	50	137
32	21	14	124	96	87
21	25	20	31	38	102
33	15	21	19	106	12
25	7	12	23	56	70
21	33	13	61	41	60
19	45	42	33	36	7
22	30	19	50	73	146
39	26	18	69	71	83
30	27	17	91	26	40
25	20	22	82	76	60
24	92	44	187	61	21
40	19	12	76	71	31
25	17	14	187	36	60
39	18	9	32	53	41
22	17	24	59	51	75
35	12	28	16	40	136
38	16	14	83	26	72
13	46	22	85	58	110
18	54	21	89	13	28
27	10	30	81	51	44
30	12	12	54	125	18
13	16	20	64	52	32
16	51	16	61	31	24
12	17	19	54	36	85
27	26	11	26	34	81
13	55	3	85	69	63
14	43	15	101	153	67
14	13	10	102	59	59
9	19	18	89	111	48
13	13	48	81	69	43
9	10	12	60	59	81
21	8	56	20	49	55
16	27	18	22	89	50
32	13	9	21	67	30
15	34	32	90	26	32
12	28	24	99	37	41
16	20	2	86	22	34
53	9	17	73	52	37
48	39	11	80	36	48
8	9	13	56	23	98
24	27	53	83	19	28
17	20	13	64	68	66
51	29	32	95	22	68
28	20	35	45	36	65
35	29	20	113	37	38
26	31	38	61	42	21
15	35	25	43	11	35
25	21	39	69	26	58
19	9	41	59	65	78
35	33	54	88	19	65
27	19	92	87	47	47
8	15	23	53	18	42
16	44	33	107	32	30
51	22	27	81	24	44
5	43	19	90	51	41
14	30	19	115	30	28
9	24	7	84	64	30
14	28	17	76	26	101
25	34	19	70	33	29
12	14	14	73	8	57
19	33	43	131	88	31
19	25	21	138	29	26
15	22	16	104	61	37
54	14	23	138	38	29
13	30	39	51	48	18
24	19	19	64	70	48
12	12	10	63	121	56
29	19	14	64	64	32
27	21	15	49	96	30
32	39	18	45	62	30
19	30	28	88	60
22	14	18	76	33
34	32	25	71	63
21	48	41	73	58
19	41	30	66	41
23	35	24	76	30
12	36	67	88	38
20	19	10	75	123
10	32	59	82	115
35	12	18	133	74
26	32	2	119	52
29	18	12	109	47
34	25	31	123	12
29	26	22		98
19	18	7		90
18	10	8		86
16	33	13		49
54	12	32		82
35	12	28		111
34	39	31		86
25	19	11		49
35	36	6		92
22	52	4		72
43	111	8		96
19	47	22		44
23	14	29		69
40	35	7		72
37	30	21		86
50	54	5		82
9	17	73		63
15	35	10		101
29	51	6		84
73	45	6		84
29	43	32		71
19	7	12		45
24	20	62		43
5	33	17
10	22	33
21	15	16
7	25	29
20	26	14
17	20	28
15	21	30
21	19	18
51	15	29
11	12	21
39	48	7
5	68	4
24	21	16
30	52	10
20	33	16
24	11	16
18		41
18		4
28		8
14		18
34		4
19		10
23		33
45		8
22		66
20		4
11		29
22		14
20		14
17		39
32		15
14		27
15		19
44		38
31		4
30		14
33		10
13		14
21		9
38		34
10		6
19		15
24		2
21		4
21
3
53
62
64
86
25
22
21
17
42
19
21
11
45
14
26
25
9
12
13
19
9
12
56
Fig. 3H
CTRL LNA NT	CTRL LNA HU 3H	CTRL LNA ON	LNA1 NT	LNA1 HU 3H	LNA1 HU ON
24.1358	39	42.5	12.5926	12.7273	11.8056					Statistical analysis
18.7791	42.5	36.5823	8.64407	13.0769	27.2642					Table Analyzed	Correct normalization other order
17.5862	61.4458	34	16.0556	11.3333	22.6667
15	47.5	42.5	10.7471	8.15068	34.8881					Column D	LNA1 NT
14.1667	50.5072	39.5175	18.0709	13.421	26.2346					vs.	vs.
22.5	65.6329	29.4231	20.0787	14.9123	31.0063					Column A	CTRL LNA NT
30.6	61.9286	20	18.9894	13.9091	28.9665
24.5045	41.3514	45.102	30.2542	22.1739	31.45					Mann Whitney test
49.8667	31.3158	45.5357	17	9.95495	46.0417					P value	<0.0001
36.4286	48.5714	42.957	31.1667	10.7936	19.949					Exact or approximate P value?	Approximate
35.0515	34.2361	41.9753	11.9421	12.9114	29.5041					P value summary	****
37.4405	38.75	22.7679	15.8475	15.6923	37.2222					Significantly different (P < 0.05)?	Yes
38.0729	70.3086	51.701	13.6	14.1667	43.9167					One- or two-tailed P value?	Two-tailed
43.6184	31.6279	36.4286	19.6154	11.9531	32.2785					Sum of ranks in column A,D	68152 , 54113
43.4239	75.7609	25.5914	17.3301	9.32927	29.3275					Mann-Whitney U	19397
38.9157	47.8125	47.6	22.8049	12.1429	31.6423
31.7677	45.9459	41.0989	19.2783	16.2766	35.8333					Difference between medians
43.4239	59.8592	35.6313	27.7551	31.875	23.9259					Median of column A	33.44, n=231
25.9322	63.75	36.2236	41.25	21.7442	28.5402					Median of column D	25.23, n=263
36.4286	63	35.4854	48.9394	22.6667	41.4634					Difference: Actual	-8.217
49.0845	55.25	30.0553	35.4945	20.9589	33					Difference: Hodges-Lehmann	-7.714
36.9565	53.125	42.983	38.4348	19.3564	38.0476
25.0526	43.8281	40.215	20.5645	10.2	27.6744					Table Analyzed	Correct normalization other order
45.2128	47.9703	35.2303	36.04	12.2892	23.7338
46.1017	51.5152	43.8967	20.942	19.3182	54.8734					Column G	LNA2 NT
36.3021	38.25	29.4231	47.2222	17.2881	40.4483					vs.	vs.
33.4426	41.8462	54.9231	35.5814	6.68539	38.2781					Column A	CTRL LNA NT
38.3537	56.6667	24	23.7209	14.6552	21.0684
29.5652	70	25.5825	31.2025	8.94737	11.5646					Mann Whitney test
26.2727	45.8553	33.1905	17.1269	9.71429	27.2936					P value	0.0572
38.6992	42.5	36.4286	29.2188	6.83908	31.9892					Exact or approximate P value?	Exact
7.14286	58.3735	34.1753	12.2778	10.8051	27.3478					P value summary	ns
17.7083	53.125	42.9381	24.0708	23.1818	27.9008					Significantly different (P < 0.05)?	No
17.1635	39.127	33.6264	18.3784	16.6667	17					One- or two-tailed P value?	Two-tailed
17	43.5625	21.4348	16.1053	15.1786	20.8387					Sum of ranks in column A,G	34613 , 13592
26.5138	50.8152	38.141	16.3462	16.1207	13.1988					Mann-Whitney U	7817
41.1719	50.3704	42.5	13.9344	17.7083	26.6162
17.6623	40.4762	30.6	14.28	20.198	29.1667					Difference between medians
39.6667	49.0385	35.354	17	27.3967	21.3836					Median of column A	33.44, n=231
38.2967	51.8293	38.7129	21.6667	29.5139	32.4227					Median of column G	36.59, n=79
42.5	55.7812	32.3809	7.90698	22.7778	15.9375					Difference: Actual	3.147
35.7895	51.25	34.8718	14.1667	25.5	31.5169					Difference: Hodges-Lehmann	3.402
64.4828	46.1017	44.2	15	32.0492	34.7727
52.971	55.4737	46.9271	17.7083	18.7288	35.4167					Table Analyzed	Correct normalization other order
50.0893	55.3175	46.2658	13.2812	26.4623	30.7447
43.871	48.3846	43.0247	9.91667	31.5169	53.2667					Column E	LNA1 HU 3H
44.8182	51	69.2994	13.7838	23.5268	58.9035					vs.	vs.
40.3205	62.963	74.2718	14.1667	29.5652	23.375					Column B	CTRL LNA HU 3H
31.4815	37.2472	70.7343	21.7683	32.6923	24.2089
38.4524	62.4699	67	12.5	24.2857	25.3053					Mann Whitney test
39.2857	63.75	41	16.1905	5.04237	43.2203					P value	<0.0001
34.593	41.9014	60.4698	15.9375	16.1392	76.2992					Exact or approximate P value?	Approximate
32.0755	40.3205	61.6667	4.77528	9.15385	26.8421					P value summary	****
40.7292	68.4146	50	3.26923	7.62069	30.9896					Significantly different (P < 0.05)?	Yes
44.9286	37.3485	57.6522	7.1831	14.4196	13.1988					One- or two-tailed P value?	Two-tailed
36.1494	28.3333	72.7698	23.1818	19.527	18.5148					Sum of ranks in column B,E	66414 , 17841
23.8	56.978	53.4677	16.1392	14.1667	30.2874					Mann-Whitney U	1370
35.5224	33.5802	69.3077	13.5638	9.07767	19.6154
21.7021	80.8537	53.9423	19.0816	14.2082	10.6993					Difference between medians
19.9383	40.9259	52.9082	18.36	4.61956	28.956					Median of column B	40.69, n=229
13.169	66.6667	52.0149	18.7156	7.62821	34.2073					Median of column E	12.29, n=181
31.3846	52.8659	59.9359	16.1392	8.1383	32.9592					Difference: Actual	-28.4
49.6629	91.6667	36.0606	15.1786	24.3913	30					Difference: Hodges-Lehmann	-27.35
21.9355	72.5333	32.6263	17.4766	37.3364	25.1409
10.8974	58.2407	43.1855	12.0202	18.0303	30.2222					Table Analyzed	Correct normalization other order
29.2188	49.3548	67.1053	12.2778	23.0208	26.9624
50.7258	58.1579	41.5116	20.8163	12.1429	29.3925					Column H	LNA2 HU 3H
44.625	40	69.3421	26.8421	13.2569	28.6139					vs.	vs.
44.9057	52.9508	47.1196	27.2	16.0811	50					Column B	CTRL LNA HU 3H
50.7258	52.2396	43.9011	34.85	12.3387	45.873
60.9434	43.871	51.6355	32.9032	22.8049	40.9639					Mann Whitney test
55.7377	73.2308	42.8195	31.7164	9.86607	52.6191					P value	<0.0001
43.4043	58.8462	31.875	25.4331	10.0741	35.354					Exact or approximate P value?	Approximate
44.5732	34.593	62.4051	28.3333	28.022	24.7917					P value summary	****
43.4444	41.3816	34.1339	16.2609	9.80769	42.5					Significantly different (P < 0.05)?	Yes
39.2308	44.4318	57.3256	19.3564	3.77778	39.1573					One- or two-tailed P value?	Two-tailed
55.1754	68	49.3919	19.4578	4.29293	48.875					Sum of ranks in column B,H	55238 , 13769
26.2346	40.7042	52.1168	20.6429	8.5	51.7727					Mann-Whitney U	3616
30.6944	39.8438	42.1986	24.4253	10.7471	53.3721
17.7907	56.25	45.1562	21.8939	3.75	60.4444					Difference between medians
17.5862	45.8427	35.0625	25.5	8.17308	48.2716					Median of column B	40.69, n=229
21.7021	28.9	38.4348	23.4868	4.14634	28.956					Median of column H	19.77, n=142
31.6667	38.6364	42.9381	27.9605	6.66667	68.8095					Difference: Actual	-20.92
23.4058	42.5	39.3125	35.1487	6.07143	35.9278					Difference: Hodges-Lehmann	-20.16
23.75	41.2857	34.7727	30.2542	3.46939	24.4059
13.6	51.6456	34.2361	17.2024	2.62346	47.2222					Table Analyzed	Correct normalization other order
20.5172	42.9885	44.4144	26.25	4.72222	54.0909
7.79817	37.6804	40.9259	31.28	6.65217	49.9485					Column F	LNA1 HU ON
37.7778	47.7686	67.4603	24.2857	5.96491	43.7319					vs.	vs.
28.7692	53.631	64	27.9008	16.4204	44.5564					Column C	CTRL LNA ON
25.6604	49.4545	64.6626	38.211	15.1786	67.1605
38.1884	40.1389	58.2857	34.2537	3.59155	41.5414					Mann Whitney test
32.0918	35.6452	73.7912	29.6067	3.10219	17.6538					P value	<0.0001
32.7711	27.3563	59.4086	21.4646	6.83908	35					Exact or approximate P value?	Approximate
37.4731	35.6696	63.75	39.8438	7.08333	65.473					P value summary	****
42.5	28.3333	57.4026	36.2037	8.05263	36.626					Significantly different (P < 0.05)?	Yes
34.4397	36.6667	58.3582	22.9365	9.44444	63.2051					One- or two-tailed P value?	Two-tailed
45.7692	14.3069	61.875	25.3192	4.78873	50.1282					Sum of ranks in column C,F	43636 , 33001
34.5763	34	77.2727	24.6053	9.29688	29.8473					Mann-Whitney U	11680
42.5	25.5521	74.697	21.0476	7.1831	52.2541
46.124	67.7848	48.1667	27.2	25.5	28.1203					Difference between medians
50.2688	42.967	49.5055	33.3929	9.44444	45.2419					Median of column C	48.76, n=185
43.3854	48	58.4375	41.3816	7.01835	47.7619					Median of column F	39.43, n=206
47.4038	50.15	63.75	38.0263	12.1429	58.3333					Difference: Actual	-9.326
36.1881	35.935	54.8734	34.2073	1.73469	41.3303					Difference: Hodges-Lehmann	-11.27
22.2619	64.8925	85	22.1739	12.2892	40.9062
39.2308	55.4348	54.0909	51.8293	8.71795	47.2222					Table Analyzed	Correct normalization other order
9.91667	39.913	104.794	37.6804	11	66.3
24.2857	53.125	77.7519	27.5877	7.64045	47.4038					Column I	LNA2 HU ON
8.06034	62.4699	111.154	25.8696	6.9863	49.5301					vs.	vs.
8.15068	59.0854	56.4643	13.8775	11.6875	66.393					Column C	CTRL LNA ON
11.4423	59.6104	65.9702	4.72222	10.1376	33.299
43.4444	58.1197	88.3775	28.8393	17.7083	63.5514					Mann Whitney test
32.2414	65.3846	119.185	26.0484	8.33333	52.9564					P value	<0.0001
34.5763	49	112.981	13.5638	13.642	46.1085					Exact or approximate P value?	Exact
26.0891	59.5977	90.1689	14.3506	9.23913	56.6667					P value summary	****
23.7209	56.6667	111.842	29.9524	8.75	36.6667					Significantly different (P < 0.05)?	Yes
28.5981	56.9588	103.402	39.433	5.98592	61.9136					One- or two-tailed P value?	Two-tailed
18.3523	53.3721	98.7838	28.3333	5.76271	69.0837					Sum of ranks in column C,I	27372 , 6298
15.6579	36.8868	96.1309	21.8349	5.07463	71.6096					Mann-Whitney U	3523
19.4792	58.1122	100.038	23.2632	7.23404	41.3194
26.7416	49.0845	95.099	22.4713	9.94681	39.127					Difference between medians
54.4531	42.5	106.25	23.1818	11.8056	40.375					Median of column C	48.76, n=185
48.4302	37.4576	115.357	29.1429	11.25	49.4937					Median of column I	35.57, n=74
27.0094	49.3919	116.225	18.6813	11.1475	48.2955					Difference: Actual	-13.18
16.3462	39.2308	109.638	20.5172	15.2105	41.3913					Difference: Hodges-Lehmann	-16.2
11.6316	38.4247	105.463	22.8846	7.28571	47.2222
25.6509	57.6111	97.1429	17.3469	13.4756	50.1053
17.7083	51.6538	83.5833	15.7857	15.6579	39.44
14.801	35.9615	99.5714	28.3333	15.6579	34.7312
31.7427	23.3945	93.3333	25.4206	16.6092	41.2376
9.44444	30.4478	98.8125	23.1818	11.3918	44.3889
24.0833	28.1295	107.973	29.3103	13.8125	45.3333
36.3145	33.3333	100.879	28.0412	16.3855	37.4405
34.7356	22.6667	100.137	24.2857	15.814	61.2288
30.3973	31.3592	84.1237	20.6542	8.5	43.9011
39.1535	20.974	67.2093	24.1216	23.8764	57.6271
30.3043	22.8495	79.0972	20.1695	23.5644	46.6901
18.2593	20.9231	56.1607	32.1341	21.7021	58.4375
66.3699	27.8448	61.0256	30.6395	21.9828	44.4144
61.4894	47.0213	61.5517	20.974	26.5625	54.5872
56.5451	37.0909	48.7563	23.8	23.0714	51.2698
36.7568	35.3077	43.7283	21.9355	12.5	42.2069
39.507	51.5574	41.5693	19.6951	8.04054	55.6897
32.2105	27.1649	32.1111	26.0667	12.6238	50.4396
29.75	60.5479	10.2	18.8889	9.92701	31.1161
40.0943	40.375	46.25	13.169	12.2523	41.7672
44.2708	55.08	42.1545	34.4928	11.1842	23.1818
41.4634	19.2667	28.5909	18.3784	13.8519	39.4203
35.0251	33.3544	32.2414	27.6423	13.6321	32.9851
19.9383	26.4935	38.2883	27.5974	10.2	57
31.96	27.4194	39.569	28.3333	12.2778	37.3171
36.2805	33.8265	54	22.1233	15.7407	48.4028
24.8462	31	56.6667	25.2258	21.0215	44.1038
21.25	19.8058	73.7736	47.2222	11.963	44.5238
27.5676	29.2473	71.7778	52.193	15.6579	46.1429
29.4554	20.7051	72.4432	32.8218	11.0569	41.3913
48.7963	42.5	46.7117	32.3809	14.7115	55.3175
44.3478	22.5781	51.3312	33.6793	10.163	44.1139
40.7534	25.7576	49.4545	29.3452	19.6759	56.6667
42.0952	26.4444	31.9892	41.1719	15	55
46.9737	28.0804	35.7895	48.875	7.87037	23.5385
49.1566	27.5877	45.7278	33.427	15.1111	35.4545
32.4719	28.8679	49.9485	29.1791	17.4096	34.4595
40	40.7292	43.1071	37.8804	10.2586	58.1879
43.6487	48.0921	50.7463	53.125	6.8	36.5421
39.6667	28.0319	38.9252	37.1875	16.5049	28.0583
36.8868	56.6667	48.6298	45.1748	6.91861	25.6818
31.6818	33.5526	47.5786	41.7797	6.71053	62.6316
37.5	50	51.9714	24.7093	14.1667	33.6331
23.4483	36.5972	48.4649	36.0606	11.8056	22.8049
24.6053	27	42.8295	35.7	12.8488	30.6701
14.4681	41.0345	53.2471	37.4405	9.23913	30.6463
24.4697	19.5402	45.963	43.4884	11.9718	33.8012
40.4098	17.5258	50.4237	46.25	17	41.2376
33.2609	25.5	49.9128	46.8965	12.75	36.9907
30.7759	32.6923	35.7	31.9725	6.71053	30.1869
41.8462	26.7808	47.4419	44.3478	13.1897	56.4685
48.4409	19.4578	47.6374	36.8868	15.4545	49.2105
31.1161	28.3333	71.4	41.3513	20.2381	29.8649
35.1087	34.2446	48.1132	29.7087	20.5172	39.0306
32.7857	24.2857	61.9792	39.7581		36.5351
39.4643	23.0864	32.2105	34.593		26.603
22.5949	26.4444	57.2963	40		38.0476
16.2214	30.6701	23.4483	20.7778		63.75
17.8395	31.875		13.1548		66.3415
24.452	25.5		10.2315		69.2593
28.0319	31.5086		10.7936		60.7143
44.5238	38.25		32.3		64.9438
30.274	20.5172		24.0566		50.7364
30.7971	21.5984		12.1429		38.042
53.4677	29.4898		9.54082		37.3022
28.3333	28.3333		13.6607		53.125
31.45	22.5		14.6552		32.6923
7.85714	64.6479		25.9722		25.9048
4.94186	50.7258		20.3521		70.8333
10.9286	44.9057		17.3864		49.246
17.6219	49.2105		17.3148		41.8033
28.3333	40.6915		21.0112		45.6936
25.6771	30.297		35.7246		57.8
34.6071	36.0959		34.4928		53.931
50.0685	34.3617		28.3333		49.0385
44.7368	32.9032		31.875		34.4755
38.1884	36.4286		26.5625		44.88
44.625	40.375		31.1667		55.5769
44.5238	45.7692		27.7368		47.8571
28.3333	36.6379		13.5714
43.0247	33		25.6024
31.2644	43.3019		39.054
38.5156	42.1805		24.9138
38.9583	38.1496		30.9896
42.5	26.5625		13.5638
44.3478	45		19.9621
39.3518	27.233		31.0317
36.7045	22.3125		33.8068
31.3592	51		33.2609
16.5487	21.5873		21.25
20.6429	17.8947		20.1546
44.2958	24.6053		24.4253
25.0641	22.6147		30.2222
31.7164	24.0566		40.5385
38.9157	17.5397		30.9091
21.4074	17		29.1791
20	9.29688		31.747
22.95	30.9091		47.6374
31.875	13.9344		39.6667
50.32	25.5		36.0959
40.375	17.2464		30.6
60.1219	18.0303		44.403
34.6296			41.3816
26.3793			38.3333
			28.8136
			25.8228
			27.9286
			30.9091
			16.1905
			14.7449
			18.3642
			6.66667
			6.07143
			9.01515
			16.3131
			17.7473
			23.1068
			32.8667
			23.9437
			24.6774
			42.5
			17
			24.4253
			5.44872
			15.3
			28.3333
			37.1127
			45
			32.9032
			31.5464
			34.5528
			26.1538
			29.9296
			36.4286
			25.5
			30.7971

## Sheet: Figure 4
SOURCE DATA																			UNPROCESSED IMAGES
Figure 4
																			Figure 4A
Fig. 4B
Count IdU fibers based on length (um)
	0-2	2--4	4--6	6--8	8--10	10--12	12--14	14--16	16--18	sum
CTRL LNA	0	6	105	133	38	9	2	0	0	293
	0	26	85	98	56	30	5	0	0	300
	0	14	110	92	65	13	3	2	0	299
LNA1	0	4	44	106	88	25	9	1	0	277
	0	8	84	133	63	16	6	1	0	311
	0	3	37	109	91	26	2	1	0	269
LNA2	0	8	41	97	85	43	9	5	5	293
	2	34	121	104	43	4	3	0	0	311
	0	6	45	115	97	27	5	2	0	297
Tract length frequency ldU tracts (used for graph)
%
	0-2	2--4	4--6	6--8	8--10	10--12	12--14	14--16	16--18
CTRL LNA	0	2.04778	35.8362	45.3925	12.9693	3.07167	0.682594	0	0
	0	8.66667	28.3333	32.6667	18.6667	10	1.66667	0	0
	0	4.68227	36.7893	30.7692	21.7391	4.34783	1.00334	0.668896	0
LNA1	0	1.44404	15.8845	38.2671	31.769	9.02527	3.2491	0.361011	0
	0	2.57235	27.0096	42.7653	20.2572	5.14469	1.92926	0.321543	0
	0	1.11524	13.7546	40.5204	33.829	9.66543	0.743494	0.371747	0
LNA2	0	2.73038	13.9932	33.1058	29.0102	14.6758	3.07167	1.70648	1.70648
	0.643087	10.9325	38.9068	33.4405	13.8264	1.28617	0.96463	0	0
	0	2.0202	15.1515	38.7205	32.6599	9.09091	1.6835	0.673401	0
Count CIdU fibers based on length (um)
	0-2	2--4	4--6	6--8	8--10	10--12	12--14	14--16	16--18	sum
CTRL LNA	4	189	73	22	3	1	1	0	0	293
	49	132	51	39	19	6	2	2	0	300
	42	137	102	16	2	0	0	0	0	299
LNA1	0	9	74	112	61	18	3	0	0	277
	1	48	134	91	27	8	1	0	0	310
	1	75	128	54	15	15	3	1	1	293
LNA2	0	3	80	93	75	22	14	4	2	293
	21	82	126	60	16	6	0	0	0	311
	0	14	70	140	55	16	3	0	0	298
Tract length frequency ldU tracts (used for graph)
%
	0-2	2--4	4--6	6--8	8--10	10--12	12--14	14--16	16--18
CTRL LNA	1.36519	64.5051	24.9147	7.50853	1.02389	0.341297	0.341297	0	0
	16.3333	44	17	13	6.33333	2	0.666667	0.666667	0										Figure 4C
	14.0468	45.8194	34.1137	5.35117	0.668896	0	0	0	0
LNA1	0	3.2491	26.7148	40.4332	22.0217	6.49819	1.08303	0	0
	0.322581	15.4839	43.2258	29.3548	8.70968	2.58065	0.322581	0	0
	0.341297	25.5973	43.686	18.43	5.11945	5.11945	1.02389	0.341297	0.341297
LNA2	0	1.02389	27.3038	31.7406	25.5973	7.50853	4.77816	1.36519	0.682594
	6.75241	26.3666	40.5145	19.2926	5.14469	1.92926	0	0	0
	0	4.69799	23.4899	46.9799	18.4564	5.36913	1.00671	0	0
Statistical analysis on average length in triplicates								STATISTICAL ANALYSIS
Avg length	IdU			CldU				LNA1 IdU			LNA1 CldU			lna2 IdU			lna2 CldU
CTRL	6.60405	6.90082	6.82665	3.9468	4.21152	3.56843		vs.			vs.			vs.			vs.
LNA1	7.8774	7.10545	7.74335	7.0851	5.8698	5.49344		ctrl lna IdU			ctrl lna CldU			ctrl lna IdU			ctrl lna CldU
LNA2	8.27094	6.10949	7.76024	7.75337	4.91002	6.96522
								Unpaired t test			Unpaired t test			Unpaired t test			Unpaired t test
								P value	0.0504		P value	0.0122		P value	0.4115		P value	0.0386
								P value summary	ns		P value summary	*		P value summary	ns		P value summary	*
								Significantly different (P < 0.05)?	No		Significantly different (P < 0.05)?	Yes		Significantly different (P < 0.05)?	No		Significantly different (P < 0.05)?	Yes
								One- or two-tailed P value?	Two-tailed		One- or two-tailed P value?	Two-tailed		One- or two-tailed P value?	Two-tailed		One- or two-tailed P value?	Two-tailed
								t, df	t=2.769, df=4		t, df	t=4.348, df=4		t, df	t=0.9160, df=4		t, df	t=3.035, df=4
Fig. 4C
CTRL LNA -S1	CTR LNA +S1	LNA1 -S1	LNA1 +S1	LNA2 -S1	LNA2 +S1			STATISTICAL ANALYSIS
9.616	5.673	10.284	4.481	32.836	4.602
9.661	6.791	11.397	2.462	8.433	5.185			LNA1 -S1			LNA2 -S1			LNA1 +S1			LNA2 +S1
12.855	6.061	13.575	2.908	38.787	14.717			vs,			vs,			vs,			vs,
11.933	9.384	12.436	3.325	6.908	5.08			CTRL LNA -S1			CTRL LNA -S1			CTR LNA +S1			CTR LNA +S1
3.933	12.005	19.593	2.55	26.699	7.872
14.401	8.219	20.701	4.194	16.245	8.519			Mann Whitney test			Mann Whitney test			Mann Whitney test			Mann Whitney test
9.281	8.09	14.472	2.519	12.858	15.303			P value	0.0002		P value	<0,0001		P value	<0,0001		P value	<0,0001
14.92	10.182	11.861	3.069	12.647	5.996			Exact or approximate P value?	Approximate		Exact or approximate P value?	Approximate		Exact or approximate P value?	Exact		Exact or approximate P value?	Exact
16.488	10.75	23.397	3.356	5.829	2.114			P value summary	***		P value summary	****		P value summary	****		P value summary	****
12.521	13.135	20.39	2.55	19.548	10.593			Significantly different (P < 0.05)?	Yes		Significantly different (P < 0.05)?	Yes		Significantly different (P < 0.05)?	Yes		Significantly different (P < 0.05)?	Yes
12.85	8.645	6.545	1.803	9.281	7.362			One- or two-tailed P value?	Two-tailed		One- or two-tailed P value?	Two-tailed		One- or two-tailed P value?	Two-tailed		One- or two-tailed P value?	Two-tailed
10.58	5.484	6.704	2.326	11.182	4.146			Sum of ranks in column A,C	32775 , 46229		Sum of ranks in column A,E	23256 , 45010		Sum of ranks in column B,D	2351 , 2115		Sum of ranks in column B,F	3036 , 4224
12.375	10.532	13.5	2.742	9.473	9.79			Mann-Whitney U	15384		Mann-Whitney U	5865		Mann-Whitney U	518.5		Mann-Whitney U	821
14.657	9.554	14.179	2.066	35.086	3.419
14.413	4.59	14.954	8.467	12.444	3.654			Difference between medians			Difference between medians			Difference between medians			Difference between medians
12.029	13.418	13.349	1.487	14.832	3.654			Median of column A	9,780, n=186		Median of column A	9,780, n=186		Median of column B	7,132, n=38		Median of column B	7,132, n=38
13.667	8.947	15.826	1.443	13.067	4.438			Median of column C	11,13, n=211		Median of column E	14,28, n=183		Median of column D	4,362, n=56		Median of column F	5,093, n=82
5.366	9.798	11.871	3.489	15.587	4.826			Difference: Actual	1.35		Difference: Actual	4.5		Difference: Actual	-2.77		Difference: Actual	-2.039
10.925	5.7	10.798	14.311	17.325	6.036			Difference: Hodges-Lehmann	1.21		Difference: Hodges-Lehmann	4.429		Difference: Hodges-Lehmann	-2.678		Difference: Hodges-Lehmann	-2.185
14.03	6.89	14.678	7.745	17.169	5.865
11.068	9.452	15.893	5.144	17.753	5.635
7.913	6.845	22.838	5.065	15.532	3.782
9.865	7.042	21.173	6.282	4.945	4.782
9.949	6.427	10.118	4.905	14.537	5.983
5.774	4.588	9.984	6.106	15.495	9.036
11.728	7.855	14.413	2.281	16.366	4.945
12.471	7.742	13.535	5.486	16.643	5.524
14.03	3.884	14.041	8.333	12.41	3.566
15.066	6.858	26.178	3.402	29.499	7.288
13.17	5.041	11.419	9.699	13.836	3.228
13.314	6.224	12.02	6.709	15.116	4.956
11.712	6.937	14.668	10.083	13.79	4.715
10.619	7.222	12.772	8.426	14.355	7.188																	Figure 4 E
9.119	6.356	13.847	7.601	17.601	6.675
12.277	8.364	9.94	2.419	13.667	6.325
14.018	4.565	5.79	4.243	17.02	8.329
5.854	10.247	4.104	8.554	8.65	3.708
10.498	4.689	6.209	4.032	6	6.635
12.121		6.792	3.482	7.27	5.749
12.7		11.897	11.742	13.75	2.759
10.453		10.307	5.342	23.44	8.4
10.472		12.924	4.112	10.59	2.139
12.217		15.128	2.626	15.02	3.916
10.412		13.799	10.217	15.57	7.416
11.712		14.964	8.716	17.99	2.571
7.994		32.891	6.89	15.1	10.183
7.416		23.496	7.2	12.44	8.052
6.123		31.187	2.903	13.34	9.762
7.919		10.753	4.08	12.37	5.009
7.337		11.861	9.811	12.31	1.543
5.856		13.114	3.266	13.54	11.48
6.075		14.472	4.187	14.38	8.457
9.842		15.193	7.126	15.32	5.106
5.405		13.636	7.003	14.32	4.605
10.276		11.038	4.562	13.59	3.518
13.875		13.252	6.263	12.71	4.628
7.533		30.759		13.23	6.036
7.02		16.014		12.23	4.834
17.086		13.397		17.07	1.27
10.972		13.17		21.79	4.945
4.76		13.87		15.24	6.455
8.802		12.07		14.56	6.333
16.886		18.42		15.19	5.728
		8.13		12.52	0.976
7.78		9.62		11.61	5.464
6.7		11.91		11.4	8.393
8.97		11.96		13.94	4.465
9.54		11.13		11.29	6.226
9.32		10.62		15.08	5.829
7.54		15.32		9.36	3.838
7.7		14.75		11.87	2.647
7.99		12.55		12.56	0.813
5.24		5.41		15.57	4.065
6.04		13.85		13.03	2.345
9.35		13.61		16.95	4.916
11.93		14.68		16.95	8.971
8.39		11.87		20.27	1.184
10.08		15.3		12.7	8.569
8.14		10.91		14.31	6.449
9.68		11.42		14.29	1.028
12.19		7.04		12.73	1.796
8.14		14.26		12.51	4.168
5.52		13.58		12.73
6.21		13.01		11.74
7.8		13.06		5.73
7.05		13.51		14.38
7.54		9.89		18.77
7.65		11.64		14.45
9.54		11.4		10.91
13.01		11.56		11.23
11.55		15.19		17.96
5.81		10.19		10.45
17.19		12.35		13.58
11.06		13.11		13.84
14.04		5.89		13.33
13.34		11.62		14.25
8.8		10.7		14.98
9.92		13.24		12
10.21		11.82		13.13
14.96		10.3		14.59
8.96		12.49		15.93
14.83		10.97		15.56
7.17		11.28		16.44
9.66		11.28		16.34
11.04		12.22		13.64
10.31		9.78		16.25
8.44		10.34		14.24
10.77		9.27		18.55
8.58		7.25		18.19
14.85		11.28		12.31
15.77		11.82		14.6
7.97		5.06		13.06
7.35		11.87		12.88
14.66		7.89		12.92
13.02		22.37		18.25
6.37		12.82		11.87
13.5		10.8		10.34
11.07		11.52		18.5
8.24		13.31		15.57
12.96		11.14		13.86
7.97		11.26		17.08
8.85		11.84		11.89
10.59		11.01		14.14
9.36		13.84		12.96
11.07		10.26		18.18
12.47		6.28		15.71
9.94		13.67		13.88
15.14		11.21		20
7.26		10.89		15.86
6.54		10.19		15.29
7.8		9.39		20.82
7.51		10.04		11.74
7.95		10.18		19.31
14.85		9.02		22.46
14.12		9.52		14.64
7.82		12.36		10.37
16.22		11.89		17.69
8.55		9.12		19.58
13.03		12.86		14.28
11.2		11.06		13.99
11.13		12.75		11.81
13.72		11.36		14.89
11.12		8.95		15.66
9.94		14.53		14.63
8.48		9.89		10.91
10.44		9.44		8.79
10.09		7.87		11.08
13.43		13.19		13.03
9.78		15.95		15.89
8.03		5.76		13.36
5.05		8.75		10.94
9.19		4.24		12.65
9.92		5.69		11.43
6.42		7.83		6.78
15.86		10.11		12.75
9.78		6.68		10.8
12.33		8.47		13.83
9.31		7.22		9.31
9.62		12.85		9.05
22.28		10.76		10.7
12.69		10.41		24.02
8.33		6.67		16.76
9.2		8.95		19.56
11.27		9.27		20.04
10.47		4.44		15.52
6.16		10.43		24.03
4.89		5.73		11.84
9.11		9.13		17.11
9.54		5.47		12.99
9.72		8.21		12.02
9.27		10.41		23.72
5.45		9.76		12.44
4.76		7.77		15.18
9.03		5.93		12.19
5.21		7.81		15.42
11.52		10.24		16.33
9.78		8.13		15.45
6.67		9.5		16.28
7.02		7.81		14.11
10.51		7.18		18.51
8.58		10.5		14.32
7.81		7.78		17.98
5.75		12.31		19.81
8.51		9.44
5.96		9
10.94		10.78
6.99		9.39
		8.13
		6.31
		7.82
		8.63
		9.5
		6.95
		9.06
		8.85
		8.38
		8.29
		14.12
		12.69
		11.39
		10.91
		8.54
		11.13
		11.1
		9.34
		9.98
		11.68
		9.67
		10.84
		9.52
		6.78
Fig. 4D								STATISTICAL ANALYSIS
RQ values	lncREST							wt OE			KO pcDNA			KO OE
wt pcDNA	1	0.962	0.895					vs,			vs,			vs,
KO pcDNA	0.08	0.04	0.032					wt pcDNA			wt pcDNA			KO pcDNA
wt OE	874	662	910
KO OE	473	706	476					Unpaired t test			Unpaired t test			Unpaired t test
								P value	0.0005		P value	<0,0001		P value	0.002
								P value summary	***		P value summary	****		P value summary	**
								Significantly different (P < 0.05)?	Yes		Significantly different (P < 0.05)?	Yes		Significantly different (P < 0.05)?	Yes
								One- or two-tailed P value?	Two-tailed		One- or two-tailed P value?	Two-tailed		One- or two-tailed P value?	Two-tailed
								t, df	t=10,53, df=4		t, df	t=26,44, df=4		t, df	t=7,148, df=4
								How big is the difference?			How big is the difference?			How big is the difference?
								Mean of column A	0.9523		Mean of column A	0.9523		Mean of column B	0.05067
								Mean of column C	815.3		Mean of column B	0.05067		Mean of column D	551.7
								Difference between means (C - A) ± SEM	814,4 ± 77,37		Difference between means (B - A) ± SEM	-0,9017 ± 0,03410		Difference between means (D - B) ± SEM	551,6 ± 77,17
								95% confidence interval	599,6 to 1029		95% confidence interval	-0,9963 to -0,8070		95% confidence interval	337,4 to 765,9
								R squared (eta squared)	0.9652		R squared (eta squared)	0.9943		R squared (eta squared)	0.9274
								F test to compare variances			F test to compare variances			F test to compare variances
								F, DFn, Dfd	6353579, 2, 2		F, DFn, Dfd	4,274, 2, 2		F, DFn, Dfd	27015625, 2, 2
								P value	<0,0001		P value	0.3792		P value	<0,0001
								P value summary	****		P value summary	ns		P value summary	****
								Significantly different (P < 0.05)?	Yes		Significantly different (P < 0.05)?	No		Significantly different (P < 0.05)?	Yes
								Data analyzed			Data analyzed			Data analyzed
								Sample size, column A	3		Sample size, column A	3		Sample size, column B	3
								Sample size, column C	3		Sample size, column B	3		Sample size, column D	3
Fig. 4E
HCT wt-pcDNA	HCT wt-lncREST OE	HCT KO-pcDNA	HCT KO-lncREST OE					STATISTICAL ANALYSIS
4.69	3.92	5.73	4.07
6.17	2.78	6.77	4.45					HCT wt-lncREST OE			HCT KO-pcDNA			HCT KO-lncREST OE			HCT KO-lncREST OE
4.08	3.23	3.75	6.4					vs,			vs,			vs,			vs,
4.59	2.5	5.13	3.77					HCT wt-pcDNA			HCT wt-pcDNA			HCT wt-pcDNA			HCT KO-pcDNA
5.48	1.68	5.61	5.25
5.92	7.8	5.28	5.49					Mann Whitney test			Mann Whitney test			Mann Whitney test			Mann Whitney test
3.42	2.5	7.45	5.02					P value	<0,0001		P value	<0,0001		P value	<0,0001		P value	<0,0001
5.27	5.27	5.77	4.16					Exact or approximate P value?	Approximate		Exact or approximate P value?	Approximate		Exact or approximate P value?	Approximate		Exact or approximate P value?	Approximate
4.7	2.35	6.5	4.45					P value summary	****		P value summary	****		P value summary	****		P value summary	****
4.55	2.52	5.1	4.57					Significantly different (P < 0.05)?	Yes		Significantly different (P < 0.05)?	Yes		Significantly different (P < 0.05)?	Yes		Significantly different (P < 0.05)?	Yes
2.89	3.46	6.04	3.77					One- or two-tailed P value?	Two-tailed		One- or two-tailed P value?	Two-tailed		One- or two-tailed P value?	Two-tailed		One- or two-tailed P value?	Two-tailed
5.49	4.84	8.86	4.11					Sum of ranks in column A,B	460255 , 255551		Sum of ranks in column A,C	253918 , 467883		Sum of ranks in column A,D	357430 , 275946		Sum of ranks in column C,D	439449 , 201830
4.26	3.78	7.97	6.71					Mann-Whitney U	75851		Mann-Whitney U	75415		Mann-Whitney U	136290		Mann-Whitney U	62174
7.35	3.12	6.71	3.23
8.59	3.54	5.15	2.67					Difference between medians			Difference between medians			Difference between medians			Difference between medians
3.71	2.82	4.58	2.97					Median of column A	4,640, n=597		Median of column A	4,640, n=597		Median of column A	4,640, n=597		Median of column C	6,150, n=604
11.11	2.52	4.52	3.85					Median of column B	3,400, n=599		Median of column C	6,150, n=604		Median of column D	4,330, n=528		Median of column D	4,330, n=528
4.85	1.61	5.28	1.94					Difference: Actual	-1.24		Difference: Actual	1.51		Difference: Actual	-0.31		Difference: Actual	-1.82
7.94	4.37	5.37	3.03					Difference: Hodges-Lehmann	-1.24		Difference: Hodges-Lehmann	1.53		Difference: Hodges-Lehmann	-0.31		Difference: Hodges-Lehmann	-1.83
3.92	3.69	6.02	1.82
4.85	2.75	6.68	2.82
6.38	2.75	6.4	3.33
6.29	3.29	7.16	2.97
5.15	2.59	5.86	1.45
4.88	3.39	5.78	3.33
5.63	2.76	4.37	1.82
9.18	3.43	5.71	1.94
7.5	3.4	6.2	2.82
5.83	3.23	6.51	4.85
9.39	4.26	5.92	3.65
5.21	2.59	7.01	3.87
3.29	4.3	7.25	5.02
4.03	3.29	2.89	3.88
4.13	1.29	6.86	3.58
4.88	1.94	7.16	6.02
3.72	5.54	6.64	7.74
4.5	6.47	5.72	3.33
2.82	2.42	11.09	2.1
2.35	3.98	6.64	3.9
4.91	3.87	6.53	3.47
3.57	2.9	6.17	4.69
4.03	2.97	6.42	4.34
2.7	1.61	4.29	2.75
4.39	1.38	3.78	3.13
4.98	2.47	5.13	3.04
5.2	2.91	7.14	3.68
3.88	5.06	6.86	2.75
3.52	2.59	7.91	2.6
3.72	4.38	8.06	2.51
4.85	2.9	6.69	4.21
5.72	3.23	6.78	4.39
4.56	2.91	7.77	9.52
2.58	4.75	9.59	2.59
5.87	3.23	7.01	5.6
3.27	3.03	7.36	5.19
3.95	3.45	5.97	2.61
3.58	8.23	4.49	2.65
2.97	3.85	6.96	4.84
2.7	2.77	5.16	3.62
3.99	3.13	4.55	4.19
3.06	4.98	7.29	3.24
5.46	3.39	6.02	4.78
3.9	3.62	9.95	5.77
3.98	6.5	5.89	4.24
2.42	3.99	8.33	3.54
4.66	3.85	7.94	5.95
6.59	4.13	5.42	2.74
4.44	2.19	5.04	3.8
3.1	3.81	9.62	5.32
6.38	6.67	6.58	3.98
5.25	4.48	5.84	3.88
5.52	3.43	6.03	4.47
9.89	4.54	6.35	4.86
4.06	2.97	5.51	5.86
2.78	3.25	9.17	4.81
8.88	3.55	7.84	4.08
6.86	3.39	7.09	4.76
4.91	3.13	6	4.54
3.32	1.94	4.88	4.21
4.7	4.11	7.09	4.4
4.26	2.42	5.81	4.19
7.16	3.54	7.61	8.72
7	1.77	7.98	6.17
4.64	1.3	8.11	4.66
5.36	1.94	6.63	6.02
5.31	3.1	5.01	6.03
10.06	3.47	7.69	5.72
5.42	3.39	8.68	6.14
5.68	1.8	9.57	6.35
4.5	2.7	5.51	4.48
4.97	2.07	8.69	4.53
4.07	1.84	7.21	4.95
3.1	2.19	5.84	4.19
6.46	1.17	7.04	4.06
3.85	3.27	8.94	3.4
3.92	2.46	10.26	5.02
3.68	2.05	10.17	3.52
4.24	2.1	8.7	4.12
3.1	2.7	6.8	4.47
5.81	2.28	5.99	3.78
3.98	2.74	8.01	4.19
3.94	2.44	7.97	5.6
4.3	2.1	8.86	5.56
6.99	1.78	5.91	4.19
7.16	2.94	6.21	4.16
2.6	3.08	8.08	4.18
4.49	2.16	6.06	4.92
4.7	2.58	4.59	5.41
5.36	3.1	3.83	4.98
5.95	1.44	5.78	4.01
4.27	2.15	5.84	4.23
8.22	2.19	5.55	3.55
7.21	3.06	6.09	5.49
4.3	2.26	7.16	3.82
7.32	2.04	4.18	6.77
3.21	3.13	8.59	5.31
3.55	5.32	7.36	5.06
4.37	2.66	3.13	7.39
5.28	2.28	5.37	4.4
3.39	4.7	8.24	4.53
5.84	1.89	5.28	8.23
3.08	2.35	6.23	3.42
6.96	2.7	6.21	6.29
2.91	5.86	6.45	8.14
4.41	1.45	4.95	6.93
4.08	2.42	6.29	10.04
2.92	2.75	5.57	3.23
2.76	5.36	6.81	2.63
2.75	2.1	5.48	2.6
3.88	2.04	5.27	3.45
4.27	3.77	6.2	3.27
7.35	3.29	4.5	3.23
6.14	2	7.16	3.19
4.7	3.62	9.6	2.92
5.28	3.24	7.16	1.94
4.4	1.96	5.87	3.55
5.72	5.73	5.7	3.87
2.63	3.87	5.55	3.9
2.9	4.33	5.06	4.37
4.37	2.26	4.97	3.87
3.8	1.97	4.29	5.65
3.8	2.38	5.33	3.87
2.31	3.77	5.42	4.43
3.23	1.38	3.4	5
2.74	1.8	6.71	4.33
2.94	2.31	7.72	3.23
5.33	5.22	6.15	5.05
4.64	2.74	5.81	2.63
5.21	4.05	4.22	3.33
6.11	10.35	4.65	3.42
4.54	3.04	8.66	7.29
4.76	4.91	3.13	6.14
5.79	3.37	3.33	3.87
5.2	6.8	4.65	1.94
5.72	4.37	5.27	2.89
2.31	3.55	9.53	1.89
3.98	3.23	3.81	1.84
2.52	2.46	5.25	2.4
2.74	4.21	6.9	2.7
3.45	3.55	7.84	3.1
4.5	3.06	6.63	3.27
3.25	2.76	5.6	3.04
4.39	2.28	5.47	4.26
7.8	5.02	5.25	2.42
3.25	4.74	4.45	3.27
2.76	5.92	4.98	2.67
5.92	7.43	6.8	2.7
4.39	3.26	6.39	3.93
3.61	4.26	6.73	4.01
5.84	4.68	6.04	2.63
3.46	2.33	6.96	3.83
4.85	2.68	8.65	2.78
3.56	3.9	6.26	3.26
5.99	2.68	5.05	1.84
4.74	3.54	4.81	3.17
5.92	2.26	5.13	2.91
2.55	2.74	5.97	3.81
3.93	1.96	5.46	4.05
6.29	3.1	5.55	4.57
4.7	2.4	6.63	3.32
4.13	2.89	5.52	3.03
3.21	3.26	6.23	1.89
5.93	1.84	4.97	2.63
4.39	1.44	5.95	3.01
4.55	2.07	5.36	3.8
4.26	2.42	7.69	3.17
5.36	2.25	8.47	3.1
5.78	2.1	8.12	5.49
3.83	2.6	4.26	3.45
3.17	2.02	7.46	2.87
4.13	1.61	5.95	4.57
2.97	3.99	4.56	3.71
3.57	5.21	5.01	6.74
4.34	6.03	5.6	2.76
3.58	4.43	9.53	3.54
2.1	2.87	4.54	5.2
4.26	3.98	4.56	3
7.82	4.34	8.65	4.79
8.76	5.49	6.61	4.03
6.11	2.63	6.48	4.57
3.95	2.07	5.22	4.61
5.36	2.61	6.39	3.1
6.47	2	6.84	3.99
5.16	4.84	5.38	4.77
4.85	2.82	6.61	3.72
5.02	2.87	7.16	1.74
4.98	4.16	7.78	3.42
6.55	3.08	6.15	2.4
4.29	3.54	6.3	3.21
5.2	3.88	5.79	5.7
5.56	5.16	8.55	6.31
6.12	3.88	7.13	7.44
5.15	3.06	7.37	6.87
5.46	3.62	4.05	9.07
6.17	4.04	8.55	6.71
6.12	3.77	5.32	4.68
4.47	3.62	7.14	7.09
3.47	3.18	7.4	4.52
4.62	3.04	7.26	6.28
4.44	4.08	6.11	5.92
3.62	3.1	7.58	6.71
4.91	3.1	9.19	3.76
4.34	2.82	4.15	4.76
4.85	2.76	5.97	8.66
2.16	5.19	9.73	5.77
5	5.16	4.8	4.48
4.47	3.4	5.2	3.27
5.6	3.49	7.1	3.54
4.62	3.76	9.05	3.94
4.46	2.33	10.1	6.75
4.62	2.65	6.61	5.84
5.72	3.9	7.98	4.94
4.39	3.76	5.54	5.85
4.95	3.85	5.16	5.34
6.1	4.7	5.89	5.12
5.95	4.08	7.13	5.06
5.7	4.39	9.05	7.2
5.63	4.18	6.3	5.17
4.46	2.33	6.8	6.35
4.7	3.78	6.11	8.41
5.48	2.89	7.11	3.76
5.97	4.4	4.52	4.77
6.23	5.19	6.64	4.52
5.46	3.78	5.32	8.54
5.18	4.43	8.47	6.71
3.72	4.92	4.24	5.77
4.92	4.61	4.08	4.8
4.54	5.13	7.05	3.69
4.22	3.83	7.43	4.65
3.06	4.59	7.3	4.65
6.07	5.56	5.02	4.43
5.36	3.99	8.59	6.05
5.97	3.55	5.86	4.84
4.8	3.61	6.9	4.54
2.55	3.61	9.18	8.26
4.9	3.88	5.7	5.05
5.06	2.6	9.07	5.01
6.63	3.9	6.95	6.58
3.99	3.36	7.42	5.27
4.24	4.8	6.82	5.01
4.33	3.76	8.23	9.3
5.57	2.97	8.6	5.25
5.15	4.4	5.2	6.27
4.13	4.04	7.11	5.04
5.13	3.29	6.79	6.68
6.09	3.68	5.49	4.33
7.32	4.13	5.16	8.21
6.87	3.99	4.97	3.98
6.94	4.34	7.98	7
4.43	4.27	9.76	4.01
5.41	4.39	8.87	7.19
5.6	4.65	7.96	6.3
4.29	5.46	11.67	5.72
4.91	3.9	9.81	7.64
5.79	3.27	6.32	5.59
4.34	4.18	3.45	3.97
2.97	3.47	6.36	8.44
3.33	3.42	9.36	6.51
3.88	3.04	5.82	6.74
4.95	4.41	4.76	6.64
8.06	3.39	6.47	5.62
3.26	3.95	6.98	9.63
3.39	4.08	4.4	5.27
2.9	5.65	3.42	5.95
4.21	2.19	6.43	4.36
3.46	3.54	2.75	5.6
5.84	3.18	4.15	4.26
4.05	3.78	8.4	5.04
4.2	3.55	5.67	3.87
4.35	3.23	4.04	4.2
5.22	2.89	4.08	6.89
5.18	2.63	6.85	2.74
4.85	4.12	4.53	3.04
5.7	3.62	4.85	5.12
3.23	2.89	6.09	5.7
5.7	3.1	6.07	4.35
5.33	4.7	3.87	4.8
3.18	2.46	4.37	5.82
4.19	5.37	6.29	5.73
4.97	3.77	7.6	4.7
8.57	3.2	9.36	3.47
2.75	4.08	5.01	3.17
6.13	2.6	4.35	4.04
11.01	3.78	5.2	5.12
3.04	3.69	5.81	6.14
5.91	2.6	3.88	4.05
3.54	4.06	5.22	4.85
4.65	4.26	7.42	4.65
4.71	3.42	7.58	4.48
3.43	3.66	5.73	7.93
5.13	4.9	4.68	4.7
4.26	4.12	3.55	5.12
4.52	3.68	8.71	6.06
3.77	4.74	6.13	5.33
4.56	5.05	4.8	4.04
3.64	4.61	5.97	6.03
5.2	4.23	6	2.87
2.15	3.55	5.34	5.15
3.95	5.36	5.33	2.4
2.91	4.83	6.94	1.94
5.13	4.26	6.12	3.01
3.9	4.85	4.35	3.25
4.59	4.41	4.19	5.34
2.12	3.68	7.29	4.39
4.72	4.08	4.84	6.07
5.56	3.61	6.58	2.91
5.1	3.55	4.7	7.55
6.11	3.48	3.95	3.2
5.22	2.33	7.58	4.76
5.33	4.26	7.76	1.94
5.2	6.78	7.26	2.89
4.85	4.95	5.97	2.52
7.03	3.39	4.68	2.42
4.8	2.4	6.61	2.31
3.47	2.74	4.69	3.46
5.13	3.42	4.52	3.04
3.26	3.77	5.48	3.27
6.48	3.49	3.56	2.47
3.55	3.1	7.5	3.62
5.86	3.8	5.48	3.04
6.15	2.96	7.1	3.23
7.13	3.58	4.35	3.27
4.52	2.89	8.39	3.9
5.99	2.74	4.68	3.62
5.06	2.4	8.55	3.77
5.52	3.83	5.51	5
4.06	4.05	4.69	2.55
5.73	2.26	5	2.75
4.13	3.56	6.77	4.01
4.12	2.24	6	3.1
4.54	3.23	6.3	3.62
5.56	3.12	7.11	3.46
3.37	3.42	5.65	3.54
5.16	3.83	5.49	2.82
3.74	3.39	7.43	3.04
5.68	3.2	5.36	3.71
3.72	3.12	8.25	3.68
4.56	2.86	5.33	4.11
4.37	3.46	4.56	3.33
3.71	3.85	5.48	4.33
3.72	4.56	8.39	3.42
4.72	3.36	7.75	4.22
6.45	3.32	7.42	4.58
4.03	2.96	5.89	4.23
3.06	2.91	7.82	4.26
3.9	3.2	4.08	3.33
6.45	2.89	4.11	8.66
4.4	4.84	5.36	3.9
5.89	5.97	4.38	4.33
5.33	3.68	7.47	3.98
5.87	3.58	7.05	4.05
5.2	4.13	5.84	4.86
6.16	3.8	5.16	4.34
5.22	3.54	5	5.48
5.97	5.57	4.62	4.84
7.14	3.66	5.81	4.47
2.66	6.77	3.93	3.77
3.37	3.06	6.13	5.78
3.52	3.74	4.35	3.39
3.33	4.19	4.11	4.88
4.5	4.03	2.26	5.16
3.74	4.34	4.43	5.04
3.81	3.65	6.47	2.91
5.09	3.43	5.81	5.73
4.97	3.88	7.78	5.95
5.49	3.46	4.69	8.09
2.6	4.33	6.13	5.87
3.23	3.75	2.82	3.85
4.55	4.3	6.16	5.25
5.32	3.54	4.19	5.78
3.85	4.26	5	5.41
5.46	4.13	3.07	9.1
4.15	4.13	5.73	6.46
4.21	3.33	4.24	6.06
3.83	3.55	5.76	6.49
3.33	4.91	4.08	4.88
3.39	3.42	5.65	4.56
3.97	4.13	5.7	8.48
4.2	2.66	6.58	5.63
5.13	3.54	4.91	5.84
4.03	3.25	6.22	4.9
4.76	3.82	7.07	6.74
4.26	3.61	5.76	5.72
2.82	3.77	6.02	5.77
3.29	3.46	4.41	7.29
5.76	2.82	5.83	4.83
4.11	3.88	5.16	3.27
6.77	3.54	7.14	7.96
2.15	2.5	7.22	6.38
5.65	2.97	8.14	6.85
3.77	3.4	6.55	6.5
4.62	3.21	6.84	9.05
5.38	2.17	4.23	5.62
5.29	2.97	7.29	5.42
3.42	2.74	4.85	4.74
4.34	2.75	8.8	5.99
4.7	2.76	6.81	7.8
4.52	2.28	5.55	6.35
4.05	4.08	5.49	5.49
4.03	4.72	6.32	10.39
4.08	4.08	6.5	4.84
3.82	7	6	7.07
3.17	2.7	8.36	6.71
4.03	1.74	11.4	5
3.23	3.1	5.16	10.57
5.84	2.19	9.38	9.71
3.68	4.01	4.45	4.36
4.59	4.56	5.68	3.85
6.16	3.94	6.36	2.87
5.16	6.98	5.57	2.1
5.44	5.23	7.36	3.45
2.74	2.42	5.84	2.5
4.34	3.13	8.09	4.34
5.32	5.16	6.98	3.81
6.61	2.96	6.26	3.43
4.84	2.85	5.59	3.43
5.18	3.2	5.02	3.62
5.16	4.65	4.45	3.92
5.09	5.06	6.2	4.01
6.63	2.33	5.06	4.11
3.37	2.89	6.36	4.97
4.19	2.4	5.95	5.62
5.34	2.07	6.28	3.54
7.16	3.18	4.21	4.46
6.29	3.47	7.21	5.74
5.32	4.21	6.27	4.47
5.04	1.66	6.15	6.07
5.65	3.61	4.11	5.13
4.34	2.97	4.68	3.72
4.24	3.54	4.91	3.37
3.66	2.1	6.58	4.46
3.47	1.62	7.14	2.66
2.1	2.76	8.57	3.71
5.19	3.04	7.51	3.06
4.4	2.25	4.48	6.93
5.17	2.42	7.04	3.29
4.54	2.94	3.36	3.24
5.18	2.04	5.42	3.07
5.25	2.66	5.48	4.59
4.45	2.91	5.86	3.13
4.8	2.97	4.4	2.63
5.78	4.16	7.46	4.54
3.27	2.87	4.98	2.46
4.39	2.16	4.13	3.21
4.36	2.89	6.27	3.06
4.19	2.52	7.2	3.88
4.01	3.42	4.23	4.15
4.57	3.98	5.13	4.34
3.47	3.65	8.14	2.44
5.1	3.19	4.95	5.36
5.56	3.1	5.27	4.83
2.52	2.38	5.71	5.27
4.55	4.77	5.37	4.08
4.53	3.06	8.87	4.75
3.97	6.5	7.58	4.36
5.16	1.66	5.2	3.58
4.08	4.84	7.58	3.83
3.83	3.75	6.49	3.83
5.42	4.07	7.61	2.35
3.98	4.18	7.76	2.91
2.74	4.03	6.85	3.06
5.42	1.6	7.7	4.12
3.99	2.51	8.33	2.19
3.58	2.55	6.93	5.49
4.41	1.97	5.72	4.01
4.85	2.05	6.08	5.13
3.72	4.33	8.08	3.55
5.09	3.58	5.46	3.68
4.66	3.37	4.79	4.04
4.54	3.24	7.07	3.76
4.88	4.52	5.95	3.39
4.8	2.31	5.36	4.23
4.84	2.42	5.78	3.17
5.28	3.71	6.28	3.39
4.86	4.53	5.95	4.04
3.43	3.13	6.16	3.72
4.54	3.71	11.48	4.4
4.64	3.26	8.18	4.59
6.3	1.94	7.91	5.33
5.57	5.81	7.14	2.94
5.06	3.23	4.46	3.8
3.68	2.86	6	4.85
3.69	2.74	5.25	3.72
4.34	3.23	4.88	5.81
5	3.29	7.85	3.9
5	2.68	6.71	3.95
4.08	3.23	4.68	4.74
6.3	2.31	6.48	4.39
5	3.93	6.48	4.39
3.68	3.26	6.58	4.4
7.27	3.88	8.4	5.49
6.12	2.19	13.1	3.71
6.21	2.24	5.82	3.87
5.82	2.1	6.48	3.39
2.1	2.28	7.74	3.27
5.21	2.66	6.08	5.41
3.72	3.48	7.1	3.26
3	3.23	5.16	4.56
4.03	3.01	7.03	4.13
4.68	4.7	4.27	3.99
3.52	3.18	4.36	3.12
4.53	6.16	5.34	4.47
4.59	3.23	7.63	6.07
3.9	2.63	5.68	4.39
4.97	4.36	5.72	4.12
4.2	3.1	5.83	5.49
4.93	3.54	8.1	5.68
3.71	4.84	6.78	4.56
5.01	3.62	6.72
5.55	3.82	6.22
4.98	4.12	5.82
3.93	3.31	4.65
7	3.71	5.66
5.55	3.98	5.84
7.25	3.42	5.97
6.17	2.74	6.58
4.29	2.76	5.55
4.08	3.1	10
5.17	5.46	6.48
4.23	3.33	6.98
5.13	3.61	8.57
4.48	3.39	5.63
4.92	6.28	6.4
6.35	4.16	6.62
4.94	6.72	8.26
5.36	3.39	4.88
4.43	3.68	6.64
4.7	3.77	4.5
3.72	3.23	7
4.11	2.59	5.51
4.23	3.82	4.62
4.33	3.54	6.87
4.7	3.04	4.18
5.14	3.03	9.13
4.18	2.75	7.82
6.63	2.96	7.94
7.14	2.82	5.16
5.62	4.95	8.39
6.58	4.19	7.92
4.13	3.32	7.33
5.65	3.08	7.48
5.27	3.18	6
4.34	3.49	4.71
5.21	3.1	5.59
4.23	3.54	5.41
4.85	3.88	6.05
5.7	3.37	5.29
6.27	4.29	5.87
5.76	4.26	5.82
5.37	2.68	4.04
4.26	3.88	7.05
4.78	3.27	6.73
5.36	2.97	6.5
3.8	3.65	7.8
5.17	3.98	4.85
4.7	3.25	9.23
5.55	3.71	7.74
4.81	3.55	9.01
6.07	4.07	8.66
5.72	4.04	10.29
3.21	5.87	6.32
5.76	3.46	5.61
4.62	4.34	7.94
3.88	4.16	7.08
4.85	4.92	6.29
6.16	4.56	6.36
4.52	3.4	4.36
3.71	5.06	8.24
4.15	3	7.51
4.05	3.62	9.94
4.11	3.19	6.58
4.26	3.47	4.84
6.14	2.5	7.08
5.33	2.82	5.74
3.82	4.52	7.25
5.02	4.04	7.3
3.92	3.39	6.59
	4.93	8.86
	3.9	5.37
		5.87
		6.22
		8.55
		6.49
		8.06

## Sheet: Figure 5
SOURCE DATA																UNPROCESSED IMAGES
Figure 5																		Figure 5B
Fig. 5C
RQ values
lncREST					EdU	NT		EdU+Thy	NT		EdU	HU		EdU+Thy	HU
No click	EdU NT	EdU+Thy NT			vs,			vs,			vs,			vs,
0.114	1	0.418			No click			EdU			No click			EdU
0.481	1	0.399
0.004	1	0.678			Unpaired t test			Unpaired t test			Unpaired t test			Unpaired t test
					P value	0.0052		P value	0.0051		P value	0.0021		P value	0.0006
					P value summary	**		P value summary	**		P value summary	**		P value summary	***
lncREST					Significantly different (P < 0.05)?	Yes		Significantly different (P < 0.05)?	Yes		Significantly different (P < 0.05)?	Yes		Significantly different (P < 0.05)?	Yes
No click	EdU HU	EdU+Thy HU			One- or two-tailed P value?	Two-tailed		One- or two-tailed P value?	Two-tailed		One- or two-tailed P value?	Two-tailed		One- or two-tailed P value?	Two-tailed
0.333	1	0.185			t, df	t=5,550, df=4		t, df	t=5,574, df=4		t, df	t=7,120, df=4		t, df	t=9,672, df=4
0.381	1	0.402
0.045	1	0.155			How big is the difference?			How big is the difference?			How big is the difference?			How big is the difference?
					Mean of column A	0.1997		Mean of column B	1		Mean of column A	0.253		Mean of column B	1
					Mean of column B	1		Mean of column C	0.4983		Mean of column B	1		Mean of column C	0.2473
					Difference between means (B - A) ± SEM	0,8003 ± 0,1442		Difference between means (C - B) ± SEM	-0,5017 ± 0,09000		Difference between means (B - A) ± SEM	0,7470 ± 0,1049		Difference between means (C - B) ± SEM	-0,7527 ± 0,07782
					95% confidence interval	0,4000 to 1,201		95% confidence interval	-0,7515 to -0,2518		95% confidence interval	0,4557 to 1,038		95% confidence interval	-0,9687 to -0,5366
					R squared (eta squared)	0.8851		R squared (eta squared)	0.8859		R squared (eta squared)	0.9269		R squared (eta squared)	0.959
					F test to compare variances			F test to compare variances			F test to compare variances			F test to compare variances
					F, DFn, Dfd	Infinity, 2, 2		F, DFn, Dfd	Infinity, 2, 2		F, DFn, Dfd	Infinity, 2, 2		F, DFn, Dfd	Infinity, 2, 2
					P value	<0,0001		P value	<0,0001		P value	<0,0001		P value	<0,0001
					P value summary	****		P value summary	****		P value summary	****		P value summary	****
					Significantly different (P < 0.05)?	Yes		Significantly different (P < 0.05)?	Yes		Significantly different (P < 0.05)?	Yes		Significantly different (P < 0.05)?	Yes
					Data analyzed			Data analyzed			Data analyzed			Data analyzed
					Sample size, column A	3		Sample size, column B	3		Sample size, column A	3		Sample size, column B	3
					Sample size, column B	3		Sample size, column C	3		Sample size, column B	3		Sample size, column C	3
Replicate1
	Sample Name	Target Name	CT	Ct Mean		delta ct	average dCT no click	ddct	RQ	average RQ
	input no click 1	REST3	40	32.6121
	input no click 1	REST3	40	32.6121
	input no click 1	REST3	31.5875	32.6121
	input no click 1	REST3	33.6367	32.6121
	input Click 2	REST3	36.7672	34.4163
	input Click 2	REST3	34.7552	34.4163
	input Click 2	REST3	32.9574	34.4163
	input Click 2	REST3	33.1854	34.4163
	input edu thy 3	REST3	34.0266	34.4752
	input edu thy 3	REST3	40	34.4752
	input edu thy 3	REST3	34.0571	34.4752
	input edu thy 3	REST3	35.342	34.4752
	input edu hu 4	REST3	40	33.9427
	input edu hu 4	REST3	33.9482	33.9427
	input edu hu 4	REST3	34.4725	33.9427
	input edu hu 4	REST3	33.4073	33.9427
	input edu hu thy 5	REST3	40	33.891
	input edu hu thy 5	REST3	33.318	33.891
	input edu hu thy 5	REST3	34.2269	33.891
	input edu hu thy 5	REST3	34.128	33.891
	iROND 1 no click	REST3	31.8048	32.2901		-0.807278		2.4403	0.184245	0.113804
	iROND 1	REST3	31.1031	32.2901		-1.509		2.67344	0.156752
	iROND 1	REST3	33.9241	32.2901		1.31203		5.22643	0.0267109
	iROND 1	REST3	32.3283	32.2901		-0.283745		3.51447	0.0875061
NT	iROND 2 edu	REST3	31.1687	30.6307		-3.24758	-3.78566	0	1	1
	iROND 2	REST3	30.2339	30.6307		-4.18244		0	1
	iROND 2	REST3	30.5019	30.6307		-3.91439		0	1
	iROND 2	REST3	30.6181	30.6307		-3.79822		0	1
	iROND 3 edu thy	REST3	31.591	32.0927		-2.88423		0.363344	0.777361	0.418727
	iROND 3	REST3	32.124	32.0927		-2.3512		1.83123	0.281024
	iROND 3	REST3	32.4497	32.0927		-2.0255		1.88889	0.270015
	iROND 3	REST3	32.2061	32.0927		-2.26918		1.52904	0.346508
	iROND 1 no click	REST3	31.8048	32.2901		-0.807278		1.38517	0.382845	0.333509
	iROND 1	REST3	31.1031	32.2901		-1.509		0.561714	0.677497
	iROND 1	REST3	33.9241	32.2901		1.31203		4.29845	0.0508202
	iROND 1	REST3	32.3283	32.2901		-0.283745		2.1657	0.222873
	iROND 4 edu hu	REST3	31.7502	31.5179		-2.19245	-2.42476	0	1	1
HU	iROND 4	REST3	31.872	31.5179		-2.07071		0	1
	iROND 4	REST3	30.9562	31.5179		-2.98642		0	1
	iROND 4	REST3	31.4932	31.5179		-2.44945		0	1
	iROND 5 edu hu thy	REST3	33.9525	34.2005		0.0615158		2.25396	0.209648	0.184589
	iROND 5	REST3	33.3658	34.2005		-0.525227		1.54548	0.342581
	iROND 5	REST3	35.1268	34.2005		1.23582		4.22224	0.0535769
	iROND 5	REST3	34.3569	34.2005		0.465954		2.9154	0.132549
Replicate2
	Sample Name	Target Name	CT	Ct Mean		delta ct	average dCT no click	ddct	RQ	average RQ
	input no click 1	rest3	40	40
	input no click 1	rest3	40	40
	input no click 1	rest3	40	40
	input no click 1	rest3	40	40
	input Click 2	rest3	35.4328	38.8582
	input Click 2	rest3	40	38.8582
	input Click 2	rest3	40	38.8582
	input Click 2	rest3	40	38.8582
	input edu thy 3	rest3	40	38.8326
	input edu thy 3	rest3	40	38.8326
	input edu thy 3	rest3	35.3305	38.8326
	input edu thy 3	rest3	40	38.8326
	input edu hu 4	rest3	40	39.1671
	input edu hu 4	rest3	40	39.1671
	input edu hu 4	rest3	40	39.1671
	input edu hu 4	rest3	36.6683	39.1671
	input edu hu thy 5	rest3	39.5222	37.121
	input edu hu thy 5	rest3	34.5772	37.121
	input edu hu thy 5	rest3	34.3847	37.121
	input edu hu thy 5	rest3	40	37.121
	iROND 1 no click	rest3	38.5915	38.0028		-1.40851		2.8499	0.138705	0.481154
	iROND 1	rest3	40	38.0028		0		4.25841	0.0522505
	iROND 1	rest3	35.4168	38.0028		-4.58323		-0.324818	1.25251
	iROND 2 click	rest3	35.1781	34.5998		-3.68013	-4.25841	0	1	1
NT	iROND 2	rest3	35.1616	34.5998		-3.69663		0	1
	iROND 2	rest3	33.7328	34.5998		-5.12535		0	1
	iROND 2	rest3	34.3267	34.5998		-4.53153		0	1
	iROND 3 edu thy	rest3	40	38.1231		1.16738		5.42579	0.0232635	0.399753
	iROND 3	rest3	34.3692	38.1231		-4.46347		-0.205057	1.15273
	iROND 3	rest3	40	38.1231		1.16738		5.42579	0.0232635
	iROND 1 no click	rest3	38.5915	38.0028		-1.40851		3.18408	0.110026	0.381668
	iROND 1	rest3	40	38.0028		0		4.59259	0.0414469
	iROND 1	rest3	35.4168	38.0028		-4.58323		0.00936222	0.993532
	iROND 4 edu hu	rest3	35.4574	34.5745		-3.70968	-4.59259	0	1	1
	iROND 4	rest3	33.4474	34.5745		-5.71973		0	1
HU	iROND 4	rest3	35.3842	34.5745		-3.78286		0	1
	iROND 4	rest3	34.009	34.5745		-5.1581		0	1
	iROND 5 edu hu thy	rest3	32.9356	34.0963		-4.18541		0.407185	0.754094	0.40232
	iROND 5	rest3	34.2957	34.0963		-2.82527		1.76732	0.293753
	iROND 5	rest3	35.3856	34.0963		-1.73543		2.85716	0.13801
	iROND 5	rest3	33.7682	34.0963		-3.35277		1.23982	0.423425
Replicate3
	Sample Name	Target Name	CT	Ct Mean		delta ct	average dCT no click	ddct	RQ	average RQ
	input no click	REST3	24.0727	24.1633
	input no click	REST3	24.1906	24.1633
	input no click	REST3	24.2333	24.1633
	input no click	REST3	24.1567	24.1633
	input click	REST3	32.2756	32.7873
	input click	REST3	33.994	32.7873
	input click	REST3	30.6144	32.7873
	input click	REST3	34.2653	32.7873
	input thy	REST3	34.6627	33.7437
	input thy	REST3	33.5597	33.7437
	input thy	REST3	33.7672	33.7437
	input thy	REST3	32.9853	33.7437
	input edu hu	REST3	32.4575	32.9503
	input edu hu	REST3	33.8218	32.9503
	input edu hu	REST3	32.7553	32.9503
	input edu hu	REST3	32.7667	32.9503
	input edu hu thy	REST3	30.4125	30.2588
	input edu hu thy	REST3	30.0394	30.2588
	input edu hu thy	REST3	30.3245	30.2588
	no click	REST3	28.5777	28.9523		4.41435		7.66297	0.0049342	0.00387367
	no click	REST3	29.1782	28.9523		5.01486		8.26348	0.0032542
	no click	REST3	29.1012	28.9523		4.93786		8.18648	0.00343262
	click edu	REST3	29.7284	29.5387		-3.0589	-3.24862	0	1	1
NT	click edu	REST3	29.7549	29.5387		-3.03241		0	1
	click edu	REST3	29.8403	29.5387		-2.94703		0	1
	click edu	REST3	28.8312	29.5387		-3.95614		0	1
	edu thy	REST3	30.7739	30.8595		-2.96987		0.278746	0.824307	0.67886
	edu thy	REST3	31.196	30.8595		-2.54772		0.700895	0.61519
	edu thy	REST3	31.2391	30.8595		-2.50462		0.743998	0.597083
	no click	REST3	28.5777	28.9523		4.41435		4.11086	0.0578773	0.0454375
	no click	REST3	29.1782	28.9523		5.01486		4.71137	0.0381712
	no click	REST3	29.1012	28.9523		4.93786		4.63437	0.040264
	edu hu	REST3	33.4271	34.5498		0.476795	0.303491	0	1	1
	edu hu	REST3	32.5362	34.5498		-0.414143		0	1
	edu hu	REST3	33.7982	34.5498		0.84782		0	1
	edu hu thy	REST3	32.3502	33.5282		2.09136		1.78787	0.289599	0.154817
HU	edu hu thy	REST3	33.128	33.5282		2.86922		2.56572	0.168904
	edu hu thy	REST3	33.7259	33.5282		3.46704		3.16354	0.111604
	edu hu thy	REST3	34.9086	33.5282		4.6498		4.34631	0.0491622
RQ values
MALAT1
RQ values
EdU	no click	EdU Thy	EdU HU	NO CLICK	EdU HU Thy
1.001	3.15	48.14	1.003	0.664	16.711	Rep1
1.1	0.558	41.816	1.014	0.172	27.711	Rep2
Replicate1		Ct	Avg Ct		dct	average	ddct	RQ	average
NO CLICK	MALAT1	22.1957	22.0984		-0.104253		-1.55501	2.93835	3.14981
NO CLICK	MALAT1	21.9484	22.0984		-0.351566		-1.80232	3.48781
NO CLICK	MALAT1	22.1309	22.0984		-0.169088		-1.61984	3.07341
NO CLICK	MALAT1	22.1186	22.0984		-0.181354		-1.63211	3.09966
click	MALAT1	22.8626	22.8787		1.4347	1.45075	-0.0160508	1.01119	1.00093
click	MALAT1	22.8311	22.8787		1.40319		-0.0475621	1.03352
click	MALAT1	22.9849	22.8787		1.55704		0.106288	0.928975
click	MALAT1	22.836	22.8787		1.40808		-0.0426755	1.03002
EdU thy	MALAT1	23.3173	23.365		-4.18367		-5.63442	49.6741	48.1401
EdU thy	MALAT1	23.3211	23.365		-4.17985		-5.63061	49.543
EdU thy	MALAT1	23.5141	23.365		-3.98684		-5.43759	43.3389
EdU thy	MALAT1	23.3077	23.365		-4.19323		-5.64399	50.0046
Edu HU	MALAT1	22.4408	22.5415		-0.895337	-0.794603	-0.100734	1.07232	1.00252
Edu HU	MALAT1	22.4538	22.5415		-0.882247		-0.0876441	1.06263
Edu HU	MALAT1	22.6943	22.5415		-0.641805		0.152798	0.899504
Edu HU	MALAT1	22.5771	22.5415		-0.759023		0.0355802	0.975639
EdU HU-thy	MALAT1	33.7719	29.3241		1.33395		2.12855	0.228688	16.711
EdU HU-thy	MALAT1	28.129	29.3241		-4.309		-3.5144	11.4272
EdU HU-thy	MALAT1	29.4098	29.3241		-3.02818		-2.23358	4.70299
EdU HU-thy	MALAT1	25.9856	29.3241		-6.45239		-5.65779	50.4852
NO CLICK	MALAT1	22.1957	22.0984		-0.104253		0.69035	0.619704	0.6643
NO CLICK	MALAT1	21.9484	22.0984		-0.351566		0.443037	0.735584
NO CLICK	MALAT1	22.1309	22.0984		-0.169088		0.625515	0.648188
NO CLICK	MALAT1	22.1186	22.0984		-0.181354		0.613249	0.653723
Replicate 2		Ct	Avg Ct		dct	average	ddct	RQ	average
EDU CLICK	MALAT1	23.7674	23.065		2.33953	1.63706	0.702474	0.614517	1.10022
EDU CLICK	MALAT1	23.5558	23.065		2.12791		0.49085	0.711606
EDU CLICK	MALAT1	22.7311	23.065		1.30322		-0.333832	1.26036
EDU CLICK	MALAT1	22.2055	23.065		0.777564		-0.859492	1.8144
NO CLICK	MALAT1	25.9025	25.4476		3.00859	1.37153	0.386481		0.55842
NO CLICK	MALAT1	25.7754	25.4476		2.88152	1.24446	0.422065
NO CLICK	MALAT1	25.3812	25.4476		2.48726	0.8502	0.554708
NO CLICK	MALAT1	24.7312	25.4476		1.83726	0.200208	0.870425
EDU THY	MALAT1	24.2021	23.7898		-3.29879	-4.93585	30.6082		41.816
EDU THY	MALAT1	23.9969	23.7898		-3.50399	-5.14105	35.2865
EDU THY	MALAT1	23.6071	23.7898		-3.89379	-5.53084	46.2328
EDU THY	MALAT1	23.353	23.7898		-4.14788	-5.78493	55.1364
EDU HU	MALAT1	23.6303	23.2712		0.294211	-0.064918	0.359129	0.779635	1.01361
EDU HU	MALAT1	23.1526	23.2712		-0.183452		-0.118534	1.08563
EDU HU	MALAT1	23.3216	23.2712		-0.0145006		0.0504174	0.965657
EDU HU	MALAT1	22.9802	23.2712		-0.355931		-0.291013	1.2235
9 EDU HU THY	MALAT1	33.7719	29.3241		1.33395	1.39886	0.379228		27.7115
10 EDU HU THY	MALAT1	28.129	29.3241		-4.309	-4.24408	18.9494
11 EDU HU THY	MALAT1	29.4098	29.3241		-3.02818	-2.96326	7.79886
12 EDU HU THY	MALAT1	25.9856	29.3241		-6.45239	-6.38747	83.7184
NO CLICK	MALAT1	25.9025	25.4476		3.00859	3.07351	0.118791		0.171639
NO CLICK	MALAT1	25.7754	25.4476		2.88152	2.94644	0.129728
NO CLICK	MALAT1	25.3812	25.4476		2.48726	2.55217	0.170498
NO CLICK	MALAT1	24.7312	25.4476		1.83726	1.90218	0.267538
Fig. 5D
RQ values	CONCR				HPRT				lncREST
input	1	1	1	1	1	1	1	1	1	1	1
LacZ	0.743456	0.521917	0.305523	0.660097	0.0426166	0.012522	0.0342968	0.91585	0.0957481	0.104851	0.0334256
lncREST p.down	0.387671	0.41601	0.493563	0.300761	0.215006	0.0710556	0.953532	0.805888	77.1068	89.7038	45.76
					lncREST	LacZ		lncREST	lncREST pulldown		hprt	LacZ		hprt	lncREST pulldown
					vs,			vs,			vs,			vs,
					hprt			hprt			concr			concr
					Unpaired t test			Unpaired t test			Unpaired t test			Unpaired t test
					P value	0.5389		P value	0.0013		P value	0.5882		P value	0.6299
					P value summary	ns		P value summary	**		P value summary	ns		P value summary	ns
					Significantly different (P < 0.05)?	No		Significantly different (P < 0.05)?	Yes		Significantly different (P < 0.05)?	No		Significantly different (P < 0.05)?	No
					One- or two-tailed P value?	Two-tailed		One- or two-tailed P value?	Two-tailed		One- or two-tailed P value?	Two-tailed		One- or two-tailed P value?	Two-tailed
					t, df	t=0,6593, df=5		t, df	t=6,434, df=5		t, df	t=0,6391, df=2		t, df	t=0,5076, df=6
					How big is the difference?			How big is the difference?			How big is the difference?			How big is the difference?
					Mean of column A	0.2513		Mean of column A	0.5114		Mean of column A	0.4786		Mean of column A	0.3995
					Mean of column B	0.07801		Mean of column B	70.86		Mean of column B	0.3813		Mean of column B	0.5114
					Difference between means (B - A) ± SEM	-0,1733 ± 0,2629		Difference between means (B - A) ± SEM	70,35 ± 10,93		Difference between means (B - A) ± SEM	-0,09728 ± 0,1522		Difference between means (B - A) ± SEM	0,1119 ± 0,2204
					95% confidence interval	-0,8490 to 0,5024		95% confidence interval	42,24 to 98,45		95% confidence interval	-0,7522 to 0,5576		95% confidence interval	-0,4275 to 0,6512
					R squared (eta squared)	0.07998		R squared (eta squared)	0.8922		R squared (eta squared)	0.1696		R squared (eta squared)	0.04117
					F test to compare variances			F test to compare variances			F test to compare variances			F test to compare variances
					F, DFn, Dfd	130,0, 3, 2		F, DFn, Dfd	2724, 2, 3		F, DFn, Dfd			F, DFn, Dfd	29,67, 3, 3
					P value	0.0153		P value	<0,0001		P value			P value	0.0198
					P value summary	*		P value summary	****		P value summary			P value summary	*
					Significantly different (P < 0.05)?	Yes		Significantly different (P < 0.05)?	Yes		Significantly different (P < 0.05)?			Significantly different (P < 0.05)?	Yes
					Data analyzed			Data analyzed			Data analyzed			Data analyzed
					Sample size, column A	4		Sample size, column A	4		Sample size, column A	2		Sample size, column A	4
					Sample size, column B	3		Sample size, column B	3		Sample size, column B	2		Sample size, column B	4
Fig. 6E
No. Proteins	number	%
Nuclear	54	71.0526
Cytosol	10	13.1579
Other organelles	12	15.7895
Total	76	100
Fig. 6F
	LAcZ	Unique peptides lncREST_HU1	Unique peptides lncREST_HU2
NCL	1	5	9
RACK1	1	4	7
HSP90AB3P	1	3	4
PCNA	0	2	4
XRCC6	0	2	4
HNRNPA2B1	1	2	4
PTBP1	0	2	3
UBA1	0	2	3
RAN	0	2	3
PGK1	0	2	3
HNRNPF	1	2	3
TPI1	1	2	3
HSPA4	1	2	3
YWHAZ	0	1	3
PARK7	0	1	3
XRCC5	0	3	2
LMNA	0	3	2
MATR3	0	2	2
KHSRP	0	2	2
MYADM	0	2	2
HNRNPH2	0	2	2
PLEC	0	2	2
KPNB1	0	2	2
DHX9	1	2	2
HNRNPH3	0	1	2
MCM7	0	1	2
GPI	0	1	2
COPA	0	1	2
HSP90B1	0	1	2
PA2G4	0	2	1
SND1	0	2	1
DNAJA2	0	2	1
DHX15	0	1	1
PRPF40A	0	1	1
SSRP1	0	1	1
FAM133B	0	1	1
TARDBP	0	1	1
GTPBP4	0	1	1
HNRNPC	0	1	1
ENDOD1	0	1	1
RPA1	0	1	1
TRIM28	0	1	1
HNRNPCL2	0	1	1
RSL1D1	0	1	1
DDX39A	0	1	1
ACSL3	0	1	1
WDR36	0	1	1
RAP1A	0	1	1
LONP1	0	1	1
ARL6IP4	0	1	1
MRPL2	0	1	1
MTAP	0	1	1
SLC3A2	0	1	1
DDX3X	0	1	1

## Sheet: Figure 6
SOURCE DATA
Figure 6
Fig. 6A
REPLICATE 1																		Data in graph Fig.6A %input
																				IgG			NCL RIP
lncREST for NCL NT					AVG % input	adj input				lncREST for NCL HU					AVG % input	adj input				Rep1	Rep2	Rep3	Rep1	Rep2	Rep3
						7.64386										7.64386		NT	B-actin	0.00170194	0.00203805	0.00090356	0.646686	0.642871	0.371906
Adjusted input to 100%			DCt	% input						Adjusted input to 100%			DCt	% input					lncREST	0.863408	0.510636	0.383954	0.521057	0.929483	1.35338
25.6911	Adj input	25.6911								25.7134	Adj input	25.7134							CONCR	0.00263143	0.00343174	0.0042173	0.446273	0.473445	0.249981
33.3311	Avg Ct NCL IP	33.2754	-7.58434	0.521057	0.521057					33.3534	Avg Ct NCL IP	27.2115	-1.4982	35.3996	35.3996
		33.2754	-7.58434	0.521057								27.2115	-1.4982	35.3996				HU	B-actin	0.000731068	0.000891743	0.000326075	0.728117	0.877426	0.39674
		33.2754	-7.58434	0.521057								27.2115	-1.4982	35.3996					lncREST	1.15795	1.84482	2.50895	35.3996	39.1148	35.6827
		33.2754	-7.58434	0.521057								27.2115	-1.4982	35.3996					CONCR	0.00483245	0.00571324	0.0023403	0.323786	0.562673	0.597201
	Avg Ct IgG	33.9682	-8.27713	0.322355	0.863408						Avg Ct IgG	31.3027	-5.58933	2.07704	1.15795
		31.7656	-6.07453	1.48383								32.7675	-7.05417	0.75246
		32.4297	-6.73858	0.936449								32.3861	-6.67273	0.980182
		32.827	-7.13594	0.710997								32.6398	-6.92644	0.822118
bact-HU																		NCL RIP	lncREST NT		NCL RIP	ACTB NT		NCL RIP	CONCR NT
Adjusted input to 100%			DCt	% input														vs,			vs,			vs,
12.799	Adj input	12.799																IgG			IgG			IgG
20.439	Avg Ct BACT IP	19.8405	7.04153	0.759084	0.728117					CONCR for NCL nt					AVG fc OVER IgG	adj input
		19.8809	7.08191	0.73813												7.64386		Unpaired t test			Unpaired t test			Unpaired t test
		19.9445	7.14552	0.706293						Adjusted input to 100%			DCt	% input				P value	0.2808		P value	0.0037		P value	0.0054
		19.9391	7.14008	0.708961						19.179	Adj input	19.179						P value summary	ns		P value summary	**		P value summary	**
	Avg Ct IgG	30.0118	17.2127	0.000658341	0.000731068					26.819	Avg Ct NCL IP	27.0186	-7.83961	0.436557	0.446273			Significantly different (P < 0.05)?	No		Significantly different (P < 0.05)?	Yes		Significantly different (P < 0.05)?	Yes
		29.7941	16.995	0.000765569								26.9261	-7.74714	0.465457				One- or two-tailed P value?	Two-tailed		One- or two-tailed P value?	Two-tailed		One- or two-tailed P value?	Two-tailed
		30.0182	17.2192	0.000655403								26.9656	-7.7866	0.452896				t, df	t=1,246, df=4		t, df	t=6,071, df=4		t, df	t=5,490, df=4
		29.6517	16.8527	0.000844957								27.0398	-7.86083	0.430184
											Avg Ct IgG	33.1301	-13.9511	0.00631411	0.00263143			How big is the difference?			How big is the difference?			How big is the difference?
												34.6981	-15.5191	0.00212955				Mean of column A	0.586		Mean of column A	0.001548		Mean of column A	0.003427
												37.2939	-18.1149	0.000352257				Mean of column B	0.9346		Mean of column B	0.5538		Mean of column B	0.3899
bact-nt												34.9981	-15.819	0.00172978				Difference between means (B - A) ± SEM	0,3486 ± 0,2798		Difference between means (B - A) ± SEM	0,5523 ± 0,09096		Difference between means (B - A) ± SEM	0,3865 ± 0,07040
Adjusted input to 100%			DCt	% input														95% confidence interval	-0,4283 to 1,126		95% confidence interval	0,2997 to 0,8048		95% confidence interval	0,1910 to 0,5819
13.3399	Adj input	13.3399																R squared (eta squared)	0.2796		R squared (eta squared)	0.9021		R squared (eta squared)	0.8828
20.9799	Avg Ct BACT IP	20.6255	7.28558	0.640947	0.646686
		20.5492	7.20929	0.675754														F test to compare variances			F test to compare variances			F test to compare variances
		20.6474	7.30747	0.631297						CONCR for NCL HU								F, DFn, Dfd	2,806, 2, 2		F, DFn, Dfd	73101, 2, 2		F, DFn, Dfd	23646, 2, 2
		20.6305	7.29054	0.638745														P value	0.5255		P value	<0,0001		P value	<0,0001
	Avg Ct IgG	29.2418	15.9019	0.00163329	0.00170194					Adjusted input to 100%			DCt	% input				P value summary	ns		P value summary	****		P value summary	****
		28.9324	15.5924	0.002024						19.0099	Adj input	19.0099						Significantly different (P < 0.05)?	No		Significantly different (P < 0.05)?	Yes		Significantly different (P < 0.05)?	Yes
		29.3364	15.9964	0.00152969						26.6499	Avg Ct NCL IP	26.3563	-7.3464	0.614486	0.597201
		29.2529	15.913	0.00162078								26.4536	-7.44377	0.574383				Data analyzed			Data analyzed			Data analyzed
												26.3852	-7.3753	0.6023				Sample size, column A	3		Sample size, column A	3		Sample size, column A	3
												26.3964	-7.38652	0.597635				Sample size, column B	3		Sample size, column B	3		Sample size, column B	3
											Avg Ct IgG	33.1301	-14.1202	0.00561556	0.0023403
												34.6981	-15.6882	0.00189395
												37.2939	-18.2841	0.000313286
												34.9981	-15.9882	0.00153841
																		NCL RIP	lncREST HU		NCL RIP	ACTB HU		NCL RIP	CONCR HU
																		vs,			vs,			vs,
																		IgG			IgG			IgG
REPLICATE 2
																		Unpaired t test			Unpaired t test			Unpaired t test
																		P value	<0,0001		P value	0.0093		P value	0.0047
lincREST for NCL NT					AVG % input	adj input				lincREST for NCL HU					AVG % input	adj input		P value summary	****		P value summary	**		P value summary	**
						6.64386										7.64386		Significantly different (P < 0.05)?	Yes		Significantly different (P < 0.05)?	Yes		Significantly different (P < 0.05)?	Yes
Adjusted input to 100%			DCt	% input						Adjusted input to 100%			DCt	% input				One- or two-tailed P value?	Two-tailed		One- or two-tailed P value?	Two-tailed		One- or two-tailed P value?	Two-tailed
25.5227	Adj input	25.5227								25.7956	Adj input	25.7956						t, df	t=27,78, df=4		t, df	t=4,694, df=4		t, df	t=5,703, df=4
32.1627	Avg Ct NCL IP	32.3471	-6.8244	0.882369	0.929483					32.4356	Avg Ct NCL IP	27.3089	-1.51328	35.0314	39.1148
		32.2422	-6.7195	0.94892								26.9379	-1.14231	45.3034				How big is the difference?			How big is the difference?			How big is the difference?
		31.7577	-6.23501	1.32762								27.0938	-1.29819	40.6636				Mean of column A	1.837		Mean of column A	0.0006496		Mean of column A	0.004295
		33.0055	-7.48287	0.559026								27.2913	-1.4957	35.4608				Mean of column B	36.73		Mean of column B	0.6674		Mean of column B	0.4946
	Avg Ct IgG	32.9105	-7.38786	0.597082	0.510636						Avg Ct IgG				1.84482			Difference between means (B - A) ± SEM	34,90 ± 1,256		Difference between means (B - A) ± SEM	0,6668 ± 0,1420		Difference between means (B - A) ± SEM	0,4903 ± 0,08597
		33.7394	-8.2167	0.336145								31.1451	-5.34945	2.45277				95% confidence interval	31,41 to 38,38		95% confidence interval	0,2724 to 1,061		95% confidence interval	0,2516 to 0,7289
		32.7483	-7.22559	0.668158								32.3203	-6.52471	1.08609				R squared (eta squared)	0.9948		R squared (eta squared)	0.8464		R squared (eta squared)	0.8905
		33.3472	-7.82449	0.441158								31.4426	-5.64704	1.9956
																		F test to compare variances			F test to compare variances			F test to compare variances
bact-HU																		F, DFn, Dfd	9,372, 2, 2		F, DFn, Dfd	712343, 2, 2		F, DFn, Dfd	7244, 2, 2
Adjusted input to 100%			DCt	% input														P value	0.1928		P value	<0,0001		P value	0.0003
13.1486	Adj input	13.1486																P value summary	ns		P value summary	****		P value summary	***
19.7886	Avg Ct BACT IP	19.9662	6.8176	0.88654	0.877426					CONCR for NCL nt								Significantly different (P < 0.05)?	No		Significantly different (P < 0.05)?	Yes		Significantly different (P < 0.05)?	Yes
		19.9556	6.80693	0.893121												7.64386
		20.0438	6.89517	0.840129						Adjusted input to 100%			DCt	% input				Data analyzed			Data analyzed			Data analyzed
		19.9608	6.81212	0.889916						18.435	Adj input	18.435						Sample size, column A	3		Sample size, column A	3		Sample size, column A	3
	Avg Ct IgG	29.8235	16.6749	0.000955796	0.000891743					25.075	Avg Ct NCL IP	26.1039	-7.66887	0.491406	0.473445			Sample size, column B	3		Sample size, column B	3		Sample size, column B	3
		30.0435	16.8949	0.000820596								26.1937	-7.75868	0.461746
		29.8192	16.6705	0.00095868								26.2064	-7.77141	0.45769
		30.0238	16.8752	0.000831899								26.129	-7.69394	0.48294
											Avg Ct IgG	33.8308	-15.3958	0.00231951	0.00343174
												33.1347	-14.6997	0.00375804
												33.2389	-14.8039	0.00349607
bact-nt												32.9904	-14.5554	0.00415334
Adjusted input to 100%			DCt	% input
13.3488	Adj input	13.3488
19.9888	Avg Ct BACT IP	20.6307	7.28195	0.642562	0.642871
		20.5892	7.24039	0.661342
		20.6043	7.25554	0.654431						CONCR for NCL HU
		20.6983	7.34955	0.613149
	Avg Ct IgG	28.9784	15.6296	0.00197254	0.00203806					Adjusted input to 100%			DCt	% input
		28.9567	15.608	0.00200234						18.2417	Adj input	18.2417
		28.9626	15.6138	0.00199418						24.8817	Avg Ct NCL IP	25.6601	-7.41843	0.584562	0.562673
		28.832	15.4832	0.00218316								25.8531	-7.61142	0.511367
												25.5589	-7.31717	0.627066
												25.8078	-7.56608	0.527696
											Avg Ct IgG	31.7894	-13.5477	0.00835111	0.00571324
												34.0096	-15.7678	0.00179228
												32.4206	-14.1789	0.00539166
												31.9799	-13.7382	0.00731792
REPLICATE 3
lincREST for NCL NT					AVG % input	adj input				lincREST for NCL HU					AVG % input	adj input
						7.64386										7.64386
Adjusted input to 100%			DCt	% input						Adjusted input to 100%			DCt	% input
25.542	Adj input	25.542								26.1362	Adj input	26.1362
33.182	Avg Ct NCL IP	31.3339	-5.79191	1.80493	1.35338					33.7762	Avg Ct NCL IP	27.5657	-1.42946	37.127	35.6827
		31.8053	-6.26335	1.3018								27.5575	-1.42134	37.3367
		32.2547	-6.7127	0.953404								27.8064	-1.67019	31.4213
												27.5766	-1.44043	36.8459
	Avg Ct IgG	33.01	-7.46796	0.564834	0.383954						Avg Ct IgG	32.049	-5.91281	1.65984	2.50895
		33.1217	-7.57973	0.522727
		34.803	-9.26096	0.162995								31.6433	-5.50712	2.19883
		33.9955	-8.4535	0.285261								30.905	-4.7688	3.66817
bact-HU
Adjusted input to 100%			DCt	% input
12.4117	Adj input	12.4117
20.0517	Avg Ct BACT IP	20.3881	7.97644	0.397056	0.39674					CONCR for NCL nt
		20.4198	8.00811	0.388436												7.64386
		20.3856	7.97391	0.397753						Adjusted input to 100%			DCt	% input
		20.3641	7.95245	0.403715						17.96	Adj input	17.96
	Avg Ct IgG	30.3023	17.8906	0.000411512	0.000326075					25.6	Avg Ct NCL IP	26.6148	-8.65483	0.248106	0.249981
		30.733	18.3213	0.000305304								26.7377	-8.77773	0.227845
		30.9793	18.5676	0.000257398								26.6276	-8.66762	0.245915
		30.6204	18.2087	0.000330084								26.4503	-8.4904	0.278059
											Avg Ct IgG	32.9582	-14.9982	0.00305556	0.0042173
												32.1422	-14.1823	0.00537903
												32.9582	-14.9982	0.00305556
bact-nt												32.1422	-14.1823	0.00537903
Adjusted input to 100%			DCt	% input
12.9386	Adj input	12.9386
20.5786	Avg Ct BACT IP	20.9958	8.05723	0.375433	0.371906
		20.9803	8.04165	0.37951
		21.0322	8.09355	0.3661						CONCR for NCL HU
		21.0302	8.09164	0.366583
	Avg Ct IgG	29.6471	16.7085	0.000933743	0.00090356					Adjusted input to 100%			DCt	% input
		29.947	17.0084	0.000758515						17.7369	Adj input	17.7369
		29.7018	16.7632	0.000899017						25.3769	Avg Ct NCL IP	25.953	-8.21608	0.336289	0.323786
		29.5155	16.5769	0.00102296								26.1256	-8.38871	0.298364
												25.9683	-8.23137	0.332745
												25.9901	-8.2532	0.327747
											Avg Ct IgG	33.1366	-15.3997	0.00231333	0.00483245
												31.9619	-14.225	0.00522211
												31.5471	-13.8102	0.0069619
Fig. 6C
		Densitometry
	Rep1	NCL		GAPDH/H3		norm GAPDH/H3	norm NCL	RQ NCL
total	NT	2.01		0.166		1	2.01	1
	HU	1.93		0.141		0.849398	2.2722	1.13045
chromatin	NT	2.76		0.367		1	2.76	1
	HU	1.8		0.045		0.122616	14.68	5.31884
soluble	NT	2.38		0.16		1	2.38	1
	HU	1.95		0.155		0.96875	2.0129	0.845758
	Rep2	NCL		GAPDH/H3		norm GAPDH/H3	norm NCL	RQ NCL
total	NT	2.01		0.166		1	2.01	1
	HU	2.38		0.134		0.807229	2.94836	1.46684
chromatin	NT	2.76		0.367		1	2.76	1
	HU	1.85		0.0638		0.173842	10.6418	3.85574
soluble	NT	2.38		0.16		1	2.38	1
	HU	2.21		0.226		1.4125	1.5646	0.657396
	Rep3	NCL		GAPDH/H3		norm GAPDH/H3	norm NCL	RQ NCL
total	NT	6599.2		5550		1	6599.2	1
	HU	9950.15		6400		1.15315	8628.65	1.30753
chromatin	NT	2363		18100		1	2363	1
	HU	7300.96		14500		0.801105	9113.61	3.85679
soluble	NT	7803.83		6790		1	7803.83	1
	HU	7381.68		5320		0.783505	9421.36	1.20727
STATISTICAL ANALYSIS
	Significant?	P value	Mean of NT	Mean of Hu 1mM 8h	Difference	SE of difference	t ratio	df	Adjusted P Value
Total	No	0.036067	1	1.302	-0.3016	0.09715	3.104	4	0.070833
Chromatin	Yes	0.002366	1	4.344	-3.344	0.4875	6.859	4	0.007081
Soluble	No	0.581884	1	0.9035	0.09652	0.1613	0.5983	4	0.581884
Fig. 6D
NCL in NT/HU
Rep1	Densitometry
	NCL	H3	norm H3	norm NCL	RQ NCL
CTRL NT	1.76	1	1	1.76	1			Significant?	P value	Mean of CTRL LNA	Mean of KD-1	Difference	SE of difference	t ratio	df	Adjusted P Value
LNA1 NT	1.9	1.04	1.04	1.82692	1.03802		NT	No	0.257732	1	0.9183	0.08165	0.06193	1.319	4	0.257732
LNA2 NT	2.25	1.3	1.3	1.73077	0.983392		HU	Yes	0.000873	1	0.7333	0.2667	0.02989	8.92	4	0.001745
CTRL HU	4.42	1.91	1	4.42	1
LNA1 HU	3.28	2.08	1.08901	3.01192	0.681431
LNA2 HU	2.89	1.93	1.01047	2.86005	0.647071
								Significant?	P value	Mean of CTRL LNA	Mean of KD-2	Difference	SE of difference	t ratio	df	Adjusted P Value
Rep2							NT	No	0.547036	1	1.198	-0.1975	0.3006	0.657	4	0.547036
	NCL	H3	norm H3	norm NCL	RQ NCL		HU	Yes	1e-05	1	0.622	0.378	0.01354	27.91	4	2e-05
CTRL NT	1.79	1	1	1.79	1
LNA1 NT	1.51	0.952	0.952	1.58613	0.886109
LNA2 NT	1.64	1.12	1.12	1.46429	0.818037
CTRL HU	2.02	0.712	1	2.02	1
LNA1 HU	1.53	0.687	0.964888	1.58568	0.784989
LNA2 HU	1.23	0.701	0.984551	1.2493	0.618466
Rep3
	NCL	H3	norm H3	norm NCL	RQ NCL
CTRL NT	2.53	0.75	1	2.53	1
LNA1 NT	0.867959	0.31	0.413333	2.0999	0.83
LNA2 NT	0.778936	0.129	0.172	4.5287	1.79
CTRL HU	2.33	0.436	1	2.33	1
LNA1 HU	0.166214	0.0424	0.0972477	1.70918	0.733555
LNA2 HU	0.289268	0.21	0.481651	1.39934	0.600576
RPA32 in NT/HU
Rep1
	RPA32	H3	norm H3	norm RPA32	RQ RPA32
CTRL NT	0.258	9.08	1	0.258	1
LNA1 NT	0.218	9.24	1.01762	0.214225	0.83033
LNA2 NT	0.324	7.83	0.862335	0.375724	1.4563			Significant?	P value	Mean of CTRL LNA	Mean of KD-1	Difference	SE of difference	t ratio	df	Adjusted P Value
CTRL HU	0.378	5.62	1	0.378	1		NT	No	0.820848	1	0.9789	0.02108	0.0872	0.2418	4	0.820848
LNA1 HU	0.138	6.43	1.14413	0.120616	0.31909		HU	Yes	2e-06	1	0.3507	0.6493	0.01581	41.06	4	4e-06
LNA2 HU	0.0631	3.81	0.677936	0.0930766	0.246234
Rep2
	RPA32	H3	norm H3	norm RPA32	RQ RPA32			Significant?	P value	Mean of CTRL LNA	Mean of KD-2	Difference	SE of difference	t ratio	df	Adjusted P Value
CTRL NT	0.452	1.68	1	0.452	1		NT	Yes	0.030133	1	1.321	-0.3212	0.09753	3.293	4	0.030133
LNA1 NT	0.747213	1.46	0.869048	0.51179	1.13228		HU	Yes	2e-05	1	0.3019	0.6981	0.03005	23.23	4	4.1e-05
LNA2 NT	0.736647	1.44	0.857143	0.51156	1.13177
CTRL HU	4.49	9.48	1	4.49	1
LNA1 HU	2.04	2.8	0.295359	1.64712	0.366842
LNA2 HU	2.27	7.03	0.741561	1.39284	0.310209
Rep3
	RPA32	H3	norm H3	norm RPA32	RQ RPA32
CTRL NT	0.0704	0.477	1	0.0704	1
LNA1 NT	0.0593784	0.413	0.865828	0.0685799	0.974147
LNA2 NT	0.0943944	0.465	0.974843	0.0968304	1.37543
CTRL HU	0.1	5.4	1	0.1	1
LNA1 HU	0.0295	4.35	0.805556	0.0366207	0.366207
LNA2 HU	0.0317	4.9	0.907407	0.0349347	0.349347
Fig. 6E
CTRL NT									lncREST LNA1 KD NT									lncREST LNA2 KD NT									CTRL LNA HU									lncREST LNA1 KD HU									lncREST LNA2 KD HU
nucleolo ID	no of nucleoli	avg size	mean intensity nucleoplasm	mean intensity nucleolo	mean intensity nucleolo membrane	Ratio nucleo/nucleolo			nucleolo ID	no of nucleoli	avg size	mean intensity nucleoplasm	mean intensity nucleolo	mean intensity nucleolo membrane	Ratio nucleo/nucleolo			nucleolo ID	no of nucleoli	avg size	mean intensity nucleoplasm	mean intensity nucleolo	mean intensity nucleolo membrane	Ratio nucleo/nucleolo			nucleolo ID	no of nucleoli	Avg size nucleolo	mean intensity nucleoplasma	mean intensity nucleolo	mean intensity nucleolo membrane	Ratio nucleus/nucleolus			nucleolo ID	no of nucleoli	Avg size nucleolo	mean intensity nucleoplasma	mean intensity nucleolo	mean intensity nucleolo membrane	Ratio nucleus/nucleolus			nucleolo ID	no of nucleoli	Avg size nucleolo	mean intensity nucleoplasma	mean intensity nucleolo
3	2	14.135	538.362	800.797	781.521	0.672283	Rep1		1	1	42.556	656.93	1023.18	975.477	0.642048	Rep1		1	1	26.142	798.806	1367.79	1360.43	0.584013	Rep1		4	1	24.968	466.22	586.976	608.518	0.794274	Rep1		15	3	12.096	1229.23	1977.96	1877.94	0.621464	Rep1		2	1	37.965	1488.18	2955.79
6	1	19.905	701.588	1183.95	1131.09	0.59258			3	1	37.221	587.839	978.039	813.052	0.601038			2	1	59.086	679.946	1023.88	942.303	0.664088			6	2	9.926	572.367	730.581	749.966	0.783441			17	2	15.712	1202.64	1819.32	1783.43	0.66104			3	2	13.605	1371.13	2329.64
8	1	18.05	445.003	641.178	626.293	0.69404			5	1	27.609	617.104	998.373	957.13	0.61811			3	1	33.29	832.664	1337.86	1214.03	0.622384			7	1	39.517	468.787	598.866	630.528	0.782791			18	3	9.011	1227.47	1658.67	1654.71	0.740035			5	1	37.798	1135.5	1320.53
10	1	24.685	669.34	1089.14	1046.45	0.614558			7	1	38.175	659.648	1196.91	1062	0.551126			4	1	70.155	690.983	1173.41	1054.76	0.588866			8	2	20.854	499.126	412.648	495.085	1.20957			22	1	47.776	864.601	1056.14	1109.7	0.818644			8	1	43.992	1415.24	2279.69
12	2	9.465	612.006	949.612	891.165	0.64448			13	1	22.777	651.546	1030.53	935.794	0.632245			5	1	34.915	694.057	1104.22	964.483	0.628552			9	2	8.354	583.591	862.607	892.02	0.676543			24	2	13.558	1155.93	1908.86	1705.61	0.605564			9	2	23.348	1397.21	2440.21
13	3	6.072	750.376	1164.11	1136.49	0.644595			18	1	16.299	695.518	1167.19	1121.19	0.595891			6	1	35.649	746.953	1124.55	995.816	0.664227			10	1	16.079	524.511	709.115	709.656	0.73967			26	1	23.626	1111.25	1476.21	1589.85	0.752771			1	2	9.245	937.872	1433.45
14	2	6.017	641.891	974.116	958.702	0.658947			2	1	39.391	738.646	1201.51	1069.45	0.614767			10	1	40.083	773.457	1339.04	1138.28	0.577619			12	1	19.989	691.684	1062.18	1075.65	0.651194			28	1	19.35	1178.5	1584.19	1613.19	0.743916			3	2	7.898	975.465	1574.69
15	3	5.51	589.337	1028.63	986.997	0.572931			3	1	20.136	703.875	1152.42	1074.23	0.610782			17	1	30.251	616.624	1091.99	810.578	0.564677			13	1	33.919	467.776	586.237	595.737	0.79793			7	2	20.901	1342.48	2120.62	2045.23	0.633059			4	2	15.23	817.711	1350.12
16	1	16.897	528.398	796.548	782.323	0.66336			4	1	22.672	647.039	1074.62	948.371	0.60211			19	1	33.416	820.449	1646.48	1444.16	0.498305			15	1	23.605	720.136	1095.45	1100.89	0.657391			9	1	35.596	2562.57	3409.93	3593.66	0.751503			5	2	10.325	801.916	1187.24
17	1	25.681	483.145	683.812	702.979	0.706547			5	1	33.752	561.977	835.696	729.479	0.672466			20	1	33.018	736.528	1396.92	1225.61	0.52725			16	3	8.459	556.374	725.233	720.116	0.767166			12	2	10.246	1714.73	2319.8	2297.08	0.739172			6	1	27.284	822.584	1223.55
18	2	6.997	636.997	948.547	927.413	0.67155			6	1	28.112	628.538	993.957	848.861	0.632359			22	1	9.067	715.617	1058.6	969.668	0.676002			17	1	17.138	656.359	804.948	847.414	0.815405			14	1	20.461	1739.36	2466.66	2634.5	0.705145			7	2	13.176	944.434	1453.29
4	1	29.244	426.396	575.197	574.669	0.741304			9	2	10.063	610.049	1022.11	910.121	0.596856			23	1	33.731	814.671	1521.63	1331.66	0.535394			18	2	6.839	797.931	1250.1	1218	0.638294			16	1	54.537	2218.9	3168.25	3111.81	0.700357			9	2	14.711	1058.39	1659.16
6	3	6.296	582.536	861.07	824.978	0.676526			13	1	22.599	571.703	874.12	804.584	0.654033			26	1	41.173	707.564	1168.76	1116.57	0.605398			19	2	7.374	648.697	827.018	846.704	0.784381			18	2	6.818	1700.64	2267.92	2352.42	0.749871			11	1	42.923	907.722	1487.03
7	3	7.554	550.898	721.679	740.547	0.763356			1	1	47.158	625.562	980.503	900.989	0.638001			27	1	34.915	668.021	1137.97	948.889	0.587026			20	2	16.378	619.246	933.624	912.833	0.663271			19	3	12.938	2083.51	3100.14	2999.12	0.67207			12	2	16.525	853.789	1313.67
8	1	18.459	534.429	725.675	730.914	0.736458			5	1	33.007	580.499	959.283	869.43	0.605138			2	1	41.498	545.72	1040.25	901.463	0.524604			22	1	18.878	594.369	985.395	874.835	0.603178			20	2	23.359	2055.56	3079.56	3046.98	0.667486			13	3	12.624	886.056	1212.91
10	1	30.167	569.778	787.336	800.349	0.723678			6	1	26.131	750.25	1055.65	1014.94	0.710699			4	1	66.843	530.54	1047.8	928.252	0.50634			23	1	28.563	581.087	1024.5	1001.69	0.567192			3	2	23.946	1103.31	1578.84	1573.02	0.698811			15	1	19.465	791.001	828.148
11	3	12.054	527.187	695.99	684.645	0.757463			7	1	36.561	642.345	1185.19	1044.32	0.541975			6	1	65.543	452.06	924.037	755.306	0.489223			24	2	11.619	790.625	1038.81	901.098	0.761089			6	2	16.179	1247.38	1962.55	1914.77	0.635592			16	3	12.39	974.272	1619.31
12	2	12.4	520.576	798.728	783.505	0.651756			8	1	19.622	615.721	990.956	907.711	0.62134			9	1	69.379	590.749	1109.38	887.233	0.532502			4	4	4.764	428.815	654.605	622.473	0.655074			10	2	13.611	1045.43	1399.91	1417.9	0.746785			17	2	14.208	969.676	1573.56
13	1	22.63	542.971	819.818	768.107	0.662307			9	1	15.702	726.635	1324.51	1252.34	0.548609			3	1	33.49	939.806	1626.71	1388.49	0.577734			8	2	8.957	473.161	584.523	592.184	0.809482			12	2	13.894	982.421	1260.66	1338.13	0.779293			18	1	36.351	973.987	1585.51
15	2	12.238	550.271	813.294	796.618	0.676595			13	1	19.276	650.935	1044.65	993.855	0.62311			7	1	54.443	727.141	1314.44	1133.91	0.553196			13	1	22.379	431.789	575.659	568.624	0.750078			16	1	35.334	1147	1748.56	1714.04	0.655965			20	1	25.45	1092.34	1813
18	2	12.023	528.527	828.38	788.294	0.638025			14	2	12.484	670.387	996.709	929.537	0.672601			8	1	25.125	890.573	1945.26	1611.78	0.457818			15	4	5.529	475.555	668.192	662.275	0.711704			18	3	8.749	1617.9	2205.71	2231.9	0.733508			23	3	17.351	932.05	1443.54
19	2	13.904	529.481	763.001	737.28	0.693945			18	1	18.563	664.965	1153.97	1062.26	0.57624			32	1	22.211	791.941	1472.07	1257.91	0.537977			18	1	16.519	475.751	691.589	662.481	0.68791			19	2	19.15	1395.52	1955.72	1939.04	0.713556			1	2	15.943	1296.05	1816.33
20	1	25.408	519.895	698.596	755.273	0.7442			1	1	48.793	1097.29	1718.06	1488.46	0.638678			36	1	23.249	745.86	1181.13	1078.66	0.631482			22	2	12.777	476.198	672.92	662.976	0.707659			21	1	21.718	1375.18	2070.93	2078.89	0.664041			2	2	13.281	870.239	1670.4
21	1	24.727	583.289	862.379	841.916	0.676372			2	1	31.592	1142.66	1757.01	1688.83	0.650341			37	1	23.993	721.364	1238.09	1036.43	0.582641			23	1	43.342	484.864	671.069	675.621	0.722525			22	1	15.733	1172.78	2110.96	2051.34	0.555565			3	2	10.765	903.749	1832.75
22	1	18.951	642.593	971.327	983.661	0.661562			3	1	38.332	1121.22	1821.73	1636.42	0.615471			44	1	42.315	640.222	929.357	878.417	0.688887			24	1	23.175	459.969	723.332	687.687	0.635903			25	2	13.647	1472.38	2050.71	2205.87	0.717987			4	2	13.532	712.523	1234.11
4	1	18.113	363.284	497.951	479.621	0.729558			5	1	36.844	1093.53	1653.19	1511.36	0.661467			1	1	15.733	1148.94	2720.96	2385.32	0.422255			25	2	11.635	544.844	741.168	748.073	0.735115			4	1	34.716	818.347	1110.88	1111.59	0.736666			5	1	34.077	833.279	1560.42
5	1	12.169	361.705	466.347	445.556	0.775613			6	1	26.32	1104.99	1790.69	1650.46	0.617073			2	1	18.301	1196.51	2693.23	2239.08	0.444266			26	2	7.835	743.944	1001.34	1028.68	0.74295			6	1	29.538	713.683	1029.48	970.59	0.693245			6	1	28.112	898.194	1884.3
12	1	18.018	502.424	813.31	806.334	0.617752			7	1	25.419	1472.53	2137.59	2154.96	0.688875			3	2	17.557	867.131	1601.11	1398.37	0.54158			27	1	15.345	492.143	736.435	741.77	0.668278			8	1	19.811	855.687	1222.8	1305.07	0.699778			8	2	15.796	905.903	1593.1
8	1	14.203	377.367	622.461	559.138	0.60625			10	1	31.288	1534.33	2269.75	2236.97	0.675993			4	1	27.242	998.264	2143.38	1783.46	0.465742			29	2	10.733	474.272	737.473	720.097	0.643104			12	2	11.111	1015.24	1685.66	1635.87	0.602277			10	2	12.274	1086.13	1584.33
11	3	6.96	342.091	526.205	481.563	0.65011			11	1	21.331	1317.85	2238.83	2065.68	0.588631			6	2	10.786	1004.25	2308.15	1935.35	0.435088			35	2	11.425	555.046	797.239	782.641	0.69621			13	1	26.33	831.01	1228.67	1268.24	0.676349			11	1	1.017	935.846	461.278
15	2	15.073	373.288	545.145	529.823	0.68475			13	1	21.079	1365.54	2974.68	2421.99	0.459053			7	1	34.035	756.244	1277.22	1088.88	0.592101			36	2	12.232	703.791	950.234	975.611	0.74065			14	3	6.712	918.825	1322.02	1320.18	0.695014			2	1	52.263	937.204	1309.63
16	1	27.326	399.751	636.959	566.933	0.627593			14	1	36.204	1212.68	1946.94	1842.73	0.622864			10	1	35.219	831.644	1592.82	1449.42	0.52212			8	1	20.534	719.327	698.264	783.331	1.03016			15	2	9.586	984.519	1292.65	1289.83	0.761631			5	1	17.966	1133.31	1695.63
20	1	22.033	341.172	456.403	463.663	0.747524			2	1	21.037	1167.64	1954.94	1825.52	0.597275			11	1	29.873	901.185	1455.93	1395.85	0.618976			9	1	10.188	659.045	772.729	831.559	0.85288			6	1	16.498	1044.77	1712.3	1671.18	0.610157			6	1	56.738	906.573	1364.41
24	1	19.234	437.872	728.804	672.456	0.600809			3	1	21.991	1333	1982.47	1863.99	0.672394			12	1	35.544	784.155	1460.78	1183.63	0.536805			10	1	16.582	667.385	945.418	939.219	0.705915			7	2	8.999	1193.61	2011.88	1967.81	0.59328			7	1	29.852	914.537	1520.93
25	1	34.831	359.432	506.514	485.149	0.709619			5	1	20.744	1228.55	2264.51	1988.13	0.542526			13	1	35.167	783.46	1436.01	1254.61	0.54558			11	2	10.042	588.735	987.821	986.536	0.595994			9	2	6.305	1236.38	1855.2	1855.23	0.66644			8	2	17.95	1331.47	2364.94
28	2	7.054	408.955	603.857	560.083	0.677238			1	1	29.947	1238.64	1856.46	1810.92	0.667204			14	1	30.314	790.874	1414.04	1221.94	0.559302			13	2	8.323	657.613	929.875	923.847	0.707206			11	1	24.36	1160.69	2187.45	2091.32	0.530612			9	1	24.737	845.976	1501.89
30	1	22.043	392.606	576.828	555.675	0.680629			4	1	21.404	1178.67	2199.87	1914.16	0.535792			1	1	41.361	779.367	1184.38	1084.42	0.658039			14	1	17.169	618.06	968.098	991.699	0.638427			12	2	31.613	695.866	828.688	859.654	0.83972			11	1	22.148	874.839	1322.51
31	1	22.18	377.64	653.111	588.869	0.578217			2	1	23.752	1618.55	2751.71	2499.04	0.588199			2	1	28.815	790.705	1445.2	1244.48	0.547126			17	2	8.637	852.2	963.711	947.171	0.88429			16	1	29.087	979.278	1374.58	1350.88	0.712421			12	1	21.404	1158.12	1924.72
32	1	22.819	367.62	614.606	577.724	0.598139			9	1	31.236	675.203	1146.38	1028.37	0.588988			3	1	23.857	884.049	1639.21	1462.81	0.539313			18	1	22.662	706.644	979.469	997.882	0.721456			17	2	10.707	1013.94	1407.8	1357.22	0.720226			13	3	14.123	1180.56	2016.24
33	1	0.556	420.065	298.113	298.113	1.40908			13	1	24.003	745.512	1422.39	1256.51	0.524126			4	1	19.287	791.098	1554.94	1337.42	0.508764			19	1	9.968	809.297	1220.35	1201.47	0.663166			18	1	66.319	1372.27	1804.73	1940.35	0.760374			14	2	23.998	826.276	1286.46
34	1	27.043	368.52	538.712	502.373	0.684076			15	1	36.571	796.111	1291.88	1273.17	0.61624			5	1	33.951	969.983	1744.86	1601.3	0.55591			21	1	27.494	597.82	714.318	765.479	0.83691			20	1	22.41	1092.28	1580.18	1567.84	0.691239			16	2	32.751	913.109	1290.94
35	1	27.075	351.722	456.289	452.505	0.770832			16	1	22.546	736.315	1363.76	1250.79	0.539917			6	1	31.467	740.912	1130.61	1095.12	0.655319			22	1	41.278	696.264	948.917	978.746	0.733746			21	1	35.827	795.757	974.176	1017.26	0.816851			3	2	20.22	965.957	1712.17
37	3	8.634	424.899	631.84	614.134	0.672479			18	2	12.122	850.189	1633.53	1429.84	0.52046			8	1	24.737	742.342	1209.06	1115.89	0.613983			24	6	5.927	511.406	750.499	724.823	0.681421			22	1	50.428	929.201	1224.32	1226.57	0.758956			5	1	24.423	1298.62	2213.18
39	2	9.119	327.8	478.049	435.781	0.685704			21	1	26.823	751.555	1255.64	1176.16	0.598543			9	3	10.188	753.676	1148.46	1033.17	0.65625			25	1	17.934	737.152	1228.61	1252.41	0.59999			2	1	26.519	18241.5	28709.9	26574.9	0.635372			7	2	17.997	979.186	1442.12
41	1	20.44	437.89	713.644	680.219	0.613597			24	1	39.443	598.517	948.401	856.939	0.63108			10	2	18.113	905.38	1464.84	1362.18	0.618074			26	1	15.293	593.098	890.416	855.971	0.666091			6	3	9.762	21384.6	28330.4	27560.7	0.754829			9	2	9.282	1323.45	2310.58
46	1	19.957	394.139	522.792	537.852	0.753912			27	1	39.443	591.902	940.798	916.104	0.629149			3	1	60.103	547.06	912.069	885.519	0.599801			28	2	6.593	710.355	835.37	833.327	0.850348			8	1	14.863	16739.8	18774.8	19892.6	0.891611			10	2	19.984	1358.84	2328.01
47	1	36.299	379.232	623.202	557.432	0.608522			28	1	30.932	820.229	1457.74	1359.52	0.562671			6	1	28.657	584.354	1095.04	948.802	0.533637			31	1	6.708	772.567	1113.48	1081.18	0.693829			10	1	25.817	20676.6	25528.9	25816.8	0.809929			11	1	7.956	1221.48	1719.92
48	2	9.339	442.133	625.135	628.098	0.70726			32	1	33.783	649.358	1013.34	954.99	0.64081			8	1	45.072	517.311	785.842	706.547	0.658289			33	1	20.398	810.235	881.748	943.837	0.918896			12	1	7.421	18101.7	25204.7	23925.8	0.718188			13	1	37.703	1213.2	1737.57
1	1	20.712	636.187	1108.06	1036.15	0.574145			34	1	37.567	686.114	1129.44	1060.59	0.607482			13	1	32.106	560.521	970.066	895.722	0.577817			34	1	18.857	994.419	1476.61	1490.89	0.673446			13	1	21.32	23772.1	34680.8	34742.7	0.685453			14	1	49.411	1224.6	2106.65
2	2	14.287	520.436	654.767	634.943	0.794842			35	1	31.55	822.564	1347.65	1203.4	0.61037			15	1	36.582	481.268	718.768	705.751	0.669573			2	2	7.101	735.461	1012.94	1033.74	0.726064			14	2	12.704	20434.9	28536.7	27184.2	0.716093			16	1	21.09	1368.69	2232.44
3	1	25.377	686.414	1183.15	1070.11	0.580158			2	1	38.479	750.013	1233.17	1159.26	0.608198			17	1	36.456	520.651	920.7	845.717	0.565495			3	1	17.557	866.621	1412.12	1402.52	0.613701			16	1	25.041	23658.2	36343.8	35784.3	0.650955			17	3	7.571	1011.23	1629.32
4	1	20.136	615.824	996.469	933.051	0.618006			8	1	26.456	712.955	1190.08	1068.29	0.599081			22	1	25.576	492.818	752.016	727.896	0.655329			5	3	5.695	521.026	763.042	727.116	0.682827			17	1	17.148	17562.5	21313.6	21975	0.824005			18	2	21.483	1256.68	2276.4
5	2	9.612	691.284	1077.19	1024.15	0.641746			14	1	30.492	797.954	1454.13	1337.45	0.548751			1	1	31.802	27409.8	51577.4	45641.3	0.53143			6	4	6.318	867.702	1130.88	1139.2	0.76728			4	1	34.16	21733.1	30067.1	27430.4	0.722818			3	2	10.906	1397.74	2705.06
8	1	21.739	687.682	1123.17	1091.21	0.612269			19	1	32.724	719.913	1238.49	1109.81	0.581282			5	1	26.309	26398.9	41353.4	41780.2	0.638373			8	1	22.368	868.464	1290.28	1269.58	0.673082			5	2	12.599	30673.6	45283.2	45192.1	0.677371			8	1	27.693	1354.81	2501.26
10	1	28.626	667.785	1144.21	1070.87	0.583622			20	1	33.605	795.774	1356.54	1196.34	0.58662			9	1	23.773	26737.1	49930.1	45896.1	0.535491			9	1	13.081	805.295	1057.39	1057.55	0.761585			7	2	14.879	37648.9	60407.7	56674.7	0.623246			10	2	12.054	1303.96	3273.65
11	2	9.586	709.784	1027.09	970.121	0.691064			21	1	27.829	688.498	1196.2	1154.49	0.575572			10	1	33.227	21394.2	37495.1	34047.7	0.570586			10	3	9.434	545.366	773.997	783.813	0.70461			14	2	6.158	28331.6	39584.5	40863.5	0.715723			12	1	21.792	1420.46	2171.33
12	1	31.865	515.528	720.701	698.971	0.715315			24	1	25.649	651.684	986.113	926.393	0.660861			11	1	35.387	24971.2	39869.6	38985.1	0.626321			12	1	8.752	980.781	1249.4	1269.42	0.785003			18	1	16.174	29454	42737.6	38540.6	0.689184			13	1	31.938	1461.8	2824.91
14	1	31.089	646.462	989.631	926.715	0.653235			28	1	20.356	703.643	1134.11	1051.62	0.620437			14	1	32.787	23102.2	44597.1	40623.3	0.518019			13	1	6.939	1023.09	1100.43	1116.86	0.929719			21	1	29.171	27133.2	42811.2	39961.8	0.633786			15	1	0.147	1889.95	1755.29
15	3	6.782	764.073	1150.02	1095.03	0.6644			3	1	28.542	712.435	1023.42	971.543	0.696132			16	1	28.154	27447.9	43726.8	42395.1	0.627713			16	1	7.201	706.96	1001.42	984.9	0.705959			24	1	33.542	22182.6	30964.7	30343.1	0.716382			16	1	30.963	1283.4	2874.51
17	2	14.061	642.87	963.526	925.1	0.667206			4	1	28.112	738.612	1187.23	1083.87	0.622132			20	1	27.001	28156.1	48622.9	45431.3	0.579071			20	2	15.566	718.312	899.442	899.691	0.79862			1	1	6.342	1129.16	1429.92	1450.21	0.789667			1	3	8.323	1075.59	1955.52
18	2	13.239	592.516	818.153	815.541	0.724212			5	1	33.752	697.618	1071.18	980.203	0.651262			30	1	23.616	24721.7	45418	43064.2	0.544315			21	3	6.09	647.258	812.35	792.138	0.796772			2	1	18.951	1106.05	1495.74	1438.08	0.739468			3	3	4.235	1553.36	2622.93
21	3	8.717	566.703	792.234	781.596	0.715323			7	1	25.67	825.782	1219.45	1146.67	0.677175			2	1	34.517	548.167	892.124	834.976	0.614452			24	2	11.687	749.367	1170.04	1118.4	0.640463			4	1	30.607	1559.76	2528.22	2433.42	0.616942			4	3	9.423	1446.16	2429.7
22	1	3.239	603.675	815.375	758.006	0.740365			9	1	29.957	801.699	1182.48	1072.79	0.677978			5	1	35.701	556.032	813.591	793.777	0.683429			25	1	15.324	780.641	1248.81	1190.31	0.625106			5	3	4.762	1683.94	2530.56	2473.68	0.665439			6	2	8.857	1816.53	2752.08
8	1	27.641	638.211	1014.57	950.25	0.629049			12	1	20.062	836.265	1361.23	1288.37	0.614343			7	2	18.663	661.584	1121.72	1028.93	0.589796			26	2	6.499	790.168	1128.31	1115.06	0.700309			8	1	32.169	1680.93	2022.81	2111.2	0.830988			11	3	9.014	1658.67	2319.98
9	2	8.406	678.318	864.075	891.79	0.785022			13	1	29.391	789.982	1147.9	1123.46	0.688199			8	1	34.978	570.33	810.869	809.05	0.703357			28	1	19.087	717.865	1323.41	1247.91	0.542437			9	3	9.703	2284.53	3070.09	2989.06	0.744123			14	3	10.636	1823.9	3246.56
11	2	12.704	724.302	1154.86	1078.93	0.627175			17	1	16.802	884.452	1552.68	1310.5	0.56963			14	1	30.031	536.44	926.783	893.014	0.578819			29	1	20.23	539.958	829.414	793.981	0.651011			11	1	22.767	1251.27	1589.78	1483.74	0.787069			5	1	24.224	1586.77	2643.96
12	3	11.506	496.823	807.188	736.809	0.615498			9	1	33.605	718.532	1234.33	1136.45	0.582124			12	1	41.141	490.21	1054.95	923.764	0.464676			30	1	18.899	756.95	1083.2	1132.57	0.698808			5	2	19.638	1016.7	1684.98	1466.55	0.603388			8	1	53.73	999.416	1641.9
14	1	20.387	704.115	1098.96	1059.33	0.640709			20	1	37.179	632.996	945.682	894.345	0.669354			13	1	43.814	579.646	816.792	781.759	0.709662			31	2	14.837	571.337	765.227	765.715	0.746624			6	2	23.149	878.901	1101.11	1085.96	0.798195			9	1	25.67	1181.3	2404.65
20	2	12.169	659.836	982.984	914.564	0.671258			22	1	28.773	715.583	1146.26	1052.55	0.624276			17	1	38.248	456.047	759.161	665.465	0.600725			3	2	12.935	606.815	947.897	928.952	0.64017			8	1	13.522	1303.78	1607.5	1654.02	0.811062			10	2	16.221	1109.96	2137.85
21	1	33.29	626.432	893.97	834.128	0.70073			24	1	36.288	606.944	1021.13	859.124	0.594386			21	1	39.108	525.845	956.024	853.901	0.550033			7	2	11.588	595.734	878.883	894.657	0.677831			15	1	25.628	973.285	1539.9	1387.87	0.632043			11	1	7.515	657.471	773.311
22	2	13.831	540.592	885.84	800.825	0.610259			25	1	37.766	622.589	960.273	847.772	0.648346			22	1	53.07	400.921	704.541	598.806	0.569053			9	2	11.153	564.829	754.755	818.985	0.748361			1	1	11.719	968.516	1298.26	1300.49	0.746011			15	1	12.673	761.24	1174.99
27	2	13.915	551.156	984.858	839.167	0.55963			33	1	25.408	589.749	800.361	728.503	0.736854			23	1	30.974	456.565	739.521	767.392	0.617379			16	2	5.776	813.889	967.624	982.188	0.841121			4	2	20.261	649.368	1109.2	1075.13	0.58544			3	1	14.926	1770.56	2502.72
28	2	3.831	616.548	910.33	832.178	0.67728			2	1	35.858	517.634	929.438	833.729	0.556932			24	1	35.963	512.183	769.117	749.939	0.665936			18	1	24.873	462.265	788.172	737.517	0.586503			5	2	16.991	800.881	1726.97	1573.12	0.463748			4	1	27.641	1539.59	1906.5
1	2	19.491	795.025	1272.8	1150.88	0.624626			4	1	28.626	530.781	915.858	789.457	0.579545			31	1	31.896	419.984	709.891	592.314	0.591618			21	2	7.851	569.514	782.046	806.779	0.728236			6	2	26.289	641.339	1105.86	1068.79	0.579946			5	2	22.73	1525.12	2418.73
2	3	7.39	895.087	1229.11	1195.4	0.728242			9	1	33.332	492.284	737.758	731.867	0.66727			35	2	14.727	518.42	769.9	701.045	0.67336			22	1	28.322	532.067	900.013	865.227	0.591177			8	1	30.156	1113.38	1673.92	1747.42	0.665133			6	2	20.45	1578.16	2591.68
3	3	5.674	818.802	1206.01	1210.97	0.678932			11	1	20.335	563.943	928.07	847.118	0.607651			7	1	28.259	624.465	979.836	950.965	0.637316			23	2	9.145	653.57	931.55	960.68	0.701594			10	1	42.871	488.302	885.776	791.091	0.55127			1	1	27.379	1269.32	1581.17
4	2	14.229	1000.4	1559.42	1517.82	0.641521			17	1	24.758	553.768	937.303	853.232	0.59081			31	1	25.02	625.358	1017.04	951.734	0.614882			24	3	8.295	512.742	812.209	784.642	0.631293			12	1	48.395	450.341	762.005	708.733	0.590995			2	3	11.044	1330	1745
5	1	18.542	826.562	1615	1442.18	0.511804			18	1	23.888	639.621	1119.3	1014.58	0.571449			32	1	31.938	626.463	1034.98	963.584	0.605291			26	1	28.72	542.058	725.715	761.039	0.74693			13	1	26.519	751.879	1530.54	1353.66	0.49125			3	1	54.715	1338	1863.82
6	2	13.139	868.375	1538.44	1391.16	0.564451			20	1	23.741	573.596	966.951	883.249	0.593201			2	1	35.24	637.441	1264.31	1158.66	0.504182			29	1	10.45	444.732	610.21	576.246	0.728818												4	3	10.335	1611.55	2754.01
8	2	12.971	817.545	1390.79	1292.38	0.587828			21	1	19.004	660.591	1230.77	1159.8	0.53673			3	1	23.626	531.724	1075.52	997.952	0.494386			31	1	28.154	488.997	684.975	670.447	0.71389			1	1	2.065	435.436	611.731	605.151	0.71181	Rep2		5	3	11.914	1522.84	1790.72
9	2	13.433	820.124	1471.77	1274.35	0.557238			4	1	18.123	727.286	1168.58	1079.29	0.622369			5	2	17.164	489.169	809.409	772.46	0.604353			4	1	21.331	677.92	1007.58	936.038	0.672818			2	3	4.745	661.462	1039.34	980.401	0.636425			6	1	28.678	1165.8	1781.12
14	2	11.483	942.805	1463.13	1309.09	0.644373			5	1	21.331	817.501	1252.1	1158.69	0.652905			6	1	32.808	478.109	834.38	772.431	0.573011			9	2	9.601	684.082	928.381	882.649	0.736855			3	1	19.119	607.508	942.319	889.929	0.644695			7	2	22.41	1232.7	1814.69
3	5	11.576	816.387	1355.12	1242.38	0.602448			7	1	29.129	734.766	1202.49	1069.94	0.611037			16	1	31.54	553.035	1203.9	1066.54	0.459368			10	2	10.367	867.645	1267.75	1211.22	0.6844			4	2	5.005	550.332	818.341	807.089	0.672497			8	1	28.762	1489.7	2333.57
5	1	11.048	688.833	907.721	868.138	0.75886			8	1	17.253	824.756	1558.25	1409.72	0.529285			18	1	40.303	484.59	929.383	810.033	0.52141			14	1	24.559	731.922	1056.61	1006.31	0.692708			1	1	16.498	789.925	1274.64	1204.14	0.619724			2	2	12.259	698.429	1197.5
6	2	23.616	858.612	1404.57	1354.63	0.611298			14	1	27.693	716.918	1154.01	1023.59	0.621241			22	1	35.481	549.109	978.891	905.872	0.56095			15	1	19.025	660.782	922.074	961.528	0.716626			3	1	14.895	796.659	1468.71	1373.47	0.542421			3	2	12.62	748.676	1206.61
7	2	15.697	719.418	1136.47	1066.25	0.633031			9	1	33.406	545.408	934.673	782.221	0.583528			25	1	42.493	495.659	912.692	766.074	0.543074			18	1	23.249	693.741	1090.52	997.708	0.636154			4	1	13.962	843.209	1492.79	1439.7	0.564855			5	2	15.104	714.654	1365.18
9	1	25.66	654.792	1013.71	940.364	0.645936			21	1	34.967	563.927	798.181	749.678	0.706515			3	1	48.961	508.198	827.114	749.934	0.614423			23	1	29.286	699.038	1034.91	1010.85	0.675456			6	2	8.59	874.041	1505.83	1425.56	0.58044			6	1	13.605	717.513	1319.28
12	1	18.595	621.44	779.006	819.323	0.797735			23	1	38.311	529.091	814.419	724.335	0.649655			6	1	64.442	507.695	813.694	760.895	0.623938			25	2	15.476	741.348	902.784	894.693	0.82118			8	1	20.628	647.239	998.068	962.685	0.648492			9	1	23.71	951.505	1901.66
13	2	9.334	704.69	1025.09	973.663	0.687443			26	1	36.833	625.643	917.003	858.243	0.682269			10	1	29.255	549.375	992.444	877.929	0.553558			26	2	9.387	703.832	1010.41	997.698	0.69658			9	1	6.666	777.678	1365.13	1342.02	0.569674			4	2	7.411	428.429	617.062
15	2	13.993	826.432	1255.54	1151.58	0.658226			33	1	39.684	560.027	1023.96	825.245	0.546924			17	1	48.122	592.027	960.76	882.599	0.616207			27	2	9.827	849.966	1190.97	1191.61	0.713675			1	2	16.802	365.222	592.61	559.157	0.616294			6	2	12.185	468.471	920.298
16	1	31.886	625.977	1003.38	883.396	0.623871			3	1	33.039	822.777	1403.88	1373.39	0.586074	Rep2		20	1	30.901	526.401	865.351	824.268	0.608309			31	1	36.047	668.976	949.762	930.285	0.704362			3	1	26.362	394.248	853.3	781.668	0.462027			7	1	28.857	439.764	889.632
17	1	14.098	715.496	891.803	782.534	0.802303			7	1	14.507	1179.47	2107.68	1999.62	0.559606			22	1	33.028	488.322	799.797	763.045	0.610557			32	1	24.266	767.702	1074.61	1115.05	0.714403			4	3	9.504	403.122	893.215	810.846	0.451316			8	2	5.844	485.423	826.275
14	1	12.379	463.14	776.048	702.656	0.596793	Rep2		9	1	16.352	1039.57	2040.32	1880.34	0.509513			27	1	36.508	466.265	637.987	606.132	0.730838			36	1	2.296	603.909	495.1	496.75	1.21977			5	2	20.267	326.441	539.725	485.8	0.604828			9	1	19.58	556.801	1296.81
16	2	8.91	483.086	697.242	707.589	0.692853			10	1	18.658	1111.03	2452.32	2091.79	0.453054			30	1	26.404	547.161	831.211	769.379	0.65827			3	1	17.62	719.793	1161.57	1159.95	0.619671			6	2	23.154	329.369	551.889	505.721	0.596803			11	2	6.777	548.034	1299.05
17	1	20.303	455.48	689.304	665.338	0.660782			3	1	13.018	584.73	1236.12	1120.28	0.473035			32	2	7.819	416.707	315.299	346.154	1.32162			4	1	30.649	716.936	1039.63	1000.09	0.689607			7	1	35.691	330.552	556.117	529.894	0.594393			2	3	20.796	447.821	753.573
26	1	24.014	437.776	638.567	630.836	0.68556			14	1	9.916	433.073	794.697	711.566	0.544954			2	1	39.842	707.096	1074.5	977.597	0.65807			5	1	26.121	763.523	1069.43	1094.84	0.713955			8	1	9.444	306.556	497.538	487.927	0.616146			3	2	27.819	462.597	830.788
28	1	30.209	466.448	674.313	648.496	0.691738			15	1	8.868	502.888	1034.02	960.304	0.486342			3	1	35.093	823.935	1429.78	1220.02	0.576267			9	2	10.581	662.141	868.66	883.725	0.762256			9	1	37.682	401.637	781.399	669.333	0.513997			4	1	31.309	565.123	1275.29
29	2	14.559	403.255	565.098	570.053	0.713602			16	1	8.312	423.855	750.997	688.561	0.56439			11	1	46.98	799.062	1147.4	1066.29	0.696409			11	1	18.134	885.077	1079.54	1111.24	0.819868			10	1	28.668	367.707	899.15	781.496	0.40895			5	1	20.482	563.432	882.732
30	1	27.651	452.22	685.875	632.027	0.659333			24	1	14.8	488.63	906.064	824.717	0.539289			19	1	37.2	830.529	1262.33	1157.62	0.657934			12	1	3.711	810.494	1007.96	1038.55	0.804095			11	2	19.627	425.473	729.656	655.047	0.583115			6	1	29.999	628.406	970.572
31	3	7.365	419.14	579.243	549.776	0.7236			25	1	15.104	458.2	726.643	680.299	0.630571			22	1	33.385	737.17	1171.02	987.068	0.629512			13	1	16.09	937.473	1093.54	1133.77	0.857282			12	1	47.619	335.728	734.64	588.02	0.456997			7	1	30.576	567.965	1186.12
34	1	23.92	423.483	617.155	575.245	0.686186			26	1	10.639	513.867	1002.33	928.492	0.512672			1	1	44.904	999.484	1797.48	1575.81	0.556048	Rep2		15	1	8.71	668.109	950.586	928.641	0.702839			13	1	23.962	397.14	892.027	799.855	0.445211			8	2	28.322	611.819	1300.53
8	1	22.054	838.494	1316.59	1235.23	0.636868			27	1	12.148	439.047	830.845	787.03	0.528434			2	2	13.873	1057.8	1644.96	1546.03	0.643051			16	1	22.033	629.366	891.185	894.955	0.706213			14	2	12.704	415.544	807.985	732.437	0.514297			9	2	21.163	583.571	1172.07
10	1	31.477	889.636	1241.88	1156.02	0.716364			2	1	16.74	985.638	1831.68	1496.88	0.538106			4	1	37.976	948.358	1533.39	1377.44	0.618469			18	1	31.97	830.286	1115.74	1134.47	0.744159			15	2	21.179	348.375	611.823	547.507	0.569405			2	1	23.217	516.594	972.279
13	1	29.622	798.433	1074.49	1052.73	0.743078			8	1	17.725	889.541	1410.02	1281.22	0.630871			5	1	36.1	1017.42	1439.77	1459.27	0.706653			19	1	17.913	1279.97	1641.52	1747.78	0.779746			16	1	31.603	323.23	663.999	595.731	0.486793			3	1	20.901	572.398	1130.46
14	1	5.461	778.447	1068.89	1009.73	0.728278			12	1	13.71	1083.76	2066.18	1848.72	0.524523			2	1	33.511	1010.83	1702.62	1464.46	0.593686			20	1	17.788	845.513	1243.95	1182.53	0.6797			17	2	12.107	350.294	737.045	654.548	0.475268			4	3	9.07	507.368	750.761
16	1	30.796	862.08	1184.73	1122.74	0.727662			13	1	16.582	961.262	1747.88	1605.13	0.549959			3	1	28.437	949.857	1567.64	1397.34	0.605913			21	1	15.796	744.36	1195.81	1183.11	0.622473			21	1	5.094	331.838	582.967	513.176	0.569223			5	1	22.536	557.562	982.58
17	2	16.31	906.072	1369.31	1254.59	0.661698			14	1	17.222	867.23	1374.13	1306.28	0.631111			4	1	42.022	961.484	1572.01	1430.9	0.611628			22	2	9.308	806.07	1101.48	1096.87	0.731804			23	2	20.073	393.345	776.216	687.362	0.506747			6	2	6.797	538.799	1011.58
18	1	24.266	1075.32	1843.1	1702.98	0.583427			2	1	14.758	1625.05	2898.27	2667.78	0.560697			5	1	42.336	801.349	1480.64	1287.83	0.541218			24	1	12.767	829.023	1137.77	1207	0.728637			1	1	25.031	689.901	1487.34	1351.72	0.463849			7	2	13.852	587.713	1180.31
19	1	4.864	1020.35	1595.94	1527.41	0.639338			3	1	19.653	1306.75	2032.95	1885.57	0.642784			6	1	48.468	916.135	1447.78	1262.69	0.632786			25	1	12.274	974.301	1259.89	1340.12	0.773325			2	1	20.555	686.941	1487.45	1323.58	0.461825			10	1	5.063	526.391	1034.54
20	3	10.705	764.655	920.368	950.927	0.830814			4	1	17.704	1362.18	2089.69	1948.54	0.651859			8	1	34.255	965.277	1700.39	1411.21	0.567678			26	1	17.253	920.931	1354.45	1363.95	0.679931			5	1	16.603	639.775	1015.1	948.337	0.630261			11	1	18.962	423.306	698.483
22	1	30.796	1035.15	1994.27	1858.66	0.519062			6	1	13.396	1734.88	3540.01	3110.08	0.490076			10	1	30.764	896.003	1708.63	1429.45	0.5244			28	1	14.937	1023.57	1514.51	1495.96	0.67584			6	1	23.291	663.523	1170.01	1114.85	0.567111			12	1	27.001	453.741	854.866
24	2	19.685	799.793	1092.92	1008.81	0.731795			9	2	9.088	1493.48	2534.37	2224.99	0.589289			11	1	43.489	805.805	1203.55	1109.74	0.669523			1	1	13.532	599.523	727.138	755.686	0.824497			7	1	21.236	620.45	1252.42	1145.63	0.495401			14	1	24.706	532.617	1235.26
25	2	12.18	786.198	1087.5	1088.74	0.722942			1	1	11.341	1079.46	2266.1	2251.18	0.47635			16	1	29.129	899.206	1267.46	1231.23	0.709457			3	1	25.041	605.721	923.176	906.605	0.656127			8	1	33.07	614.238	1149.45	1029.38	0.534377			15	1	25.565	447.959	667.708
26	1	27.903	904.056	1344.86	1328.19	0.672232			2	1	11.31	1121.42	2662.69	2675.5	0.421162			3	1	30.251	1015.61	1849.41	1575.05	0.549155			6	1	34.192	920.373	874.724	958.933	1.05219			9	1	21.027	565.751	1124.75	1039.31	0.503002			16	1	25.261	417.801	729.338
1	2	13.768	532.897	998.464	803.04	0.533717			3	1	12.463	960.333	1890.69	1982.25	0.507927			6	1	31.603	851.215	1481.66	1209.72	0.5745			8	1	22.473	611.113	903.456	922.002	0.676417			10	3	9.891	677.93	1306.67	1149.86	0.518823			17	1	28.008	558.361	1336.95
3	2	17.646	660.629	1113.14	949.534	0.593484			4	1	18.972	1067.85	2173.05	1759.23	0.491406			7	1	22.788	952.043	2086.47	1730.8	0.456293			9	1	22.976	780.348	1321.08	1303.14	0.59069			11	1	30.062	516.859	1073.51	981.186	0.481465			18	1	27.924	341.763	519.827
4	3	8.302	608.778	1067.94	901.427	0.570047			6	1	20.314	855.246	1697.53	1414.46	0.503818			9	1	33.636	885.222	1324.91	1203.84	0.668137			10	1	49.024	1002.28	1029.82	1146.47	0.973258			12	1	16.425	659.825	1345.77	1173.51	0.490296			3	1	16.268	458.664	806.428
5	3	9.545	544.253	847.385	740.424	0.642274			1	1	7.379	1465.44	3174.2	2967.14	0.461673			10	1	28.689	883.599	1400.26	1291.96	0.631024			12	1	12.253	670.512	890.376	908.556	0.753066			1	1	18.018	767.332	1732.45	1589.03	0.442917			4	1	16.394	499.871	922.861
6	1	27.358	603.288	1173.91	945.149	0.513915			2	1	8.794	1376.77	3377.94	3106.45	0.407577			12	1	38.028	948.161	1405.95	1258.52	0.674393			13	1	13.48	781.18	1025.85	1069.03	0.761493			2	1	26.498	722.389	1426.58	1258.21	0.506378			5	2	10.078	436.003	601.161
1	1	37.902	624.559	894.687	843.753	0.698075			3	1	8.239	1294.62	2849.5	2566.8	0.454333			13	1	36.676	973.539	1573.16	1358.76	0.618844			14	1	27.892	936.861	1484.78	1444.4	0.630978			3	1	32.567	735.004	1413.6	1299.19	0.519953			6	1	23.511	368.988	490.56
2	2	20.078	700.175	1320.93	1071.94	0.530063			4	1	9.098	1215.4	2721.24	2641.23	0.446637			5	2	26.147	617.092	1015	936.165	0.607971			15	2	13.233	708.34	1023.22	996.749	0.692269			4	1	22.62	746.159	1354.18	1251.2	0.551003			7	2	12.049	475.594	787.138
3	1	51.246	668.185	1101.95	968.01	0.606366			5	1	9.413	1080.81	2256.29	2044.51	0.479022			6	1	39.747	742.126	1030.42	1054.76	0.720216			18	1	27.515	913.612	1261.94	1313.95	0.723972			5	1	21.11	870.21	1946.05	1756.22	0.447168			8	2	6.871	468.975	764.233
4	1	37.787	598.627	1076.88	918.928	0.555888			2	1	16.1	832.072	1452.76	1273.37	0.572753			8	1	56.969	707.73	1027.13	984.723	0.689036			20	1	14.874	482.76	728.469	736.355	0.662705			6	1	21.257	826.09	1474.08	1451.43	0.56041			9	2	11.079	533.846	922.178
1	2	13.752	489.103	926.891	808.563	0.527681			3	1	17.201	1059.15	1962.38	1823.26	0.539726			11	1	49.338	646.683	1054.68	895.858	0.613154			1	2	11.341	929.188	1213.94	1299.09	0.76543			7	2	11.907	818.818	1379.88	1280.41	0.593398			11	1	24.328	368.115	537.013
2	2	11.64	567.746	900.297	856.757	0.630621			4	1	17.987	861.63	1813.88	1574.3	0.47502			12	2	20.634	759.568	1180.74	1066.39	0.643299			2	1	13.574	905.621	1250.6	1308.41	0.724148	Rep2		1	2	5.964	530.019	1102.29	1069.76	0.480836			13	1	24.129	401.998	686.478
3	2	11.907	577.18	879.051	824.237	0.656594			7	1	15.849	889.942	1764.61	1635.12	0.504329			5	1	71.224	1363.4	2123.72	1941.44	0.641988			4	1	16.855	930.965	1352.51	1550.61	0.688322			2	1	14.151	442.278	1000.61	948.758	0.442007			15	1	26.802	472.129	966.948
4	3	8.522	528.993	906.565	764.873	0.583514			1	1	13.689	1335.15	2679.39	2499.26	0.498305			9	1	25.838	1298.84	2186.33	1997.91	0.594073			5	2	6.85	599.665	726.345	739.446	0.825593			4	1	22.798	462.764	812.855	805.93	0.569307			16	1	22.515	487.051	778.781
6	2	13.485	514.045	864.595	758.59	0.59455			3	1	16.677	1382.98	2498.29	2337.22	0.553571			14	1	38.573	1211.16	2100.4	1894.02	0.576633			6	2	7.164	802.291	1218.33	1245.06	0.658518			5	2	9.182	482.834	981.036	942.31	0.492167			18	1	25.712	508.803	1089.84
9	2	11.189	504.819	769.231	719.388	0.656265			4	1	13.868	1186.83	2464.32	2214.68	0.481604			5	1	29.926	1188.64	1908.53	1777.8	0.622806			8	1	18.039	690.011	927.626	947.211	0.743846			7	1	20.838	470.707	927.768	879.486	0.507354			5	2	12.594	326.769	611.457
10	1	30.177	453.071	740.733	665.29	0.611652			6	1	12.683	1062.46	2018.56	1812.54	0.526348			9	3	18.829	1027.55	1424.81	1353.21	0.721183			11	1	18.637	734.725	1121.12	1157.51	0.655349			9	1	18.06	481.149	997.706	933.534	0.482255			6	1	36.833	285.735	536.245
12	1	16.289	452.844	699.129	611.401	0.647726			1	1	12.274	1218.82	2320.83	2184.58	0.525167			10	2	14.737	1214.76	1654.6	1610.66	0.734173			13	4	6.106	683.971	1205.29	1155.5	0.567472			10	1	17.002	461.99	767.56	733.817	0.601894			7	1	6.027	332.704	451.619
15	2	7.594	488.665	739.883	655.321	0.660463			2	1	14.58	1168.24	2721.97	2358.44	0.429189			13	1	23.605	1196.72	1926.69	1874.6	0.621129			14	1	19.255	819.573	1347.15	1355.41	0.608373			12	3	11.649	316.894	521.355	482.648	0.607828			8	1	23.815	344.981	762.021
16	2	10	628.637	1000.65	932.753	0.628229			3	1	15.555	1346.92	2783.18	2596.92	0.48395			17	2	32.027	976.654	1631.43	1469.34	0.59865			3	1	19.863	594.01	967.03	984.308	0.614262			1	2	9.324	436.27	1036.53	970.068	0.420897			10	1	15.272	359.366	780.814
20	3	9.36	489.22	742.576	675.77	0.658815			4	1	12.159	1018.03	1845.6	1760.55	0.551598			18	1	34.38	996.946	1454.52	1367.3	0.685412			4	2	10.754	485.34	766.155	745.549	0.633475			2	1	29.485	482.868	989.046	909.804	0.488216			1	2	18.789	471.934	964.26
31	1	5.618	586.937	377.563	379.865	1.55454			5	1	14.423	1350.05	2457.05	2160.11	0.549462			1	1	44.999	1054.47	2069.68	1560.41	0.509483			5	2	7.337	585.254	634.105	729.831	0.922961			4	4	7.24	453.348	915.521	856.912	0.49518			4	3	18.298	446	918.083
1	2	9.811	574.204	896.507	834.913	0.64049			1	1	21.341	1493.41	2828.15	2502.48	0.528052			4	1	12.086	915.298	1259.05	1192.34	0.726977			7	1	18.846	683.443	1130.57	1103.09	0.604511			5	1	12.924	531.439	1350.32	1305.99	0.393566			6	1	52.147	406.192	643.325
3	1	6.845	472.515	784.567	725.308	0.602262			1	1	15.188	1354.63	2857.18	2355.93	0.474113			7	1	42.179	1043.79	1916.6	1563.01	0.544605			9	1	13.847	782.002	1215.69	1203.74	0.643258			6	1	35.114	464.804	1005.38	907.495	0.462319			7	2	28.736	413.021	686.119
4	1	11.488	484.2	683.347	655.39	0.708571			4	2	16.022	1117.48	1984.31	1654.15	0.563157			3	1	46.445	1159.45	1839.76	1706.22	0.630221			13	2	18.878	699.871	1060.55	1058.77	0.659911			7	1	22.452	439.025	1053.36	914.335	0.416786			8	2	16.703	534.71	1143.59
5	2	11.326	482.903	842.075	771.858	0.573468			5	1	16.111	1295.09	2568.64	2372.91	0.504191			5	1	53.321	1095.33	1951.44	1695.29	0.561293			15	1	21.11	643.925	950.947	953.843	0.677141			8	1	26.257	458.295	962.03	883.026	0.476383			9	2	16.949	520.15	1155.91
7	2	11.399	448.305	657.575	578.47	0.681755			6	1	25.481	844.612	1263.71	1177.16	0.668361			1	1	29.129	664.376	1035.14	969.274	0.641824			16	2	8.957	745.372	1137.29	1148.64	0.655394			11	3	6.729	431.455	931.339	869.152	0.463263			2	2	18.537	633.867	1188.11
8	1	4.214	632.9	738.739	685.412	0.85673			7	1	13.301	1115.06	1957.67	1749.44	0.569587			3	1	30.062	524.556	912.593	826.067	0.574797			17	1	14.528	718.114	1214.83	1248.72	0.591122			12	1	24.108	323.276	591.907	537.385	0.54616			5	1	27.274	814.334	1882.96
12	1	7.505	511.368	920.201	829.034	0.555713			1	1	19.077	1267.3	2548.35	2108.51	0.497302			4	1	17.893	646.742	1220.58	1110.04	0.529864			18	1	27.819	562.206	935.376	926.054	0.601048			1	1	15.461	357.226	684.486	617.054	0.521889			6	3	10.077	684.163	1000.32
2	2	15.634	435.476	606.167	581.987	0.718409			4	1	17.966	969.973	1876.06	1586.86	0.517026			13	1	48.72	526.73	892.191	813.895	0.590378			19	1	17.924	631.073	1036.65	1018.76	0.608764			2	1	17.169	368.384	716.396	687.867	0.514218			7	1	23.532	653.472	1038.11
5	1	38.71	471.466	684.594	654.39	0.68868			2	2	9.696	924.059	1719.05	1623.05	0.537541			16	1	47.116	513.488	754.34	713.345	0.680712			20	1	21.959	724.2	1078.79	1107.99	0.67131			3	1	15.335	480.52	876.565	851.687	0.548185			9	1	23.962	784.996	1616.43
7	1	35.575	413.706	693.722	593.627	0.596357			3	1	11.96	1037.67	2113.52	1850.52	0.490969			9	1	28.259	1026.72	1864.98	1624.48	0.550527			21	1	26.226	698.878	991.283	1001.76	0.705024			4	1	15	396.081	784.495	741.727	0.504887			10	2	19.559	713.998	1331.29
8	1	35.628	384.652	616.997	532.644	0.623426			4	1	14.318	1006.04	1919.24	1752.07	0.524188			10	1	27.075	979.166	1651.91	1558.86	0.592749			1	1	2.065	435.436	611.731	605.151	0.71181			5	1	17.777	412.321	793.394	727.927	0.519693			11	4	12.251	654.499	1036.5
11	1	28.678	467.69	675.128	655.542	0.692743			5	1	10.105	882.73	1439.54	1433.53	0.613202			11	1	13.909	966.737	1510.62	1401.66	0.639962			2	3	4.745	661.462	1039.34	980.401	0.636425			6	2	5.959	481.469	1102.35	1000.84	0.436764			14	1	18.731	838.883	2239.47
18	2	13.286	403.839	568.547	523.731	0.7103			6	1	10.534	846.024	1740.82	1672.86	0.485991			12	1	31.519	973.724	1612.39	1495.92	0.603902			3	1	19.119	607.508	942.319	889.929	0.644695			9	1	21.802	349.623	658.625	682.454	0.530838			1	1	66.361	266.634	326.448
19	1	47.472	451.338	699.315	614.039	0.6454			7	2	7.51	888.923	1619.84	1523.42	0.548773			15	2	17.751	883.039	1467.84	1301.9	0.601591			4	2	5.005	550.332	818.341	807.089	0.672497			1	1	22.368	281.173	672.747	613.236	0.417948			2	1	22.662	324.966	479.46
3	1	31.854	390.596	569.032	521.836	0.686422			9	2	11.116	651.885	1047.78	933.666	0.62216			16	1	29.003	896.75	1513.93	1363.99	0.592332			1	1	14.863	734.632	1371.24	1318.04	0.535742			2	3	6.901	245.875	457.724	434.515	0.537169			3	1	14.706	363.363	499.612
2	3	9.144	372.814	550.443	501.406	0.677298			11	1	29.58	720.807	1000.31	968.698	0.720586			17	1	22.567	898.118	1755.37	1448.18	0.511642			3	1	19.297	741.619	1164.49	1185.69	0.63686			3	2	12.243	260.166	635.326	540.312	0.4095			4	2	23.416	352.119	704.873
7	1	21.446	430.415	874.006	728.628	0.492462			12	1	28.249	709.516	1144.53	1025.28	0.619918			19	1	42.64	870.839	1642.39	1359.92	0.530225			4	1	18.459	737.65	1437.64	1337.42	0.513097			4	2	10.927	269.41	549.404	516.711	0.490368			5	1	31.729	504.223	1659.16
12	2	13.343	441.771	731.743	642.802	0.603724			13	1	29.685	780.651	1218.58	1069.86	0.640622			20	1	26.299	767.435	1462.3	1181.93	0.524814			5	1	10.775	812.132	1316.72	1364.43	0.616783			5	1	21.373	303.137	664.572	605.447	0.456139			6	1	26.917	351.074	650.994
15	1	32.378	371.321	517.696	485.552	0.717257			14	1	32.116	680.89	1017.49	915.505	0.669187			22	1	38.909	792.378	1408.37	1183.54	0.56262			6	2	10.508	730.48	985.661	953.768	0.741107			6	1	16.457	263.317	531.271	509.477	0.495636			7	1	31.058	336.744	577.986
16	1	23.752	379.993	535.719	509.035	0.709314			15	1	35.712	700.925	935.906	919.608	0.748927			26	1	36.498	789.138	1224.88	1118.58	0.644259			1	2	9.449	668.389	1098.54	1057.12	0.608432			8	2	8.092	293.002	616.549	537.006	0.475229			8	1	6.478	352.061	543.353
19	2	10.377	428.68	628.378	607.494	0.682201			22	1	27.557	785.438	1122.66	1048.11	0.699623			14	1	52.818	790.389	1122.51	1038.5	0.70413			2	2	6.373	703.866	1147.82	1128.81	0.61322			10	1	17.368	446.244	668.281	658.109	0.667749			9	1	26.98	357.928	808.757
20	1	25.628	390.752	608.863	538.017	0.641773			2	1	35.848	568.452	898.083	791.737	0.632962			16	1	35.817	775.62	1413.27	1137.06	0.548811			4	1	5.136	711.117	1398.36	1392.62	0.508537			11	1	12.19	291.209	602.865	571.417	0.483042			11	1	14.171	401.257	870.941
21	1	24.307	393.533	549.746	500.548	0.715845			4	1	26.613	529.971	859.965	757.342	0.61627			4	1	35.198	956.406	1695.75	1492.62	0.564001			5	1	18.123	730.395	1343.41	1337.01	0.543687			12	1	17.222	335.85	767.024	733.972	0.437861			3	1	27.127	717.558	1158.24
22	1	31.005	372.151	547.782	513.026	0.679378			4	1	33.511	680.256	1081.77	1000.73	0.628834			5	1	41.686	863.913	1570.93	1264.28	0.549936			7	1	13.008	831.257	1581.62	1577.72	0.525572			1	2	12.741	369.465	754.545	667.962	0.489653			4	1	39.454	718.836	1320.6
26	1	22.934	410.697	709.951	630.347	0.578486			5	1	35.554	794.315	1447.01	1195.23	0.548935			8	1	26.739	937.477	1583.85	1517	0.591896			8	1	16.928	815.753	1719.16	1711.48	0.474506			2	1	19.999	339.272	609.315	559.279	0.556809			6	1	41.11	799.382	1656.41
30	1	23.301	359.169	612.23	534.179	0.586657			6	1	22.159	886.239	1430.28	1333.95	0.619625			2	1	24.611	853.198	1133.44	1143.08	0.752751			9	1	16.687	852.364	1510.31	1525.92	0.564365			3	2	17.206	318.291	547.769	502.103	0.581068			7	1	29.223	810.137	1494.8
4	1	25.565	367.14	565.644	522.517	0.649065			7	1	33.385	743.775	1317.07	1167.92	0.564719			5	1	29.276	702.772	1138.24	1039	0.617419			11	2	7.914	815.59	1615.44	1546.3	0.50487			4	2	8.113	387.995	675.743	610.353	0.574175			9	1	31.079	650.128	993.418
5	1	30.901	330.104	503.096	458.482	0.656145			8	1	33.154	689.845	1131.53	972.802	0.609659			6	1	34.108	765.646	1362.22	1196.37	0.562058			1	1	17.033	773.667	1511.49	1491.63	0.511857			5	1	24.266	509.961	873.827	815.182	0.583595			11	1	21.519	840.382	2028.51
6	1	22.693	353.591	531.744	503.787	0.664965			9	1	34.464	701.622	1098.38	1032.42	0.63878			10	1	24.108	793.898	1506.61	1279.2	0.526943			2	3	9.081	727.725	1316.53	1283.46	0.552762			6	1	22.19	344.263	618.218	567.662	0.556863			12	1	42.106	832.288	1624.97
7	1	24.171	386.027	614.709	572.078	0.627983			11	1	29.653	683.453	941.78	900.213	0.725703			12	1	25.911	788.657	1478.27	1250.34	0.5335			4	3	10.174	644.687	1117.92	1038.98	0.576683			7	1	21.928	391.305	780.103	722.194	0.501607			13	2	15.199	762.424	1443.13
8	1	25.502	357.955	526.182	498.411	0.680287			14	1	36.194	666.065	1054.7	935.102	0.631519			2	1	60.019	818.647	1304.36	1307.89	0.627622			8	1	16.97	899.726	1436.87	1407.71	0.626171			8	1	27.641	318.045	568.263	489.914	0.559679			2	2	15.188	710.784	1551.21
9	1	20.796	354.714	548.58	501.41	0.646604			4	1	28.909	879.26	1476.29	1262.82	0.595589			1	1	15.587	1037.87	2128.08	1899.97	0.487704	Rep3		10	1	27.766	682.592	1232.09	1182.22	0.554011			9	1	19.276	425.609	878.368	778.612	0.484545			3	1	18.783	752.955	1011.8
11	1	22.274	414.263	631.036	598.141	0.656481			6	1	19.308	936.341	1431.58	1340.41	0.654061			2	1	10.073	1131.54	2534.07	2305.56	0.44653			11	1	24.266	717.618	1369.73	1250.87	0.52391			10	1	23.228	335.506	583.384	536.071	0.575103			4	1	36.026	780.868	1447.56
25	1	24.035	384.624	626.536	599.481	0.61389			7	1	37.462	792.065	1188.82	1104.7	0.666259			3	2	10.256	841.353	1499.19	1373.46	0.561205			12	1	24.423	702.952	1305.41	1267.08	0.538489			11	1	35.188	279.774	421.619	383.131	0.663571			6	2	30.355	811.742	1023.8
3	1	30.618	440.673	709.923	629.342	0.620734			9	1	22.274	820.922	1421.43	1235.78	0.577534			4	1	11.163	868.508	1315.09	1217.01	0.660418			13	3	6.995	698.967	1234.35	1112.03	0.566261			12	1	17.138	339.531	665.909	615.826	0.509876			9	2	16.477	642.345	1214.95
6	1	17.201	426.025	670.931	595.068	0.634976			12	1	6.488	780.139	1112.22	983.052	0.701424			6	1	13.637	937.283	1584.82	1438.32	0.591415			14	1	21.729	652.881	1221	1151.18	0.534711			13	1	15.408	395.266	868.916	793.775	0.454896			1	1	37.116	660.513	1621.64
12	1	30.701	440.325	626.091	620.268	0.703292			13	1	24.475	800.441	1233.34	1087.07	0.649004			7	1	18.06	781.621	1362.21	1137.52	0.573788			2	1	13.972	745.681	1435.95	1473.03	0.519295			14	1	20.062	334.309	447.746	437.54	0.746649			3	1	40.774	843.504	1945.76
13	2	13.815	489.099	759.21	683.339	0.644221			16	1	34.223	735.307	1319.42	1121.26	0.557294			10	1	17.442	1050.67	1670.89	1548.73	0.628808			3	1	18.312	779.441	1528.65	1531.63	0.509887			16	1	30.597	335.271	578.593	552.528	0.579459			6	1	20.932	774.116	1379.45
14	2	8.443	440.213	627.651	602.655	0.701366			2	1	15.23	378.039	912.476	800.503	0.4143	Rep3		3	1	14.14	1356.52	2917	2728	0.465041			4	2	11.153	635.576	1520.01	1477.18	0.418139			18	1	30.817	357.989	624.699	570.937	0.573058			7	2	27.845	606.483	1158.01
15	2	13.102	446.9	696.835	624.861	0.641328			4	1	15.712	401.965	891.847	774.594	0.450711			4	1	10.157	1299.49	2434.13	2346.71	0.533863			5	1	20.356	688.413	1779.09	1635.02	0.386948			3	3	5.8	487.643	1103.53	1007.25	0.441892			3	1	15.953	886.291	1372.62
2	3	12.25	374.995	571.883	529.643	0.65572			7	1	18.983	576.006	1144.13	1055.32	0.503445			5	1	14.287	1457.22	2962.27	2719.25	0.491927			6	2	7.636	786.481	1898.46	1838.46	0.414273			4	1	30.24	377.929	695.645	629.744	0.543279			6	1	24.045	783.025	1385.51
3	1	27.798	340.203	547.707	525.762	0.621141			8	1	15.293	353.769	702.242	661.992	0.503771			6	1	12.914	1095.08	2156.77	1972.7	0.507741			7	1	19.192	679.968	1409.92	1404.08	0.482273			5	2	5.115	395.879	684.691	617.836	0.578186			7	1	17.861	1029.62	2006.84
5	2	15.476	356.937	643.703	579.141	0.554506			9	1	13.962	437.858	986.761	893.248	0.443733			7	1	12.683	1222.69	2408.96	2282.44	0.507561			8	1	11.928	752.936	1033.77	1059.11	0.72834			6	3	10.049	395.453	788.804	714.56	0.501332			8	1	44.265	723.127	1134.27
6	2	15.969	305.278	510.93	463.002	0.597495			10	1	18.563	345.5	798.556	714.949	0.432656			8	1	13.742	1270.79	2657.49	2475.78	0.478192			2	2	3.307	958.062	1871.62	1816.24	0.511888			7	1	17.882	415.856	804.946	752.015	0.516626			9	1	18.721	958.868	1985.13
9	2	16.048	328.695	616.751	524.398	0.532946			11	1	19.79	481.471	1129.13	1028.92	0.42641			9	1	13.93	1030.6	2206.19	1904.75	0.467141			3	1	15.146	958.431	2260.67	2235.42	0.42396			8	1	17.327	445.104	736.385	705.084	0.604445			13	1	18.553	936.774	1517.01
13	3	10.531	318.088	501.363	452.1	0.634446			13	1	32.295	321.314	572.472	507.644	0.561275			1	1	31.613	1334.47	2091.64	1728.74	0.638002			4	1	13.364	960.7	2172.15	2135.04	0.44228			1	3	9.07	306.729	563.886	502.008	0.543956			15	1	44.705	704.942	1216.53
14	1	35.754	314.45	495.885	433.789	0.634119			15	1	12.547	421.504	1035.4	950.363	0.407091			3	1	24.412	1360.44	2175.6	1979.12	0.625319			5	1	10.702	924.301	1669.15	1691.48	0.553755			2	4	7.819	307.854	521.809	475.033	0.589974			16	1	6.991	571.337	803.549
2	1	25.88	429.416	671.499	652.36	0.639489			16	1	17.023	298.907	722.877	633.141	0.413496			4	1	30.722	1632.21	2270.79	2108.6	0.718785			6	3	4.49	823.007	1259.09	1259.92	0.653653			3	1	30.743	296.067	495.626	438.369	0.59736			1	1	45.177	943.641	1618.12
4	1	4.602	373.878	537.075	502.368	0.696137			18	1	14.748	411.741	797.803	710.82	0.516094			1	1	20.429	1122.13	1744.78	1579.55	0.643135			9	2	8.548	839.57	1386.12	1365.36	0.605698			4	3	14.856	271.411	428.553	401.365	0.63332			2	1	18.689	1081.1	1887.66
5	1	38.217	353.537	600.187	521.192	0.589045			20	1	56.193	308.413	524.744	473.773	0.58774			4	1	21.918	880.345	1512.59	1253.52	0.582014			10	1	9.916	886.82	1395.78	1353.32	0.635358			5	1	25.534	425.812	942.705	836.201	0.451692			3	1	30.67	1027.32	1752.45
6	1	32.232	382.045	654.298	594.578	0.583901			10	1	15.188	478.222	975.875	902.045	0.490044			1	1	26.875	601.486	1191.53	1000.63	0.5048			12	1	16.54	749.333	1458.23	1448.1	0.513864			7	2	12.887	294.647	450.597	418.095	0.653904			4	1	16.928	947.828	2171.05
9	1	30.859	296.632	401.717	380.279	0.73841			11	1	21.918	432.982	815.616	736.878	0.530865			4	1	13.909	694.055	1358.77	1285.39	0.510795			1	2	9.565	678.779	1320.02	1331.21	0.51422			9	3	18.846	346.465	605.77	550.104	0.571941			5	1	14.171	1136.16	1574.94
10	1	5.168	310.965	415.706	388.166	0.748041			12	1	17.159	506.766	993.679	968.708	0.50999			8	1	25.345	780.365	1351.02	1229.24	0.577612			2	2	7.484	751.165	1676.57	1656.56	0.448036			4	5	15.287	351.277	562.951	527.713	0.623992			7	1	22.054	764.394	902.151
12	1	31.886	356.102	494.536	472.009	0.720073			15	1	22.347	515.382	914.454	836.603	0.563595			9	1	11.666	601.386	1304.61	1078.39	0.460969			3	1	11.991	658.446	1618.84	1690.32	0.406738			9	4	25.343	362.134	606.203	542.098	0.597381			1	1	28.207	738.142	1494.45
14	1	32.672	307.755	453.38	404.572	0.678801			16	1	9.025	453.147	858.614	810.957	0.527766			1	1	15.691	1518.28	2863.56	2594.08	0.530207			4	1	22.253	635.341	1146.41	1212.81	0.554199			14	1	27.997	430.987	931.925	848.166	0.46247			2	2	17.332	802.209	1510.03
15	1	26.655	353.231	503.358	477.689	0.701749			17	1	10.733	566.057	1107.31	1093.58	0.5112			1	1	18.626	856.356	2277.41	2126.51	0.376022			5	1	24.171	522.136	1090.45	1143.9	0.478827			1	2	9.973	441.168	1019.43	896.454	0.432759			3	4	8.98	627.117	887.788
1	1	0.535	1509.51	824.98	824.98	1.82976	Rep3		18	1	15.66	569.077	1323.15	1255.49	0.430094			2	1	16.069	1048.61	3307.78	3073.26	0.317013			6	1	26.414	641.216	1253.04	1268.64	0.511727			2	2	16.268	414.466	764.15	674.371	0.542388			6	2	8.312	881.984	1685.98
5	1	17.18	1434.47	2897.98	2631.68	0.494989			19	1	13.123	544.413	1214.34	1043.69	0.448322			3	1	24.569	852.588	1874.24	1882.21	0.454898			2	2	5.078	746.364	1251.35	1254.85	0.596449			3	1	23.112	449.099	858.541	788.824	0.523096			1	3	9.902	686.809	1308.1
10	1	10.356	1513.01	2749.03	2678.03	0.550382			20	1	13.522	566.377	1323.59	1170.93	0.427908			1	1	18.857	1025.64	2337.6	1966.91	0.438759			4	2	8.281	664.794	1115.06	1149.33	0.596195			4	1	17.893	429.288	800.464	738.094	0.536299			2	2	11.677	761.641	1287.8
11	1	12.61	1657.29	3718.72	3565.62	0.445661			22	1	15.178	452.747	859.912	830.468	0.526504			2	1	32.494	1206.87	2080.24	1846.6	0.580162			6	1	13.668	754.457	1530.26	1512.97	0.493025			5	1	20.45	443.777	876.18	860.996	0.506491			3	1	39.758	586.285	1174.89
13	1	11.991	1283.27	2979.67	2812.21	0.430675			23	1	10.576	500.528	1059.33	1053.01	0.472494			4	1	12.536	1237.85	2716.08	2292.66	0.455746			8	2	8.768	712.962	1262.59	1287.63	0.564682			6	1	22.997	381.568	705.304	638.01	0.540998			1	1	55.837	517.496	1182.05
14	1	12.138	1383.83	2417.11	2283.84	0.572515			24	1	15.534	432.963	926.677	786.593	0.467221			6	1	22.012	1188.99	2266.69	2135.57	0.52455			10	1	25.649	709.691	1365.18	1336.57	0.519852			7	2	8.239	497.717	842.751	824.78	0.590586			2	1	36.697	686.424	1610.03
15	1	14.004	1358.53	2872.54	2590.66	0.472935			25	1	13.605	524.821	1032.2	959.567	0.508449			1	1	25.733	854.062	1446.5	1440.84	0.590434			14	3	4.514	742.893	1467.32	1424.52	0.506293			9	1	17.243	461.401	920.636	846.728	0.501176			4	1	27.2	603.489	876.448
16	1	17.085	1647.42	2853.31	2654.98	0.577371			26	1	18.731	394.348	728.172	604.317	0.541559			2	2	11.551	1033.72	1926.57	1754.28	0.53656			16	4	5.713	633.389	1081.14	1065.79	0.585854			10	1	23.93	348.458	700.467	651.83	0.497465			5	1	3.103	242.693	374.25
21	1	5.23	1078.87	2086.56	1876.89	0.517057			1	1	12.589	387.891	798.446	749.422	0.485807			3	1	23.647	1041.26	1905.48	1658.51	0.546454												12	1	18.637	495.956	983.544	909.407	0.504254			9	1	27.179	210.576	363.794
22	1	13.847	1530	2743.59	2536.23	0.557665			3	2	10.791	430.239	814.272	763.162	0.528373			4	1	17.431	1384.14	3175.59	2933	0.43587			4	1	14.413	802.128	1557.38	1467.2	0.515051	Rep3		14	1	21.498	412.359	957.518	802.266	0.430654			12	1	18.521	256.909	549.922
24	2	8.129	1235.44	2572.77	2290.5	0.4802			4	1	17.274	425.747	780.921	715.901	0.545186			1	1	14.842	963.501	1939.75	1902.55	0.496714			7	2	14.606	597.068	1080.47	1098.9	0.552602			15	1	25.691	446.076	1005.23	844.427	0.443756			13	1	14.905	280.045	675.769
1	1	7.694	1749.86	3582.85	3476.18	0.488398			11	2	9.072	375.555	719.603	630.052	0.521892			2	1	13.459	975.686	1775.41	1649.57	0.549555			11	1	10.775	660.832	1386.05	1388.79	0.476772			17	1	18.5	432.684	872.471	770.826	0.495929			14	1	31.121	244.382	455.941
3	1	12.232	1684.88	3989.49	3875.76	0.422331			14	1	11.006	356.754	741.873	689.153	0.480883			3	1	21.205	935.148	2042.67	1678	0.457806			14	2	8.008	835.573	1735.33	1610.65	0.481508												15	1	24.381	220.925	450.608
4	1	14.958	1498.29	3737	3296.75	0.400933			15	1	17.211	331.955	762.249	689.806	0.435494			4	1	26.131	897.99	2008.71	1794.24	0.447047			16	1	32.682	633.973	1090.16	1026.08	0.581542			3	2	14.297	725.853	1362.57	1269.87	0.532708	Rep3		16	1	24.622	255.102	564.677
5	1	20.974	1619.94	3485.36	3032.17	0.464786			16	1	16.153	383.274	899.385	874.379	0.426151			5	1	71.224	712.594	1377.56	1179.6	0.517289			17	2	8.349	792.856	1699.71	1596.58	0.466465			5	1	15.744	1041.61	2266.87	1979.5	0.459493			21	1	18.909	283.001	695.958
6	1	18.259	1465.82	2950.09	2766.16	0.496873			18	1	12.62	329.523	683.451	663.051	0.482146			9	1	15.649	390.114	681.922	583.632	0.57208			24	2	6.96	869.649	1530.85	1511.17	0.568081			7	1	31.037	584.42	1121.83	995.526	0.520954			22	1	20.827	233.011	515.023
7	1	12.4	1478.09	3046.73	2954.4	0.485139			20	1	20.419	434.173	777.315	682.402	0.558555			11	1	25.209	327.064	617.053	482.618	0.530042			30	2	6.698	808.675	1460.91	1452.95	0.553542			11	2	7.143	573.592	1339.93	1165.69	0.428076			24	1	20.513	269.96	551.903
9	2	7.437	1299.02	2384.4	2285.99	0.544799			21	2	10.618	341.819	614.518	534.695	0.556239			26	1	12.327	396.613	826.391	705.746	0.479934			31	1	12.777	705.764	1924.13	1679.88	0.366797			16	2	14.586	806.691	1461.43	1285.3	0.551987			2	1	19.926	670.077	1295.82
10	1	17.913	1521.34	3256.18	2821.16	0.467216			24	1	18.438	357.358	600.294	581.572	0.595305			36	1	21.173	337.407	683.95	608.34	0.493321			32	1	8.742	719.959	1522.81	1463.69	0.472783			3	1	32.106	709.865	1449.6	1370.91	0.489699			5	1	15.293	566.04	1097.08
11	1	11.949	1556.99	3691.53	3498.84	0.421774			28	1	16.708	399.562	789.19	758.082	0.506294			38	1	20.775	337.229	756.788	669.707	0.445606			34	2	6.027	890.617	1656.19	1581.94	0.53775			4	2	4.995	902.681	2295.07	2033.04	0.393313			7	1	16.677	451.471	964.652
12	1	15.597	1629.92	3186.5	2951.24	0.511509			4	1	20.209	444.557	894.335	768.074	0.497081			42	1	24.014	375.387	783.101	604.51	0.47936			35	1	16.666	751.813	1488.89	1430.37	0.50495			5	1	17.536	781.968	1993.54	1605.79	0.392251			8	1	24.475	792.221	1467.92
13	1	17.41	1557.67	3202.57	2962.91	0.486382			5	1	17.232	401.307	876.833	782.036	0.457678			50	1	23.238	373.162	728.322	623.949	0.512359			39	1	13.018	869.221	1816.03	1837.46	0.478638			6	1	25.345	774.516	1912.47	1610.52	0.404982			16	1	18.134	436.569	849.415
14	1	17.085	1353.12	2814	2553.48	0.480851			9	2	6.163	421.325	714.568	664.978	0.589622			51	1	18.448	359.871	756.413	678.12	0.47576			43	2	6.556	844.2	1841.58	1701.24	0.45841			7	1	17.306	903.51	2066.68	1864.69	0.43718			18	1	4.633	595.567	1311.19
17	2	5.419	1267.31	1828.84	1763.52	0.69296			11	1	27.274	340.152	543.093	481.266	0.626324			14	1	24.559	383.632	734.324	610.92	0.522429			46	1	11.216	793.271	1926.58	1776.58	0.411751			8	3	11.1	734.23	1736.5	1466.14	0.422822			19	1	18.605	609.97	1344.21
1	1	11.184	1089.44	2075.89	1892.66	0.524806			13	1	15.167	332.255	607.861	560.288	0.546597			15	1	25.429	375.356	587.968	508.865	0.638395			3	1	3.396	1825.95	3040.21	2874.24	0.600599			9	1	15.911	825.773	2040.24	1937.93	0.404743			20	1	36.949	516.169	1069.12
2	2	6.803	1309.11	2963.8	2811.39	0.4417			17	1	17.044	351.871	740.701	634.899	0.475051			18	1	29.999	403.567	721.532	601.748	0.55932			5	1	5.828	1715.24	2913.4	2920.55	0.588743			2	1	19.538	678.23	1415.46	1341.43	0.479158			23	1	13.7	488.804	1091.52
5	2	9.921	1007.63	1782.45	1754.62	0.565308			18	1	17.106	374.583	686.053	568.569	0.545997			20	1	17.023	388.513	775.969	694.656	0.500681			6	2	9.428	1393.48	2078.67	2062.59	0.670369			3	1	17.442	491.239	1295.19	1211.36	0.37928			30	1	16.624	488.256	904.179
6	1	13.93	1117.83	1850.14	1847.28	0.604184			20	2	10.445	365.126	790.578	675.283	0.461847			21	1	14.989	388.753	742.499	648.208	0.523574			9	1	6.121	1908.18	3100.45	3150.26	0.615453			4	1	21.079	566.772	1289.8	1114.45	0.439428			4	1	22.536	567.831	1195.88
7	1	8.627	1215.3	2833.97	2822.53	0.428832			21	1	11.991	337.495	587.522	508.951	0.574438			3	1	20.869	796.683	1566.37	1363.25	0.508618			11	1	7.411	1718.11	2764.79	2918	0.621426			5	1	14.748	540.405	1304.48	1205.86	0.414269			5	1	28.374	885.798	1744.23
9	1	14.475	1039.92	2206.57	2157.39	0.471281			27	1	24.286	315.351	540.709	477.456	0.583218			8	1	20.398	743.646	1403.78	1176.63	0.529744			1	2	6.604	1088.73	1791.96	1699.48	0.607562			6	1	17.4	456.41	995.195	855.117	0.458614			6	1	25.974	636.075	1263.78
11	1	18.291	898.995	1562.94	1506.51	0.575193			29	2	8.967	343.825	674.501	557.532	0.509747			10	1	49.003	646.214	1032.8	935.869	0.625694			3	2	7.741	1258.47	2659.45	2588.41	0.473208			10	1	31.739	591.056	1276.06	1104.75	0.463189			8	1	40.512	561.577	1175.89
14	1	17.452	1165.62	2157.62	1991.5	0.540231			5	2	12.846	300.425	623.142	584.51	0.482113			11	1	12.086	874.223	2125.31	2023.14	0.41134			6	2	7.647	1373.14	2486.04	2406.48	0.552343			11	1	19.895	592.051	1159.68	1081.15	0.510529			12	1	18.092	490.686	1020.29
15	1	14.79	979.031	1665.26	1650.68	0.587916			6	1	23.731	289.758	592.172	564.282	0.489314			13	1	21.792	820.257	1393	1265.99	0.588842			7	2	11.855	1285.07	1881.36	1834.97	0.683053			12	1	15.723	705.91	1326.4	1225.13	0.5322			14	1	27.903	495.641	933.069
16	1	17.756	1078.45	2015.57	1881.44	0.535061			8	1	19.905	296.968	609.707	553.571	0.487067			18	1	16.184	782.837	1859.72	1474.24	0.420943			8	1	16.341	1438.44	3084.84	2980.69	0.466292			13	1	15.157	579.218	1364.04	1215.25	0.424635			16	1	43.29	701.444	1205.24
17	1	8.847	1105.02	1986.64	1942.4	0.556226			10	1	12.547	367.449	824.005	793.278	0.445931			26	1	19.004	607.006	1272.54	949.929	0.477004			9	1	20.01	1065.62	1791.85	1761.85	0.594707			15	2	12.143	735.21	1326.28	1227.24	0.554338			2	1	13.584	947.645	1617.97
3	1	14.14	1340.16	3257.57	3118.43	0.411398			12	1	15.083	362.856	852.465	837.491	0.425655			29	1	37.357	885.394	1677	1496.73	0.527962			10	1	13.417	1629.86	3075.43	3127.18	0.529962			16	1	16.394	655.143	1519.19	1272.22	0.431245			3	1	17.201	640.426	1542.1
5	1	10.304	877.716	1887.36	1897.31	0.46505			14	1	10.262	417.22	983.4	909.741	0.424263			33	1	19.999	610.234	1363.53	1124.06	0.44754			11	1	19.538	1217.43	2347.66	2235.94	0.518572			17	1	15.607	667.894	1627.18	1493.38	0.410461			4	1	13.05	586.55	1385.9
7	2	5.66	1037.4	2198.62	2064.92	0.471843			15	1	14.842	398.51	906.009	805.131	0.439852			34	1	13.207	959.323	2255.69	1855.06	0.42529			2	2	6.242	1244.24	1949.69	2028.83	0.638173			18	1	12.903	613.056	1445.3	1216.96	0.424173			6	1	12.169	681.219	1502.07
8	1	15.041	979.19	1962.03	1804.89	0.499071			16	1	20.261	315.657	644.208	565.918	0.489992			4	1	12.652	1010.91	1925.7	1773.67	0.524954			3	1	24.066	1045.13	1745.4	1767.33	0.598789			2	1	24.339	402.454	817.081	702.951	0.492551			10	1	20.429	590.901	1149.82
9	2	6.745	1069.87	2526.8	2393.88	0.423411			18	1	21.393	332.415	635.908	579.222	0.522741			5	1	12.264	826.415	1411.95	1284.01	0.5853			6	3	4.776	1135.66	1857.73	1883.23	0.611318			3	1	17.599	449.383	1005.03	876.9	0.447135			11	1	32.724	488.868	866.43
10	2	8.993	819.945	1653.29	1552.71	0.495948			19	1	26.268	324.05	564.15	527.321	0.574404			8	1	28.521	742.873	1142.19	1030.08	0.650395			14	1	19.402	880.094	1862.55	1724.32	0.472521			4	1	21.855	445.333	840.004	756.127	0.530156			14	1	19.381	610.42	1324.71
11	2	10.864	998.875	2084.03	2027.82	0.479299			20	1	14.402	431.699	939.788	929.4	0.459358			14	1	18.113	687.929	1364.55	1096.04	0.504142			15	2	5.828	1059.1	1825.54	1790.13	0.580156			6	1	30.534	426.207	776.038	687.809	0.549209			17	1	22.001	546.908	1388
13	2	8.181	829.593	1769.28	1613.16	0.468886			22	1	13.071	367.602	695.739	683.723	0.528362			15	1	12.914	700.65	1572.74	1298.3	0.445495			16	1	27.452	933.975	1563.67	1550.71	0.597296			7	1	19.056	550.686	1198.71	1095.49	0.4594			22	1	23.437	490.858	1022.77
14	1	25.419	816.714	1607.5	1513.06	0.508064			23	1	21.404	351.42	663.678	638.462	0.529504			16	1	21.1	762.865	1264.67	1133.08	0.603213			17	1	20.031	690.072	1179.12	1112.65	0.585243			9	1	18.385	462.982	940.275	887.797	0.49239			3	1	17.41	552.247	1305.69
15	1	18.804	1097.33	2490.28	2400.17	0.440644			28	1	33.416	251.549	436.003	388.099	0.576943			19	1	12.473	645.691	952.532	850.459	0.677868			19	1	20.691	818.25	1678.95	1634.55	0.487358			11	1	13.794	605.22	1165.98	1036.91	0.519064			4	1	18.217	394.804	799.703
16	3	5.07	892.698	1842	1735.25	0.484634			29	1	18.752	369.422	769.312	694.963	0.480198			22	1	18.616	826.662	1548.38	1358.54	0.533887			21	1	17.243	801.583	1544.74	1620.66	0.518911			17	1	20.408	627.365	1112.12	975.463	0.564118			7	1	19.423	415.804	839.816
21	1	15.209	933.832	2369.78	2313.97	0.394059			1	1	13.165	449.676	1028.43	921.21	0.437244			23	1	30.251	706.723	1335.7	1062	0.529104			1	2	6.216	1532.19	3527.56	3510.44	0.43435			19	1	18.469	501.934	977.291	894.663	0.513597			9	1	14.517	501.061	1193.11
22	1	10.975	862.652	1852.77	1839.31	0.465601			2	1	12.002	323.974	605.564	578.545	0.534995			24	1	31.068	843.224	1572.3	1296.81	0.536301			2	1	16.509	1193.66	3085.37	3040.93	0.386876			20	1	19.633	522.399	904.229	882.85	0.577729			10	1	23.878	467.033	866.993
26	2	5.152	941.505	1830.39	1759.44	0.514374			3	1	9.088	383.187	699.727	649.161	0.547624			28	1	27.892	760.26	1191.64	1084.72	0.637992			3	1	22.305	1107.99	2066.75	2063.62	0.536103			22	1	8.564	485.751	1323.56	1180.36	0.367003			11	1	17.578	382.703	783.606
4	1	18.27	615.027	1369.56	1264.23	0.449068			8	1	14.979	373.19	792.312	707.041	0.471014			34	1	23.647	806.883	1692.64	1348.39	0.4767			4	2	12.463	1037.63	1948.06	1958.86	0.532648			23	1	16.614	463.017	874.485	748.641	0.529474			12	1	12.148	514.333	944.783
5	2	7.421	662.425	1295.77	1255.77	0.511223			10	1	15.356	293.868	494.679	465.324	0.594058			7	1	14.088	908.661	1744.49	1557.4	0.520876			5	1	18.878	947.571	2082.66	2071.63	0.454982			25	1	20.995	477.442	1024.3	904.594	0.466115			15	1	20.387	466.734	948.03
6	1	12.505	798.392	1847.75	1819.89	0.432088			11	1	11.813	414.205	767.305	717.629	0.539818			11	1	20.178	722.697	1542.58	1183.07	0.468499			9	1	12.505	989.409	1561.49	1574.83	0.633632			26	1	20.125	490.107	1039.99	971.601	0.471261			17	1	16.897	441.971	795.584
10	1	20.607	690.832	1407.78	1408.4	0.490724			12	1	13.218	461.002	802.419	748.193	0.574515			12	1	22.693	708.743	1287.68	1129.61	0.550401			10	2	10.167	1039.67	2053.93	2037.03	0.506187			29	2	10.639	498.999	1024.81	935.596	0.486918			21	1	21.614	379.133	762.149
11	1	21.069	737.76	1418.35	1390.6	0.520153			18	1	16.069	359.703	842.289	738.877	0.427054			13	1	20.167	672.103	1238.27	1113.01	0.542776			3	1	9.172	1217.02	1946.54	1882.03	0.625221			4	1	23.846	558.068	1036.91	922.638	0.538204			26	2	10.927	367.933	765.904
12	1	17.442	877.453	1926.26	1806.86	0.455523			20	1	22.526	346.989	747.836	627.957	0.463991			19	1	16.341	833.353	1570.46	1423.22	0.530644			6	1	9.255	1411.62	1655.33	1789.37	0.852773			5	2	13.233	489.631	838.047	753.704	0.584252			29	1	13.763	430.383	1016.07
14	1	13.102	798.587	1695.37	1587.36	0.471039			21	1	27.41	304.411	472.485	449.341	0.644277			27	1	16.215	969.506	2013.07	1840.69	0.481607			7	1	9.423	1066.67	2169.76	2257.89	0.491609			6	1	19.884	741.457	1544.3	1365.56	0.480125			4	1	26.247	566.92	1030.68
15	1	9.759	946.455	1955.68	1884.36	0.483953			22	1	13.71	294.673	524.635	481.062	0.561672			28	1	13.71	945.454	2130.39	1801.73	0.443794			8	1	11.016	1490.53	2700.82	2713.81	0.551881			7	2	4.926	710.692	1432.9	1370.97	0.495982			5	1	15.471	479.839	874.054
16	1	12.882	721.02	1551.37	1424.27	0.464764			23	1	13.48	383.743	746.851	650.414	0.513815			30	1	21.823	734.997	1562.98	1240.73	0.470254			10	1	11.939	1183.71	1835.02	1766.58	0.645065			8	1	14.853	486.991	1163	1094.64	0.418735			6	1	21.855	412.877	748.507
17	1	10.22	1037.88	2366.07	2185.03	0.438652			24	1	16.236	396.107	711.152	661.006	0.556993			32	1	22.347	781.042	1406.62	1201.91	0.555263			12	1	13.616	1755.91	2920.44	2723.75	0.601249			9	1	12.61	586.932	1208.78	1175.93	0.485556			8	1	21.959	512.819	990.559
18	4	3.737	790.356	1411.76	1355.27	0.559836			26	1	12.128	360.364	835.529	761.248	0.4313			4	2	10.712	754.13	1570.79	1328.12	0.480096			2	2	7.61	1458.57	1849.3	1936.02	0.788717			4	1	18.071	403.927	730.342	663.213	0.553066			14	1	22.106	441.783	768.026
19	1	17.18	825.159	1627.45	1524.49	0.507024			27	1	17.547	326.361	566.898	527.784	0.575696			9	1	15.587	764.634	1605.77	1467.53	0.476179			3	1	40.827	1349.16	1302.75	1478.08	1.03562			8	1	19.465	425.729	804.392	688.403	0.529256			15	1	22.515	435.433	838.079
25	1	17.431	580.805	1109.51	1127.36	0.523481			28	1	15.251	395.953	849.388	808.667	0.466163			11	1	12.893	864.213	1756.59	1591.12	0.491982			1	1	12.861	1068.3	1200.42	1290.02	0.889938			14	1	7.264	402.298	715.04	665.524	0.562623			16	1	17.536	606.327	1051.61
28	2	5.665	698.565	1494.39	1364.4	0.467458			12	1	19.276	296.687	565.37	507.326	0.524766			12	1	13.249	642.244	1315.18	1188.5	0.48833			2	1	6.625	849.848	1183.52	1167.41	0.718067			16	1	29.234	474.98	893.804	836.855	0.531414			24	1	22.546	446.591	974.766
29	1	12.348	771.943	1853.35	1803.18	0.416513			13	1	16.949	229.768	528.668	424.405	0.434617			16	1	37.399	638.899	1094	941.685	0.584004			4	2	6.148	1027.1	2051.38	2065.94	0.500688			17	1	12.998	410.452	726.746	706.719	0.564781			2	1	14.13	502.204	1094.13
5	2	9.759	515.644	1182.26	1093.97	0.436152			14	1	21.739	331.4	748.789	639.947	0.442581			19	1	14.287	910.617	2153.93	1873.32	0.422771			5	1	3.994	1536.03	2303.26	2214.45	0.666892			19	2	7.096	371.181	761.691	673.015	0.487312			4	2	8.857	354.254	855.141
6	1	14.423	492.139	1063.6	1024.77	0.462713			16	1	16.027	311.644	609.633	578.257	0.511199			20	1	11.677	804.994	1686.35	1613.71	0.477358			8	2	8.931	953.171	1605.41	1646.5	0.593723			22	1	16.215	338.685	520.127	488.376	0.651158			5	1	15.964	517.896	1095.54
10	2	6.955	672.057	1316.96	1245.68	0.510311			21	1	17.075	332.248	780.182	693.898	0.42586			25	1	22.599	769.375	1791.42	1495.17	0.429477			9	1	9.392	1328.77	2169.35	2117.63	0.612521			28	1	19.067	334.127	661.49	583.842	0.505113			7	1	13.93	440.846	1060.35
11	2	10.566	539.201	1188.42	1032.25	0.453711			23	1	10.733	277.689	557.919	504.338	0.497723			26	1	22.536	745.262	1398.31	1206.53	0.532973			4	2	5.073	798.221	1567.92	1500.48	0.509094			31	1	19.308	416.499	804.731	776.011	0.517563			11	1	14.255	491.239	1166.45
13	1	9.926	720.161	2019.98	2025.44	0.356518			26	1	18.71	291.946	584.978	515.503	0.499072			35	1	14.287	761.052	1521.3	1374.49	0.500265			9	1	15.345	767.639	1228.58	1325.32	0.62482			32	1	20.901	444.675	749.197	683.475	0.593535			13	1	17.526	423.199	883.832
14	1	14.329	625.256	1403.3	1384.39	0.445562			28	1	16.949	286.431	586.175	469.43	0.488644			40	1	23.637	664.819	1309.68	1157.73	0.507619			16	1	15.492	468.644	563.083	586.64	0.832282			35	1	25.764	408.18	826.359	743.895	0.49395			15	1	12.547	383.81	787.019
15	2	5.105	638.657	1602.79	1605.55	0.398466			29	1	17.955	263.773	505.143	449.636	0.522175			45	1	3.878	1409.63	363.819	377.896	3.87454			17	1	6.97	658.631	1223.32	1094.8	0.538398			36	1	14.486	396.257	583.264	541.718	0.679378			16	1	15.649	458.927	1067.11
16	2	12.861	624.59	1115.77	1049.24	0.559785			30	1	16.96	265.54	530.063	445.046	0.500959			8	1	22.012	916.023	1765.3	1601.76	0.518906			18	1	20.544	708.966	938.362	953.837	0.755536			39	1	21.781	338.975	556.592	495.983	0.609019			17	1	12.232	516.724	1207.76
17	1	18.71	563.143	1179.89	1185.89	0.477286			31	1	21.656	324.232	682.428	609.571	0.475115			10	1	21.561	1247.35	2402.68	2107.16	0.519149			19	1	12.893	860.669	1743.99	1792.46	0.493506			6	1	22.18	321.085	618.292	505.488	0.51931			18	1	11.719	468.559	1248.8
19	1	14.203	772.009	1530.59	1426.31	0.504387			32	1	16.635	273.109	553.666	473.843	0.493274			11	1	22.62	895.077	2136.17	1765.99	0.41901			24	1	15.524	593.138	1222.83	1202.24	0.485055			9	2	11.976	311.693	511.175	423.522	0.609758			3	1	14.182	433.003	936.377
25	1	7.683	610.444	1519.66	1500.32	0.401699			33	1	25.167	373.473	850.975	745.263	0.438877			12	1	29.161	1096.43	1814.02	1655.63	0.604417			31	1	29.171	506.233	792.716	757.834	0.638606			11	1	22.117	275.585	458.576	419.07	0.600958			6	1	26.226	332.828	701.171
26	2	9.722	582.078	1214.97	1143.27	0.479089			35	1	23.092	349.536	674.123	617.39	0.518505			13	1	24.15	811.311	1689.72	1353.29	0.480144			33	1	12.107	808.511	1309.51	1326.84	0.617414			15	2	11.247	279.941	494.921	419.18	0.565628			7	1	15.471	424.408	865.088
29	1	23.825	506.095	1039.92	963.32	0.486665			42	1	15.87	351.702	689.732	632.988	0.509911			15	1	21.467	1059.24	1962.48	1695.92	0.539748			37	1	11.981	680.946	1399.95	1299.66	0.486408			17	1	18.972	234.226	446.055	374.158	0.525106			8	1	32.399	342.04	682.559
31	1	13.888	614.831	1561.52	1442.23	0.393738			45	3	0.196	878.527	1205.46	1205.46	0.728787			17	1	19.695	830.763	1622.81	1336.94	0.511928			38	1	0.283	730.067	518.37	518.37	1.40839			18	1	15.23	272.092	503.125	441.866	0.540804			9	1	20.576	365.122	736.254
40	1	0.451	457.863	365.07	365.07	1.25418			5	1	19.423	283.403	629.066	540.052	0.450514			19	1	24.884	897.288	1709.91	1289.86	0.524756			4	2	6.079	1094.89	2839.52	2684.15	0.38559			19	1	19.36	266.445	484.231	392.901	0.550244			10	1	19.381	343.662	768.961
4	1	15.953	648.708	1531.87	1423.76	0.423475			6	2	8.658	374.545	751.002	662.968	0.498727			21	1	25.838	836.322	1686.54	1248.29	0.495881			6	1	15.985	1229.49	3161.27	2980.16	0.388923			20	1	16.677	372.667	780.514	723.122	0.477464			12	1	14.905	345.614	674.125
5	1	21.435	801.641	1741.14	1629.51	0.460412			7	1	21.76	308.323	667.536	570.074	0.461882			1	1	38.447	1067.02	2210.63	1888.86	0.482675			7	2	8.815	770.482	1817.58	1840.85	0.423906			26	1	20.513	316.362	603.588	504.507	0.524136			15	1	16.593	362.661	619.793
7	2	12.604	909.148	1852.83	1757.14	0.490681			9	1	21.603	293.841	520.398	499.259	0.564647			4	1	43.636	918.079	1501.79	1349.85	0.611322			10	3	6.883	787.301	1364.69	1300.19	0.576909			27	1	14.58	327.796	591.629	509.193	0.554057			16	1	19.067	420.311	744.504
8	1	15.911	927.41	1846.7	1802.02	0.502197			12	3	6.988	277.89	502.593	456.137	0.552913			6	2	12.353	1007.9	1933.98	1683.14	0.521153			12	1	23.333	968.05	2431.78	2196.57	0.398084			31	1	23.112	323.494	689.796	561.631	0.468971			17	1	23.783	310.413	506.539
9	1	12.033	715.763	1958.94	1940.73	0.365382			13	1	39.936	335.786	533.66	499.292	0.629213			8	1	27.515	724.177	1542.58	1093.49	0.469457			13	3	7.9	659.098	1283.19	1244.91	0.51364			36	1	22.746	310.733	627.959	517.878	0.49483			5	1	15.199	517.049	1036.12
10	1	8.742	1011.22	2445.65	2404.84	0.413476			14	1	17.064	348.8	683.083	635.16	0.510626			9	2	26.954	776.158	1390.11	1192.55	0.558342			1	1	9.235	1041.66	2173.16	2117.52	0.479333			38	1	40.429	282.796	429.886	375.244	0.65784			7	1	15.052	434.02	892.81
11	1	13.144	767.872	1495.56	1355.13	0.513433			16	1	15.136	368.184	618.192	574.908	0.595582			15	1	16.687	1017.14	1788.23	1631.47	0.568796			8	1	14.549	907.159	2248.51	2028.02	0.403448			48	1	22.955	346.856	611.84	552.587	0.566906			9	1	15.712	381.491	774.869
12	1	10.65	814.89	1770.79	1479.78	0.460184			17	1	30.397	263.847	456.218	387.032	0.578335			1	1	24.821	729.77	1559.98	1433.46	0.467807			9	1	15.115	755.717	1673.44	1602.13	0.451594			53	1	14.182	420.565	846.768	730.112	0.496671			10	1	14.622	429.791	866.21
18	1	17.61	618.637	1373.56	1224.43	0.450389			18	1	21.236	313.354	575.048	526.014	0.544918			2	1	18.018	911.925	1987.8	1895.13	0.458762			12	1	9.769	970.18	2039.09	1956.47	0.47579			2	1	18.427	377.771	688.217	618.064	0.548913			11	1	13.249	468.718	1076.71
21	1	8.742	907.93	1985.6	1911.18	0.457257			19	1	18.804	317.702	584.745	530.212	0.543317			4	1	18.375	920.444	1682.98	1524.96	0.546913			13	1	11.824	1074.7	2130.35	2182.79	0.504472			3	1	20.408	345.539	653.354	533.94	0.528869			12	1	13.039	548.572	1040.46
22	1	8.847	671.293	1268.92	1169.89	0.529029			23	1	23.301	300.678	496.982	464.059	0.605008			9	1	16.257	768.789	1579.47	1443.68	0.486737			14	1	16.907	1011.77	2297.09	2260.73	0.440459			4	1	33.794	460.681	1014.68	854.941	0.454014			13	1	15.314	396.751	681.598
7	1	13.951	614.181	1288.68	1139.61	0.476597			25	1	13.888	430.972	844.623	772.936	0.510254			10	1	24.706	709.197	2012.79	1554.85	0.352345			15	1	10.723	901.189	1674.26	1671.24	0.538262			7	1	23.301	368.714	678.13	576.255	0.543722			17	1	19.308	454.129	839.132
9	2	7.547	672.004	1463.57	1294.22	0.459153			8	1	17.023	368.346	769.335	736.967	0.478785			12	1	17.138	730.773	1520.23	1348.97	0.4807			18	1	12.777	981.83	1819.67	1870.01	0.539565			8	1	24.381	470.263	962.837	827.845	0.488414			28	1	18.941	545.073	1086.9
10	3	6.265	714.33	1396.7	1332.16	0.511442			9	1	13.364	318.587	688.774	637.895	0.462542			13	1	15.251	800.537	1515.14	1376.83	0.52836			19	2	9.937	1074.73	1863.56	1794.07	0.576706			11	1	27.735	414.522	798.093	680.822	0.519391			33	1	19.821	426.091	912.799
12	3	4.689	1155.23	2053.65	1938.51	0.562525			10	1	12.285	358.978	670.094	620.52	0.535713			16	1	22.588	777.341	1584.12	1424.53	0.490708			20	1	18.92	1174.4	2237.36	2138.46	0.524903			13	1	26.509	374.326	718.935	603.345	0.520667			36	1	12.704	427.122	943.035
14	2	5.016	838.074	1937.89	1827.24	0.432467			12	2	11.976	326.542	500.558	457.059	0.652356			19	1	17.997	895.037	1942.22	1686.02	0.460832			21	1	10.817	1001.88	1683.52	1681.85	0.595108			14	1	24.182	398.497	752.81	641.985	0.529346			3	1	24.475	454.752	920.116
16	1	18.773	901.571	1554.86	1500.07	0.579841			15	1	16.635	273.681	501.592	445.593	0.545625			20	1	15.576	828.549	1874.13	1621.85	0.442098			13	1	19.014	893.268	1635.46	1633.74	0.546189			15	1	24.475	395.444	822.077	712.866	0.48103			6	1	27.704	365.56	728.274
23	1	19.601	615.916	1243.74	1109.91	0.495213			18	1	13.501	450.004	952.973	913.357	0.472211			21	1	20.157	772.711	1546.04	1414.69	0.4998			14	1	14.947	860.76	1591.39	1607.91	0.540886			18	1	15.702	468.003	914.048	824.886	0.512011			7	1	29.265	394.501	732.472
5	1	18.783	804.573	1900.09	1777.36	0.42344			21	1	18.48	346.632	656.5	632.903	0.528			23	1	20.492	738.936	1707.64	1469.85	0.432723			15	1	20.366	864.836	1482.6	1463.88	0.583325			24	1	22.672	409.249	969.713	752.752	0.422031			9	1	21.268	565.166	1144.1
8	1	18.668	883.23	1710.3	1605.83	0.516417			26	1	10.891	395.118	742.487	691.971	0.532155			24	1	15.87	824.327	1777.33	1595.8	0.463802			17	1	22.714	694.161	1154.42	1087.63	0.601306			1	1	28.301	578.219	1115.69	972.45	0.518262			17	1	23.238	383.635	701.167
10	1	18.186	718.661	1509.14	1421.4	0.476204			28	1	23.595	355.392	766.625	700.07	0.46358			26	1	19.014	906.251	1956.63	1615.42	0.463169			23	1	15.052	1034.53	1740.26	1732.73	0.59447			3	2	5.849	774.949	1370.43	1186.05	0.565477			18	1	18.49	412.292	784.876
12	1	12.243	749.698	1621.84	1538.7	0.462253			32	1	10.891	367.528	751.714	690.61	0.48892			27	1	17.379	1008.6	2037.26	1946.35	0.495074			27	1	21.949	1262.49	2249.36	2171.96	0.561267			5	1	9.172	784.542	1559.32	1440.11	0.50313			20	1	18.238	366.329	710.795
13	1	12.19	753.754	1940.55	1809.67	0.388423			33	1	16.572	400.644	857.861	774.747	0.467027			28	1	21.352	787.243	1639.07	1406.98	0.4803			29	1	17.075	884.871	1876.66	1710.24	0.471515			19	1	44.737	310.775	547.618	474.13	0.567503			22	2	7.678	491.012	822.337
14	2	7.652	731.172	1530.11	1433.38	0.477856			34	1	11.331	404.806	922.82	876.029	0.438662			29	1	14.8	854.516	2010.64	1788.05	0.424997			30	1	22.788	759.182	1154.35	1110.31	0.657671			24	1	33.416	377.66	780.067	672.506	0.484138			24	1	23.354	334.414	592.748
16	1	12.39	687.19	1641.45	1580.37	0.418647												35	1	18.092	985.247	2338.56	2131.34	0.421305			32	2	8.548	1186.29	1982.14	1911.19	0.598489			28	1	37.179	336.591	729.403	596.209	0.461461			26	1	17.368	354.348	652.608
19	2	8.433	620.557	1396.22	1229.06	0.444455												36	1	14.339	867.993	2159.42	1962.11	0.401957												38	1	28.909	353.992	908.474	737.328	0.389656
21	1	16.362	602.245	1336.32	1305.5	0.450676												38	1	23.27	735.765	1406.86	1275.81	0.522986
																		39	1	29.035	744.242	1561.64	1310.43	0.476578
																		41	1	21.666	842.288	2060.47	1703.79	0.408784
																		42	1	16.53	740.243	1988.82	1624.07	0.372202
																		44	1	44.265	592.286	1020.24	853.462	0.580534
STATISTICAL ANALYSIS
Column B	CTRL HU		Column D	LNA1 HU		Column F	LNA2 HU		Column C	LNA1 NT		Column E	LNA2 NT		Column D	LNA1 HU		Column F	LNA2 HU
vs.	vs,		vs.	vs,		vs.	vs,		vs.	vs,		vs.	vs,		vs.	vs,		vs.	vs,
Column A	CTRL NT		Column C	LNA1 NT		Column E	LNA2 NT		Column A	CTRL NT		Column A	CTRL NT		Column B	CTRL HU		Column B	CTRL HU
Mann Whitney test			Mann Whitney test			Mann Whitney test			Mann Whitney test			Mann Whitney test			Mann Whitney test			Mann Whitney test
P value	0.0005		P value	0.8398		P value	0.5459		P value	<0,0001		P value	<0,0001		P value	<0,0001		P value	<0,0001
Exact or approximate P value?	Approximate		Exact or approximate P value?	Approximate		Exact or approximate P value?	Approximate		Exact or approximate P value?	Approximate		Exact or approximate P value?	Approximate		Exact or approximate P value?	Approximate		Exact or approximate P value?	Approximate
P value summary	***		P value summary	ns		P value summary	ns		P value summary	****		P value summary	****		P value summary	****		P value summary	****
Significantly different (P < 0.05)?	Yes		Significantly different (P < 0.05)?	No		Significantly different (P < 0.05)?	No		Significantly different (P < 0.05)?	Yes		Significantly different (P < 0.05)?	Yes		Significantly different (P < 0.05)?	Yes		Significantly different (P < 0.05)?	Yes
One- or two-tailed P value?	Two-tailed		One- or two-tailed P value?	Two-tailed		One- or two-tailed P value?	Two-tailed		One- or two-tailed P value?	Two-tailed		One- or two-tailed P value?	Two-tailed		One- or two-tailed P value?	Two-tailed		One- or two-tailed P value?	Two-tailed
Sum of ranks in column A,B	79397 , 93769		Sum of ranks in column C,D	86166 , 87000		Sum of ranks in column E,F	90216 , 86499		Sum of ranks in column A,C	97415 , 75751		Sum of ranks in column A,E	97737 , 78384		Sum of ranks in column B,D	101162 , 72004		Sum of ranks in column B,F	102879 , 70876
Mann-Whitney U	36032		Mann-Whitney U	42801		Mann-Whitney U	42839		Mann-Whitney U	32386		Mann-Whitney U	33534		Mann-Whitney U	28639		Mann-Whitney U	27216
Difference between medians			Difference between medians			Difference between medians			Difference between medians			Difference between medians			Difference between medians			Difference between medians
Median of column A	0,6115, n=294		Median of column C	0,5489, n=294		Median of column E	0,5504, n=299		Median of column A	0,6115, n=294		Median of column A	0,6115, n=294		Median of column B	0,6345, n=294		Median of column B	0,6345, n=294
Median of column B	0,6345, n=294		Median of column D	0,5451, n=294		Median of column F	0,5417, n=295		Median of column C	0,5489, n=294		Median of column E	0,5504, n=299		Median of column D	0,5451, n=294		Median of column F	0,5417, n=295
Difference: Actual	0.02302		Difference: Actual	-0.003796		Difference: Actual	-0.008748		Difference: Actual	-0.06262		Difference: Actual	-0.06107		Difference: Actual	-0.08944		Difference: Actual	-0.09284
Difference: Hodges-Lehmann	0.03411		Difference: Hodges-Lehmann	0.00151		Difference: Hodges-Lehmann	-0.004677		Difference: Hodges-Lehmann	-0.04504		Difference: Hodges-Lehmann	-0.04336		Difference: Hodges-Lehmann	-0.0726		Difference: Hodges-Lehmann	-0.07744
Fig. 6F
CTRL LNA	LNA1	LNA2		Column B	LNA1		Column C	LNA2
124.79	48.17	57.61		vs.	vs.		vs.	vs.
49.86	52.5	59.9		Column A	CTRL LNA		Column A	CTRL LNA
64.5	40.75	41.24
126.53	68	30.35		Unpaired t test			Unpaired t test
40.2	66	66.71		P value	<0.0001		P value	0.0086
26.01	57.13	69.62		P value summary	****		P value summary	**
26.28	51.11	63.69		Significantly different (P < 0.05)?	Yes		Significantly different (P < 0.05)?	Yes
113.33	52.89	52.5		One- or two-tailed P value?	Two-tailed		One- or two-tailed P value?	Two-tailed
50.19	68.43	7.81		t, df	t=3.938, df=542		t, df	t=2.637, df=523
39.59	82.5	55.25
98.75	53.29	38.24		How big is the difference?			How big is the difference?
26.73	53.71	43.24		Mean of column A	56.4		Mean of column A	56.4
39.57	70.9	68.3		Mean of column B	47.72		Mean of column C	50.3
91.73	67.93	64.17		Difference between means (B - A) ± SEM	-8.683 ± 2.205		Difference between means (C - A) ± SEM	-6.096 ± 2.312
50.12	55.02	63.51		95% confidence interval	-13.01 to -4.352		95% confidence interval	-10.64 to -1.555
77.2	56.93	73.71		R squared (eta squared)	0.02782		R squared (eta squared)	0.01312
53.42	60.89	68.71
32.13	39.86	63.01		F test to compare variances			F test to compare variances
34.54	47.67	73.72		F, DFn, Dfd	3.864, 305, 237		F, DFn, Dfd	3.331, 305, 218
30.53	49.57	56.46		P value	<0.0001		P value	<0.0001
46.65	36.41	70.15		P value summary	****		P value summary	****
43.91	40.14	69.61		Significantly different (P < 0.05)?	Yes		Significantly different (P < 0.05)?	Yes
67.04	44.08	78.41
58.36	43.39	52.22		Data analyzed			Data analyzed
19.17	42.92	63.68		Sample size, column A	306		Sample size, column A	306
14.66	31.04	9.63		Sample size, column B	238		Sample size, column C	219
19.31	12.27	65.74
17.48	68.3	48.86
28.12	53.23	76.29
57.43	48.83	57.54
53.96	62.24	25.66
59.14	65.71	66.61
33.61	55.89	49.31
165.87	83.51	38.76
51.44	55.72	38.91
61.67	55.17	32.44
132.44	70.44	57.32
44.06	76.82	59.96
46.7	82.48	57.68
33.08	51.39	64.33
20.89	46.54	57.71
22.29	68.48	54.33
33.45	47.94	58.37
52.88	60.27	56.86
57.3	63.75	70.8
54.39	49.69	67.89
72.95	48.98	80.29
32.82	48.56	71.25
59.79	48.68	41.73
60.35	48.64	53.99
153.11	48.01	33.11
42.2	85.97	44.1
31.33	49.46	53.82
23.15	47.68	38.31
87.97	45.83	66
32.3	53	22.67
42.19	31.57	51.09
107.15	63	54
52.08	39.6	22.06
27.9	30.5	37.96
26.47	59.33	26.17
70.16	35.5	55.05
36.61	57.95	29.99
82.05	34.69	64.77
92.84	51.5	38.02
90.3	47.06	52.38
71.17	9.69	44.05
79.48	72.52	52.95
65.81	59.91	39.63
62.68	58.93	67.4
23.66	54.43	28.36
114.22	62.71	58.75
82.02	56.28	45.42
112.15	46.23	63.18
39.4	51.57	40.33
30.94	53.12	51.67
31.2	77.22	57.44
19.24	72.21	49
33.76	56.4	84.73
112.86	58.24	47.18
64.93	47.42	43.98
59.07	73.31	36.56
47.27	71.95	32.01
37.49	47.23	54.58
33.87	49.07	39.36
23.63	58.9	54.73
41.07	56.39	51.27
32.94	50.67	38.26
138.09	58.86	58.77
25.02	75.97	57.47
33.19	69.49	51.47
20.37	60.7	32.14
18.54	58.22	46.15
82.93	44.12	37.3
82.54	51.61	53.38
62.49	63.95	75.43
113.05	31.62	75.41
13.73	36.21	51.49
41.6	31.61	57.66
76.25	30.87	34.2
28.2	18.56	23.67
35.67	33.92	37.14
27.3	51.79	57.95
29.1	56.24	40.17
31.31	62.02	58.76
117.61	41.21	33.26
29.5	22.81	62.64
23.06	47.66	72.29
37.36	26.22	26.17
45.71	29.41	29.36
39	52.57	38.04
78.5	66.71	66.83
47.33	69.83	37.14
45	56.67	63.61
43	49.5	48.53
47.5	31.54	55.38
68.64	31	26.11
109.67	45.72	15.74
105.44	67.84	40.31
118.13	64.77	20.31
34.5	56.6	61.78
45.43	62.22	64.69
38.5	47.78	32.09
82.9	59.48	63.93
50.6	40.31	63.92
37.57	24.32	47.37
41	51.7	69.92
39.29	63.06	62.43
72.5	75.85	65.51
78.5	43.44	63.81
40.89	33.69	49.63
63.67	59.71	51.45
46.33	39.1	60.63
54.33	39.61	54.87
52	23.11	48.64
65.26	31.24	40.66
94.87	26.52	64.78
72.87	27.53	58.67
24.04	23.23	22.38
44.61	39.81	61.09
91.85	27.45	43.88
78.37	31.92	54.39
71.81	33.97	55.31
34.64	27	54.87
35.77	19.7	35.41
59.85	27.26	23.9
15.14	30.84	38.26
17.54	22.23	54.33
9.7	33.05	51.82
59.12	36.82	27.38
95.93	30.32	41.36
115.8	31.55	96.67
31.82	30.18	39.5
76.61	33.72	34.57
40.91	38.47	29.87
27.7	48.79	66.83
26.5	38.01	33.53
70.58	44.98	32.77
135.87	34.14	56.81
93.81	27.92	51.25
28.97	33.61	65.99
23.46	30.9	70.11
20.6	28.21	56.06
22	50.79	39.98
21.44	59.92	50.56
25.55	37.01	57.6
20.36	42.09	52.82
21.44	51.93	72.79
37.4	13	51.66
39.76	78.48	34.13
31.59	41.88	48.69
66.99	45.32	41.98
76.88	56.04	33.95
102.32	88.78	4.05
47.54	50.57	20.88
36.39	56.5	26.7
48.52	26.04	43.63
59.16	41.71	24.63
60.7	23.74	53.29
32.6	39.98	32.02
36.44	32.04	61.63
16.65	34.62	38.61
55.57	37.11	51.48
67.37	52.22	59.56
40.3	26.78	41.68
48.73	52.75	65.74
54.67	40.97	43
58.87	56.37	77.39
18.11	46.81	20.39
77.16	18.64	33.27
116.99	40.19	43.86
131.16	61.21	64.22
135.43	58.04	21.01
47.97	52.85	22.59
68.59	61.5	28.1
68.09	25.32	32.66
57	38.25	82.16
56.4	52	51.71
66.91	45.6	88.76
93.56	23.45	69.46
54.38	34.03	65.83
34.36	24.99	70.35
65.45	34.04	86.45
62.03	13.15	68.75
49.44	27.88	59.4
41.38	39.98	41.77
31.54	34.7	23.34
107.89	42.21	68.44
42.13	47.39	40.22
34.83	42.96	13.89
48.92	56.06	52.05
38.94	29.06	22.78
45.95	61.65	97.15
39.35	60.01	58.7
42.96	46.99	38.77
115.17	49.79	40.2
101.73	48.06	65.79
58.72	52.44	55.16
66.76	26.15	68.89
52.59	71.23
17.99	53.33
63.34	60.86
83.56	53.89
121.8	77.1
81.1	65.96
79.54	26.74
87.75	13.11
69.86	27.22
31.57	29.82
34.27	48.12
39	56.61
99.91	78.64
116.04	57.09
87.68	68.88
40.37	46.67
85.96	59.06
68.46	50.48
121.94	51.24
51.66
47.01
38.88
83.32
71.1
102.04
44.85
26.5
50.66
18.91
87.25
144.51
78.54
92.24
94.21
37.76
37.4
52.91
33.47
28.85
44.02
46.91
38.06
39.13
49.89
75.51
137.47
66.28
55.99
53.55
43.02
80.76
84.64
49.64
110.86
40.51
31.71
26.67
28.5
34.11
47.9
45.69
63.94
33.54
32.12
122.66
77.16
54.62
25.35
18.24
20.68
16.07
16.46
30.2
98.35
55.23
59.09
60.2
19.84
21.78
13.43
10.44
117.61
47.01
76.64
25.34
38.86
28.37
Fig. 6G
Data graph
CTRL NT	KD NT	CTRL HU	KD HU				STATISTICAL ANALYSIS
0.97387	0.662499	1.22727	0.594932
0.980982	0.735037	0.886669	0.792279				Column B	KD NT		Column D	KD HU
1.00411	0.705965	1.02606	0.39998				vs.	vs,		vs.	vs,
0.917493	0.409623	1.45236	0.614759				Column A	CTRL NT		Column C	CTRL HU
							Unpaired t test			Unpaired t test
			densitometry				P value	0.0043		P value	0.0098
Rep1			NCL	RPA32	RPA32/NCL		P value summary	**		P value summary	**
Unt	LNA Control	Input	8283619	1881920	0.227186		Significantly different (P < 0.05)?	Yes		Significantly different (P < 0.05)?	Yes
Unt	LNA Control	IgG	228021	10889711	47.7575		One- or two-tailed P value?	Two-tailed		One- or two-tailed P value?	Two-tailed
Unt	LNA Control	IP NCL	29090740	28330610	0.97387		t, df	t=4,448, df=6		t, df	t=3,725, df=6
Unt	LNA Rest	Input	10331740	2929062	0.283501
Unt	LNA Rest	IgG	733284	12204690	16.6439		How big is the difference?			How big is the difference?
Unt	LNA Rest	IP NCL	35911004	23791004	0.662499		Mean of column A	0.9691		Mean of column C	1.148
HU	LNA Control	Input	4752619	2102941	0.44248		Mean of column B	0.6283		Mean of column D	0.6005
HU	LNA Control	IgG	62657	12666104	202.15		Difference between means (B - A) ± SEM	-0,3408 ± 0,07663		Difference between means (D - C) ± SEM	-0,5476 ± 0,1470
HU	LNA Control	IP NCL	22653004	27801246	1.22727		95% confidence interval	-0,5283 to -0,1533		95% confidence interval	-0,9073 to -0,1879
HU	LNA Rest	Input	5436912	2189820	0.402769		R squared (eta squared)	0.7673		R squared (eta squared)	0.6981
HU	LNA Rest	IgG	179021	7324761	40.9157
HU	LNA Rest	IP NCL	29795075	17726054	0.594932
Rep2			NCL	RPA32	RPA32/NCL
Unt	LNA Control	Input	20104296	14049296	0.698821
Unt	LNA Control	IgG	3313163	6327125	1.90969
Unt	LNA Control	IP NCL	25314782	24833338	0.980982
Unt	LNA Rest	Input	4486083	21498296	4.79222
Unt	LNA Rest	IgG	783799	7522539	9.59754
Unt	LNA Rest	IP NCL	22064296	16218075	0.735037
HU	LNA Control	Input	7128569	18949761	2.65828
HU	LNA Control	IgG	1303335	8829589	6.77461
HU	LNA Control	IP NCL	26437714	23441489	0.886669
HU	LNA Rest	Input	4020134	10446933	2.59865
HU	LNA Rest	IgG	920284	9419225	10.2351
HU	LNA Rest	IP NCL	29318915	23228752	0.792279
Rep3			NCL	RPA32	RPA32/NCL
Unt	LNA Control	Input	3466326	8502761	2.45296
Unt	LNA Control	IgG	85485	11392518	133.269
Unt	LNA Control	IP NCL	27216276	27328196	1.00411
Unt	LNA Rest	Input	1246406	4398548	3.52898
Unt	LNA Rest	IgG	85485	7784983	91.0684
Unt	LNA Rest	IP NCL	26728125	18869125	0.705965
HU	LNA Control	Input	4590447	3927933	0.855675
HU	LNA Control	IgG	85485	10205761	119.387
HU	LNA Control	IP NCL	25552175	26218146	1.02606
HU	LNA Rest	Input	1948447	4678912	2.40135
HU	LNA Rest	IgG	85485	6739569	78.8392
HU	LNA Rest	IP NCL	31865903	12745711	0.39998
Rep4			NCL	RPA32	RPA32/NCL
Unt	LNA Control	Input	7936.71	2526.15	0.318286
Unt	LNA Control	IgG	0	2477.77
Unt	LNA Control	IP NCL	29622.6	27178.5	0.917493
Unt	LNA Rest	Input	6945.32	1573.83	0.226603
Unt	LNA Rest	IgG	0	2163.79
Unt	LNA Rest	IP NCL	35118.5	14385.3	0.409623
HU	LNA Control	Input	5770.74	46036.7	7.97761
HU	LNA Control	IgG	0	4485.13
HU	LNA Control	IP NCL	16122.2	23415.3	1.45236
HU	LNA Rest	Input	8516.12	12472	1.46452
HU	LNA Rest	IgG	0	3871.27
HU	LNA Rest	IP NCL	20370.5	12522.9	0.614759
UNPROCESSED IMAGES
Figure 6A
Figure 6B
Figure 6C
Figure 6D
Figure 6E
Figure 6F
Figure 6G
[truncated: 3 more columns]

## Sheet: Figure7
SOURCE DATA																		UNCROPPED IMAGES
Figure 7
																		Figure 7B
Fig. 7B
	Aligned			Misaligned			Non-aligned
CTRL LNA	58.3333	54.7619	54.5455	33.3333	38.0952	36.3636	8.33333	7.14286	9.09091
LNA1	12	16.6667	17.6471	44	50	58.8235	44	33.3333	23.5294
LNA2	24.4444	17.6471		48.8889	58.8235		26.6667	23.5294
STATISTICAL ANALYSIS
Aligned	LNA1		Aligned	LNA2		Misaligned	LNA1		Misaligned	LNA2		Non-aligned	LNA1		Non-aligned	LNA2
	vs,			vs,			vs,			vs,			vs,			vs,
	CTRL LNA			CTRL LNA			CTRL LNA			CTRL LNA			CTRL LNA			CTRL LNA
Unpaired t test			Unpaired t test			Unpaired t test			Unpaired t test			Unpaired t test			Unpaired t test
P value	<0,0001		P value	0.0014		P value	0.0294		P value	0.0224		P value	0.0128		P value	0.0012
P value summary	****		P value summary	**		P value summary	*		P value summary	*		P value summary	*		P value summary	**
Significantly different (P < 0.05)?	Yes		Significantly different (P < 0.05)?	Yes		Significantly different (P < 0.05)?	Yes		Significantly different (P < 0.05)?	Yes		Significantly different (P < 0.05)?	Yes		Significantly different (P < 0.05)?	Yes
One- or two-tailed P value?	Two-tailed		One- or two-tailed P value?	Two-tailed		One- or two-tailed P value?	Two-tailed		One- or two-tailed P value?	Two-tailed		One- or two-tailed P value?	Two-tailed		One- or two-tailed P value?	Two-tailed
t, df	t=18,97, df=4		t, df	t=11,66, df=3		t, df	t=3,318, df=4		t, df	t=4,356, df=3		t, df	t=4,283, df=4		t, df	t=12,26, df=3
How big is the difference?			How big is the difference?			How big is the difference?			How big is the difference?			How big is the difference?			How big is the difference?
Mean of column A	55.88		Mean of column A	55.88		Mean of column A	35.93		Mean of column A	35.93		Mean of column A	8.189		Mean of column A	8.189
Mean of column B	15.44		Mean of column C	21.05		Mean of column B	50.94		Mean of column C	53.86		Mean of column B	33.62		Mean of column C	25.1
Difference between means (B - A) ± SEM	-40,44 ± 2,131		Difference between means (C - A) ± SEM	-34,83 ± 2,989		Difference between means (B - A) ± SEM	15,01 ± 4,524		Difference between means (C - A) ± SEM	17,93 ± 4,115		Difference between means (B - A) ± SEM	25,43 ± 5,938		Difference between means (C - A) ± SEM	16,91 ± 1,379
95% confidence interval	-46,36 to -34,52		95% confidence interval	-44,35 to -25,32		95% confidence interval	2,449 to 27,57		95% confidence interval	4,829 to 31,02		95% confidence interval	8,945 to 41,92		95% confidence interval	12,52 to 21,30
R squared (eta squared)	0.989		R squared (eta squared)	0.9784		R squared (eta squared)	0.7335		R squared (eta squared)	0.8635		R squared (eta squared)	0.821		R squared (eta squared)	0.9804
Fig. 7C
Abs values NT lncREST KD	CTRL LNA			lincREST_KD1			lincREST_KD2
Day1	0.404	0.479	0.462	0.357	0.41	0.395	0.221	0.337	0.34
Day2	1.311	1.359	1.39	0.897	0.798	0.857	0.639	0.761	0.589
Day3	1.658	1.562	1.676	1.209	1.195	1.291	0.858	0.818	0.779
Day4	2.558	2.538	2.436	1.765	1.467	1.459	1.426	1.157	1.097
Abs values HU lncREST KD	CTRL LNA			lincREST_KD1			lincREST_KD2
Day1	1.439	1.456	1.394	0.945	1.031	1.034	0.863	0.883	0.89
Day2	1.417	1.535	1.471	0.712	0.729	0.723	0.572	0.561	0.576
Day3	2.341	2.095	2.307	1.08	0.985	1.519	0.752	0.743	0.671
Day4	3.18	2.961	2.668	1.778	1.687	2.53	1.215	1.342	1.01
Table Analyzed	NT day1		Table Analyzed	NT day1		Table Analyzed	NT day2		Table Analyzed	NT day2		Table Analyzed	NT day3		Table Analyzed	NT day3		Table Analyzed	NT day4		Table Analyzed	NT day4
Column B	lincREST_KD1		Column C	lincREST_KD2		Column B	lincREST_KD1		Column C	lincREST_KD2		Column B	lincREST_KD1		Column C	lincREST_KD2		Column B	lincREST_KD1		Column C	lincREST_KD2
vs.	vs,		vs.	vs,		vs.	vs,		vs.	vs,		vs.	vs,		vs.	vs,		vs.	vs,		vs.	vs,
Column A	CTRL LNA		Column A	CTRL LNA		Column A	CTRL LNA		Column A	CTRL LNA		Column A	CTRL LNA		Column A	CTRL LNA		Column A	CTRL LNA		Column A	CTRL LNA
Unpaired t test			Unpaired t test			Unpaired t test			Unpaired t test			Unpaired t test			Unpaired t test			Unpaired t test			Unpaired t test
P value	0.092		P value	0.0302		P value	0.0002		P value	0.0002		P value	0.001		P value	<0,0001		P value	0.0009		P value	0.0003
P value summary	ns		P value summary	*		P value summary	***		P value summary	***		P value summary	***		P value summary	****		P value summary	***		P value summary	***
Significantly different (P < 0.05)?	No		Significantly different (P < 0.05)?	Yes		Significantly different (P < 0.05)?	Yes		Significantly different (P < 0.05)?	Yes		Significantly different (P < 0.05)?	Yes		Significantly different (P < 0.05)?	Yes		Significantly different (P < 0.05)?	Yes		Significantly different (P < 0.05)?	Yes
One- or two-tailed P value?	Two-tailed		One- or two-tailed P value?	Two-tailed		One- or two-tailed P value?	Two-tailed		One- or two-tailed P value?	Two-tailed		One- or two-tailed P value?	Two-tailed		One- or two-tailed P value?	Two-tailed		One- or two-tailed P value?	Two-tailed		One- or two-tailed P value?	Two-tailed
t, df	t=2,207, df=4		t, df	t=3,291, df=4		t, df	t=13,66, df=4		t, df	t=12,32, df=4		t, df	t=8,637, df=4		t, df	t=19,33, df=4		t, df	t=8,806, df=4		t, df	t=11,89, df=4
How big is the difference?			How big is the difference?			How big is the difference?			How big is the difference?			How big is the difference?			How big is the difference?			How big is the difference?			How big is the difference?
Mean of column A	0.4483		Mean of column A	0.4483		Mean of column A	1.353		Mean of column A	1.353		Mean of column A	1.632		Mean of column A	1.632		Mean of column A	2.511		Mean of column A	2.511
Mean of column B	0.3873		Mean of column C	0.2993		Mean of column B	0.8507		Mean of column C	0.663		Mean of column B	1.232		Mean of column C	0.8183		Mean of column B	1.564		Mean of column C	1.227
Difference between means (B - A) ± SEM	-0,06100 ± 0,02764		Difference between means (C - A) ± SEM	-0,1490 ± 0,04528		Difference between means (B - A) ± SEM	-0,5027 ± 0,03681		Difference between means (C - A) ± SEM	-0,6903 ± 0,05601		Difference between means (B - A) ± SEM	-0,4003 ± 0,04635		Difference between means (C - A) ± SEM	-0,8137 ± 0,04210		Difference between means (B - A) ± SEM	-0,9470 ± 0,1075		Difference between means (C - A) ± SEM	-1,284 ± 0,1080
95% confidence interval	-0,1378 to 0,01575		95% confidence interval	-0,2747 to -0,02328		95% confidence interval	-0,6049 to -0,4005		95% confidence interval	-0,8459 to -0,5348		95% confidence interval	-0,5290 to -0,2716		95% confidence interval	-0,9305 to -0,6968		95% confidence interval	-1,246 to -0,6484		95% confidence interval	-1,584 to -0,9842
R squared (eta squared)	0.549		R squared (eta squared)	0.7303		R squared (eta squared)	0.979		R squared (eta squared)	0.9743		R squared (eta squared)	0.9491		R squared (eta squared)	0.9894		R squared (eta squared)	0.9509		R squared (eta squared)	0.9725
F test to compare variances			F test to compare variances			F test to compare variances			F test to compare variances			F test to compare variances			F test to compare variances			F test to compare variances			F test to compare variances
F, DFn, Dfd	2,072, 2, 2		F, DFn, Dfd	2,978, 2, 2		F, DFn, Dfd	1,566, 2, 2		F, DFn, Dfd	4,941, 2, 2		F, DFn, Dfd	1,397, 2, 2		F, DFn, Dfd	2,407, 2, 2		F, DFn, Dfd	7,105, 2, 2		F, DFn, Dfd	7,171, 2, 2
P value	0.6511		P value	0.5028		P value	0.7796		P value	0.3367		P value	0.8345		P value	0.587		P value	0.2468		P value	0.2448
P value summary	ns		P value summary	ns		P value summary	ns		P value summary	ns		P value summary	ns		P value summary	ns		P value summary	ns		P value summary	ns
Significantly different (P < 0.05)?	No		Significantly different (P < 0.05)?	No		Significantly different (P < 0.05)?	No		Significantly different (P < 0.05)?	No		Significantly different (P < 0.05)?	No		Significantly different (P < 0.05)?	No		Significantly different (P < 0.05)?	No		Significantly different (P < 0.05)?	No
Data analyzed			Data analyzed			Data analyzed			Data analyzed			Data analyzed			Data analyzed			Data analyzed			Data analyzed
Sample size, column A	3		Sample size, column A	3		Sample size, column A	3		Sample size, column A	3		Sample size, column A	3		Sample size, column A	3		Sample size, column A	3		Sample size, column A	3
Sample size, column B	3		Sample size, column C	3		Sample size, column B	3		Sample size, column C	3		Sample size, column B	3		Sample size, column C	3		Sample size, column B	3		Sample size, column C	3
Fig. 7D
NT	HCT wt			lincREST KO_2			lincREST KO1
Day1	0.357	0.443	0.474	0.257	0.31	0.295	0.221	0.337	0.34
Day2	1.163	1.028	1.227	0.797	0.698	0.757	0.639	0.761	0.589
Day3	1.719	1.667	1.682	0.909	0.795	0.891	0.858	0.818	0.779
Day4	2.569	2.593	2.586	1.765	1.467	1.459	1.426	1.157	1.097
HU	HCT wt			lincREST KO_2			lincREST KO1
Day1	1.309	1.316	1.338	0.945	1.031	1.034	0.863	0.883	0.89
Day2	1.327	1.441	1.41	0.512	0.529	0.523	0.572	0.561	0.576
Day3	2.264	2.159	2.175	0.728	0.685	0.619	0.752	0.743	0.671
Day4	2.838	3.104	2.77	1.178	1.087	1.053	1.215	1.242	1.21
STATISTICAL ANALYSIS
Table Analyzed	NT DAY1		Table Analyze+D98:E126d	NT DAY1		Table Analyzed	DAY2		Table Analyzed	DAY2		Table Analyzed	NT DAY3		Table Analyzed	NT DAY3		Table Analyzed	NT DAY4		Table Analyzed	NT DAY4
Column B	lincREST KO_2		Column C	lincREST KO_1		Column B	lincREST KO_2		Column C	lincREST KO_1		Column B	lincREST KO_2		Column C	lincREST KO_1		Column B	lincREST KO_2		Column C	lincREST KO_1
vs.	vs.		vs.	vs.		vs.	vs.		vs.	vs.		vs.	vs.		vs.	vs.		vs.	vs.		vs.	vs.
Column A	HCT wt		Column A	HCT wt		Column A	HCT wt		Column A	HCT wt		Column A	HCT wt		Column A	HCT wt		Column A	HCT wt		Column A	HCT wt
Unpaired t test			Unpaired t test			Unpaired t test			Unpaired t test			Unpaired t test			Unpaired t test			Unpaired t test			Unpaired t test
P value	0.0232		P value	0.0755		P value	0.004		P value	0.0036		P value	<0.0001		P value	<0.0001		P value	0.0005		P value	0.0002
P value summary	*		P value summary	ns		P value summary	**		P value summary	**		P value summary	****		P value summary	****		P value summary	***		P value summary	***
Significantly different (P < 0.05)?	Yes		Significantly different (P < 0.05)?	No		Significantly different (P < 0.05)?	Yes		Significantly different (P < 0.05)?	Yes		Significantly different (P < 0.05)?	Yes		Significantly different (P < 0.05)?	Yes		Significantly different (P < 0.05)?	Yes		Significantly different (P < 0.05)?	Yes
One- or two-tailed P value?	Two-tailed		One- or two-tailed P value?	Two-tailed		One- or two-tailed P value?	Two-tailed		One- or two-tailed P value?	Two-tailed		One- or two-tailed P value?	Two-tailed		One- or two-tailed P value?	Two-tailed		One- or two-tailed P value?	Two-tailed		One- or two-tailed P value?	Two-tailed
t, df	t=3.578, df=4		t, df	t=2.386, df=4		t, df	t=5.950, df=4		t, df	t=6.124, df=4		t, df	t=21.35, df=4		t, df	t=31.62, df=4		t, df	t=10.09, df=4		t, df	t=13.37, df=4
How big is the difference?			How big is the difference?			How big is the difference?			How big is the difference?			How big is the difference?			How big is the difference?			How big is the difference?			How big is the difference?
Mean of column A	0.4247		Mean of column A	0.4247		Mean of column A	1.139		Mean of column A	1.139		Mean of column A	1.689		Mean of column A	1.689		Mean of column A	2.583		Mean of column A	2.583
Mean of column B	0.2873		Mean of column C	0.2993		Mean of column B	0.7507		Mean of column C	0.663		Mean of column B	0.865		Mean of column C	0.8183		Mean of column B	1.564		Mean of column C	1.227
Difference between means (B - A) ± SEM	-0.1373 ± 0.03839		Difference between means (C - A) ± SEM	-0.1253 ± 0.05253		Difference between means (B - A) ± SEM	-0.3887 ± 0.06532		Difference between means (C - A) ± SEM	-0.4763 ± 0.07778		Difference between means (B - A) ± SEM	-0.8243 ± 0.03861		Difference between means (C - A) ± SEM	-0.8710 ± 0.02755		Difference between means (B - A) ± SEM	-1.019 ± 0.1009		Difference between means (C - A) ± SEM	-1.356 ± 0.1014
95% confidence interval	-0.2439 to -0.03075		95% confidence interval	-0.2712 to 0.02052		95% confidence interval	-0.5700 to -0.2073		95% confidence interval	-0.6923 to -0.2604		95% confidence interval	-0.9315 to -0.7171		95% confidence interval	-0.9475 to -0.7945		95% confidence interval	-1.299 to -0.7387		95% confidence interval	-1.638 to -1.074
R squared (eta squared)	0.7619		R squared (eta squared)	0.5873		R squared (eta squared)	0.8985		R squared (eta squared)	0.9036		R squared (eta squared)	0.9913		R squared (eta squared)	0.996		R squared (eta squared)	0.9622		R squared (eta squared)	0.9781
F test to compare variances			F test to compare variances			F test to compare variances			F test to compare variances			F test to compare variances			F test to compare variances			F test to compare variances			F test to compare variances
F, DFn, Dfd	4.923, 2, 2		F, DFn, Dfd	1.253, 2, 2		F, DFn, Dfd	4.161, 2, 2		F, DFn, Dfd	1.318, 2, 2		F, DFn, Dfd	5.243, 2, 2		F, DFn, Dfd	2.178, 2, 2		F, DFn, Dfd	199.7, 2, 2		F, DFn, Dfd	201.5, 2, 2
P value	0.3377		P value	0.8877		P value	0.3875		P value	0.8627		P value	0.3203		P value	0.6293		P value	0.01		P value	0.0099
P value summary	ns		P value summary	ns		P value summary	ns		P value summary	ns		P value summary	ns		P value summary	ns		P value summary	**		P value summary	**
Significantly different (P < 0.05)?	No		Significantly different (P < 0.05)?	No		Significantly different (P < 0.05)?	No		Significantly different (P < 0.05)?	No		Significantly different (P < 0.05)?	No		Significantly different (P < 0.05)?	No		Significantly different (P < 0.05)?	Yes		Significantly different (P < 0.05)?	Yes
Data analyzed			Data analyzed			Data analyzed			Data analyzed			Data analyzed			Data analyzed			Data analyzed			Data analyzed
Sample size, column A	3		Sample size, column A	3		Sample size, column A	3		Sample size, column A	3		Sample size, column A	3		Sample size, column A	3		Sample size, column A	3		Sample size, column A	3
Sample size, column B	3		Sample size, column C	3		Sample size, column B	3		Sample size, column C	3		Sample size, column B	3		Sample size, column C	3		Sample size, column B	3		Sample size, column C	3
Table Analyzed	HU day1		Table Analyzed	HU day1		Table Analyzed	HU day2		Table Analyzed	HU day2		Table Analyzed	HU day3		Table Analyzed	HU day3		Table Analyzed	HU day4		Table Analyzed	HU day4
Column B	lincREST KO_2		Column C	lincREST KO_1		Column B	lincREST KO_2		Column C	lincREST KO_1		Column B	lincREST KO_2		Column C	lincREST KO_1		Column B	lincREST KO_2		Column C	lincREST KO_1
vs.	vs.		vs.	vs.		vs.	vs.		vs.	vs.		vs.	vs.		vs.	vs.		vs.	vs.		vs.	vs.
Column A	HCT wt		Column A	HCT wt		Column A	HCT wt		Column A	HCT wt		Column A	HCT wt		Column A	HCT wt		Column A	HCT wt		Column A	HCT wt
Unpaired t test			Unpaired t test			Unpaired t test			Unpaired t test			Unpaired t test			Unpaired t test			Unpaired t test			Unpaired t test
P value	0.0005		P value	<0.0001		P value	<0.0001		P value	<0.0001		P value	<0.0001		P value	<0.0001		P value	<0.0001		P value	<0.0001
P value summary	***		P value summary	****		P value summary	****		P value summary	****		P value summary	****		P value summary	****		P value summary	****		P value summary	****
Significantly different (P < 0.05)?	Yes		Significantly different (P < 0.05)?	Yes		Significantly different (P < 0.05)?	Yes		Significantly different (P < 0.05)?	Yes		Significantly different (P < 0.05)?	Yes		Significantly different (P < 0.05)?	Yes		Significantly different (P < 0.05)?	Yes		Significantly different (P < 0.05)?	Yes
One- or two-tailed P value?	Two-tailed		One- or two-tailed P value?	Two-tailed		One- or two-tailed P value?	Two-tailed		One- or two-tailed P value?	Two-tailed		One- or two-tailed P value?	Two-tailed		One- or two-tailed P value?	Two-tailed		One- or two-tailed P value?	Two-tailed		One- or two-tailed P value?	Two-tailed
t, df	t=10.43, df=4		t, df	t=37.15, df=4		t, df	t=25.33, df=4		t, df	t=23.98, df=4		t, df	t=33.44, df=4		t, df	t=35.58, df=4		t, df	t=16.57, df=4		t, df	t=16.42, df=4
How big is the difference?			How big is the difference?			How big is the difference?			How big is the difference?			How big is the difference?			How big is the difference?			How big is the difference?			How big is the difference?
Mean of column A	1.321		Mean of column A	1.321		Mean of column A	1.393		Mean of column A	1.393		Mean of column A	2.199		Mean of column A	2.199		Mean of column A	2.904		Mean of column A	2.904
Mean of column B	1.003		Mean of column C	0.8787		Mean of column B	0.5213		Mean of column C	0.5697		Mean of column B	0.6773		Mean of column C	0.722		Mean of column B	1.106		Mean of column C	1.222
Difference between means (B - A) ± SEM	-0.3177 ± 0.03046		Difference between means (C - A) ± SEM	-0.4423 ± 0.01191		Difference between means (B - A) ± SEM	-0.8713 ± 0.03439		Difference between means (C - A) ± SEM	-0.8230 ± 0.03433		Difference between means (B - A) ± SEM	-1.522 ± 0.04551		Difference between means (C - A) ± SEM	-1.477 ± 0.04152		Difference between means (B - A) ± SEM	-1.798 ± 0.1085		Difference between means (C - A) ± SEM	-1.682 ± 0.1024
95% confidence interval	-0.4022 to -0.2331		95% confidence interval	-0.4754 to -0.4093		95% confidence interval	-0.9668 to -0.7758		95% confidence interval	-0.9183 to -0.7277		95% confidence interval	-1.648 to -1.396		95% confidence interval	-1.593 to -1.362		95% confidence interval	-2.099 to -1.497		95% confidence interval	-1.966 to -1.397
R squared (eta squared)	0.9645		R squared (eta squared)	0.9971		R squared (eta squared)	0.9938		R squared (eta squared)	0.9931		R squared (eta squared)	0.9964		R squared (eta squared)	0.9969		R squared (eta squared)	0.9856		R squared (eta squared)	0.9854
F test to compare variances			F test to compare variances			F test to compare variances			F test to compare variances			F test to compare variances			F test to compare variances			F test to compare variances			F test to compare variances
F, DFn, Dfd	11.15, 2, 2		F, DFn, Dfd	1.166, 2, 2		F, DFn, Dfd	46.74, 2, 2		F, DFn, Dfd	57.59, 2, 2		F, DFn, Dfd	1.062, 2, 2		F, DFn, Dfd	1.624, 2, 2		F, DFn, Dfd	7.459, 2, 2		F, DFn, Dfd	105.1, 2, 2
P value	0.1646		P value	0.9232		P value	0.0419		P value	0.0341		P value	0.9701		P value	0.7623		P value	0.2364		P value	0.0188
P value summary	ns		P value summary	ns		P value summary	*		P value summary	*		P value summary	ns		P value summary	ns		P value summary	ns		P value summary	*
Significantly different (P < 0.05)?	No		Significantly different (P < 0.05)?	No		Significantly different (P < 0.05)?	Yes		Significantly different (P < 0.05)?	Yes		Significantly different (P < 0.05)?	No		Significantly different (P < 0.05)?	No		Significantly different (P < 0.05)?	No		Significantly different (P < 0.05)?	Yes
Data analyzed			Data analyzed			Data analyzed			Data analyzed			Data analyzed			Data analyzed			Data analyzed			Data analyzed
Sample size, column A	3		Sample size, column A	3		Sample size, column A	3		Sample size, column A	3		Sample size, column A	3		Sample size, column A	3		Sample size, column A	3		Sample size, column A	3
Sample size, column B	3		Sample size, column C	3		Sample size, column B	3		Sample size, column C	3		Sample size, column B	3		Sample size, column C	3		Sample size, column B	3		Sample size, column C	3
Fig. 7E
Data graph (Avg volumes)	Avg	STD DEV	Avg	STD DEV
	CTRL LNA		lncREST KD
T1	20.8784	14.7444	7.33434	3.73307
T2	20.125	8.15354	3.65012	8.99599
T3	24.7865	11.8691	8.28159	2.29761
T4	19.6003	25.0184	2.07883	15.7597
T5	35.9112	20.9296	11.6086	19.4562
T6	63.7807	39.7675	17.0692	16.7255
T7	122.546	59.32	19.9933	27.3218
CTRL LNA (Tumor volumes)	T1	T2	T3	T4	T5	T6	T7
1	24.5307	24	29.3134	4.8678	27.0756	58.7507	45.4859
2	28.1109	36	24.8684	23.2155	11.2007	37.4146	30.8886
3	11.6032	20	31.6561	33.2433	70.3819	86.5784	121.477
4	19.2689	0.5	13.3082	17.0748	34.9865	72.3791	70.125
Avg	20.8784	20.125	24.7865	19.6003	35.9112	63.7807	66.994
lncREST KD (tumor volumes)	T1	T2	T3	T4	T5	T6	T7
1	0.49712	0.5	0.5	0.5	33.9311	40.306	35.9079
2	0.5	7.82846	15.529	1.945	11.5031	1	1
3	0.5	5.772	0.5	0.5	0.5	25.9709	18.62
4	0.05	0.5	16.5974	5.3703	0.5	1	1
Avg	0.38678	3.65012	8.28159	2.07883	11.6086	17.0692	14.132
ttest unpaired
	T1	T2	T3	T4	T5	T6	T7
	0.00124613	0.0734276	0.0346962	0.0273825	0.151317	0.0170496	0.0497481
	*	ns	*	*	ns	**	*
Fig. 7F
	Avg	STD DEV	Avg	STD DEV
Data graph (avg volumes)	HCT116 wt		lincREST KO
T1	39.7839	20.5899	28.2333	5.10641
T2	71.1849	25.1648	36.4736	24.5446
T3	86.43	36.1181	26.3526	9.30652
T4	128.511	43.5904	21.5649	7.53293
wt (Tumor volumes)	T1	T2	T3	T4
1	44.8824	72.8851	93.7029	123.425
2	17.5312	48.8339	56.7877	118.238
3	27.042	44.6119	57.2724	70.5364
4	39.5215	61.9313	87.1434	111.662
5	32.7116	87.6488	70.3078	144.812
6	77.0144	111.198	153.366	202.393
	39.7839	71.1849	86.43	128.511	AVG
KO (tumor volumes)	T1	T2	T3	T4
1	31.8114	27.5178	25.9348	24.6764
2	22.7	52.6273	15.0048	20.6798
3	34.677	44.0892	35.7609	33.7084
4	31.775	70.1963	24.6211	16.4735
5	23.6488	0	18.2916	11.5952
6	24.7873	24.411	38.5023	22.2561
	28.2333	36.4736	26.3526	21.5649	avg
ttest unpaired	T1	T2	T3	T4
	0.211876	0.0361395	0.00275018	0.000146674
