# Supplementary material for: The chromatin-associated lncREST ensures effective replication stress response by promoting the assembly of fork signaling factors
Source: Nat Commun. 2024 Feb 1;15:978. doi: 10.1038/s41467-024-45183-5 (PMC10834948; doi:10.1038/s41467-024-45183-5)
Supplement: Supplementary file 8 — Source Data [file 41467_2024_45183_MOESM8_ESM.zip › Source_data/Source data Supplementary Figures.xlsx]

## Sheet: Supplementary Figure 1
SOURCE DATA											UNCROPPED IMAGES
Supplementary Figure 1											Supplementary Fig. 1B
Fig. S1 A
	G1			S			G2
NT	47.3	51.15	49.52	25.87	25.18	25.33	25.88	23.01	23.98
HU	72.98	72.85	68.27	15.17	14.74	18.38	11.85	12.18	13.21
Two sided unpaired ttest
ttest	G1	S	G2
pval	0.000321147	0.00131076	0.000223215
Supplementary Figure 1 D Josemi

## Sheet: Supplementary Figure 2
SOURCE DATA											UNCROPPED IMAGES
Supplementary Figure 2
											Supplementary Fig. 2B
Supplementary Figure 2 A
NT	Cytoplasm			Nucleus			Chromatin
HPRT	48.965	27.159	32.0658	33.92	45.3567	55.0609	17.115	27.4843	12.8733
MALAT	1.908	0.546335	0.787239	3.94	2.77383	5.72435	94.152	96.6798	93.4884
RP11-347C18.3	3.181	1.19019	4.42704	4.708	4.58336	22.6057	92.112	94.2265	72.9672
NDUFAF6	37.169	23.5961	24.9135	18.906	21.2065	35.3299	43.925	55.1973	39.7566
TP53INP1	25.293	5.87278	3.09252	29.481	22.6473	43.2953	45.226	71.4799	53.6122
HU	Cytoplasm			Nucleus			Chromatin
HPRT	34.6724	34.4604	25.9127	36.0774	38.1393	60.5237	29.2502	27.4002	13.5636
MALAT	0.21378	0.124179	0.11929	1.65829	0.645535	0.75138	98.1279	99.2303	99.1293
RP11-347C18.3	1.07421	0.721914	0.506641	7.08503	1.72704	1.5508	91.8408	97.551	97.9426
NDUFAF6	27.3869	26.4531	27.246	39.7741	18.3709	19.6777	32.839	55.176	53.0762
TP53INP1	5.0188	8.13154	7.56436	42.1427	14.0624	16.7625	52.8385	77.806	75.6732
APH	Cytoplasm	Nucleus	Chromatin
HPRT	40.6518	26.0369	33.3113
MALAT	0.198127	0.827779	98.9741
RP11-347C18.3	0.816956	1.55748	97.6256
NDUFAF6	25.2939	14.4981	60.208
TP53INP1	5.54961	14.6289	79.8215
Supplementary Figure 2 B
Nuclear no probe NT	Cyto no probe NT	Nuclear no probe HU	Cyto no probe HU
5	3	7	9
4	3	7	12
4	3	5	6
3	3	10	8
4	3	4	6
8	7	9	10
10	8	9	5
7	3	7	12
6	4	9	5
2	6	7	11
6	2	17	11
9	2	13	8
2	6	5	5
7	3	18	10
8	4	7	5
13	9	4	5
5	5	1	0
10	3	6	6
1	6	2	1
2	10	3	2
10	7	12	12
5	8	15	11
5	9	9	5
3	5	7	9
3	7	6	10
5	3	7	2
2	4	2	4
4	5	5	3
7	5	9	4
4	6	12	8
9	9	10	7
3	1	12	7
4	5	4	4
		4	4
		6	6
		5	9
		9	11
Supplementary Figure 2D
log2FoldChange values
		G1/S	Early S	Mid S	Late S	G2/M
ENSG00000156170	NDUFAF6	0.00565778	-0.0912232	0.00285196	0.014952	0.0677615
ENSG00000164938	TP53INP1	0.298869	0.0177804	0.41527	-0.297289	-0.43463
p-value
		G1/S	Early S	Mid S	Late S	G2/M
ENSG00000156170	NDUFAF6	0.969334	0.535864	0.98454	0.919162	0.654703
ENSG00000164938	TP53INP1	0.239194	0.944189	0.101932	0.242001	0.0882274
Supplementary Figure 2G
	REP1	REP2	REP3
NT	1	0.967	0.93
HU	1.2	0.9	0.967
CISP	1.171	1.227	1.218		Column B	HU		Column C	Cisplatin		Column D	DOXO		Column E	Nutlin		Column F	CPT		Column G	APH
DOXO	1.25345	1.233	0.6		vs.	vs.		vs.	vs.		vs.	vs.		vs.	vs.		vs.	vs.		vs.	vs.
NUTLIN	1.19731	1.181	1.279		Column A	NT		Column A	NT		Column A	NT		Column A	NT		Column A	NT		Column A	NT
CPT	1.01585	1.141	0.734
APH	0.91129	1.4403	1.37217		Unpaired t test			Unpaired t test			Unpaired t test			Unpaired t test			Unpaired t test			Unpaired t test
					P value	0.5758		P value	0.0008		P value	0.784		P value	0.0022		P value	0.9874		P value	0.1753
					P value summary	ns		P value summary	***		P value summary	ns		P value summary	**		P value summary	ns		P value summary	ns
					Significantly different (P < 0.05)?	No		Significantly different (P < 0.05)?	Yes		Significantly different (P < 0.05)?	No		Significantly different (P < 0.05)?	Yes		Significantly different (P < 0.05)?	No		Significantly different (P < 0.05)?	No
					One- or two-tailed P value?	Two-tailed		One- or two-tailed P value?	Two-tailed		One- or two-tailed P value?	Two-tailed		One- or two-tailed P value?	Two-tailed		One- or two-tailed P value?	Two-tailed		One- or two-tailed P value?	Two-tailed
					t, df	t=0.6084, df=4		t, df	t=8.993, df=4		t, df	t=0.2931, df=4		t, df	t=6.955, df=4		t, df	t=0.01681, df=4		t, df	t=1.645, df=4
					How big is the difference?			How big is the difference?			How big is the difference?			How big is the difference?			How big is the difference?			How big is the difference?
					Mean of column A	0.9657		Mean of column A	0.9657		Mean of column A	0.9657		Mean of column A	0.9657		Mean of column A	0.9657		Mean of column A	0.9657
					Mean of column B	1.022		Mean of column C	1.205		Mean of column D	1.029		Mean of column E	1.219		Mean of column F	0.9636		Mean of column G	1.241
					Difference between means (B - A) ± SEM	0.05667 ± 0.09314		Difference between means (C - A) ± SEM	0.2397 ± 0.02665		Difference between means (D - A) ± SEM	0.06315 ± 0.2154		Difference between means (E - A) ± SEM	0.2534 ± 0.03644		Difference between means (F - A) ± SEM	-0.002051 ± 0.1220		Difference between means (G - A) ± SEM	0.2753 ± 0.1674
					95% confidence interval	-0.2019 to 0.3153		95% confidence interval	0.1657 to 0.3137		95% confidence interval	-0.5350 to 0.6613		95% confidence interval	0.1523 to 0.3546		95% confidence interval	-0.3409 to 0.3368		95% confidence interval	-0.1894 to 0.7401
					R squared (eta squared)	0.08471		R squared (eta squared)	0.9529		R squared (eta squared)	0.02103		R squared (eta squared)	0.9236		R squared (eta squared)	7.06e-05		R squared (eta squared)	0.4035
					F test to compare variances			F test to compare variances			F test to compare variances			F test to compare variances			F test to compare variances			F test to compare variances
					F, DFn, Dfd	20.22, 2, 2		F, DFn, Dfd	1.356, 2, 2		F, DFn, Dfd	112.5, 2, 2		F, DFn, Dfd	2.248, 2, 2		F, DFn, Dfd	35.44, 2, 2		F, DFn, Dfd	67.54, 2, 2
					P value	0.0943		P value	0.8489		P value	0.0176		P value	0.6157		P value	0.0549		P value	0.0292
					P value summary	ns		P value summary	ns		P value summary	*		P value summary	ns		P value summary	ns		P value summary	*
					Significantly different (P < 0.05)?	No		Significantly different (P < 0.05)?	No		Significantly different (P < 0.05)?	Yes		Significantly different (P < 0.05)?	No		Significantly different (P < 0.05)?	No		Significantly different (P < 0.05)?	Yes
					Data analyzed			Data analyzed			Data analyzed			Data analyzed			Data analyzed			Data analyzed
					Sample size, column A	3		Sample size, column A	3		Sample size, column A	3		Sample size, column A	3		Sample size, column A	3		Sample size, column A	3
					Sample size, column B	3		Sample size, column C	3		Sample size, column D	3		Sample size, column E	3		Sample size, column F	3		Sample size, column G	3
Supplementary Figure 2H
Unt	HU	Aph				Table Analyzed	Data 5		Table Analyzed	Data 5
1	1.78099	3.93344
1	1.92963	10.8145				Column B	HU		Column C	Aph
1	3.25093	6.20112				vs.	vs,		vs.	vs,
						Column A	Unt		Column A	Unt
						Unpaired t test			Unpaired t test
						P value	0.0475		P value	0.0417
						P value summary	*		P value summary	*
						Significantly different (P < 0.05)?	Yes		Significantly different (P < 0.05)?	Yes
						One- or two-tailed P value?	Two-tailed		One- or two-tailed P value?	Two-tailed
						t, df	t=2,827, df=4		t, df	t=2,955, df=4
						How big is the difference?			How big is the difference?
						Mean of column A	1		Mean of column A	1
						Mean of column B	2.321		Mean of column C	6.983
						Difference between means (B - A) ± SEM	1,321 ± 0,4672		Difference between means (C - A) ± SEM	5,983 ± 2,025
						95% confidence interval	0,02342 to 2,618		95% confidence interval	0,3621 to 11,60
						R squared (eta squared)	0.6664		R squared (eta squared)	0.6859
						F test to compare variances			F test to compare variances
						F, DFn, Dfd	Infinity, 2, 2		F, DFn, Dfd	Infinity, 2, 2
						P value	<0,0001		P value	<0,0001
						P value summary	****		P value summary	****
						Significantly different (P < 0.05)?	Yes		Significantly different (P < 0.05)?	Yes
						Data analyzed			Data analyzed
						Sample size, column A	3		Sample size, column A	3
						Sample size, column B	3		Sample size, column C	3
Supplementary Figure 2J
NT	HU	APH
1	4.35359	5.10931
	Rep1	Rep2	Rep3
DIVA UNT	0.0398125	0.0583647	0.0514988
DIVA HU	0.0843763		0.0836588
DIVA APHI	0.157124	0.129325	0.13591
Supplementary Figure 2K
Cell lines NT	LncRest RQ relative to HCT116
HCT116	0.871	1.047	1.002
COV362	1.375	0.883	2.899
JHH6	1.521	1.152	1.03
LOVO	6.839	6.443	6.15
A549	2.656	3.587	4.526
RKO	4.994	2.565	3.371
RPE1	3.827	2.913	2.428
TIG3	10.218	6.167	6.688
Supplementary Figure 2L
Cell lines HU vs NT	LncRest RQ
HCT116	4.286	3.299	2.063
COV362	5.126	5.55347	2.125
JHH6	1.952	1.974	6.532
LOVO	3.123	4.436	3.357
A549	4.858	3.341	3.727
RKO	9.71	8.994	7.804
RPE1	1.597	1.125	2.887
TIG3	1.65	2.002	2.21

## Sheet: Supplementary Figure 3
SOURCE DATA																	UNCROPPED IMAGES
Supplementary Figure 3
																	Supplementary Fig. 3C
Supplementary Figure 3C
HCT116 wt	CTRL LNA	lncREST KD1	lncREST KD2
39	24	10	18			Table Analyzed	Nuclear foci GapmeRs		Table Analyzed	Nuclear foci GapmeRs
14	14	7	8
29	18	11	11			Column B	lncREST KD1		Column C	lncREST KD2
7	15	10	12			vs.	vs.		vs.	vs.
13	19	6	11			Column A	CTRL LNA		Column A	CTRL LNA
17	16	7	7
18	19	7	10			Unpaired t test			Unpaired t test
16	13	8	13			P value	<0.0001		P value	<0.0001
21	11	7	5			P value summary	****		P value summary	****
12	21	11	13			Significantly different (P < 0.05)?	Yes		Significantly different (P < 0.05)?	Yes
30	21	7	14			One- or two-tailed P value?	Two-tailed		One- or two-tailed P value?	Two-tailed
18	22	12	14			t, df	t=12.74, df=170		t, df	t=9.824, df=148
10	16	7	11
6	18	14	11			How big is the difference?			How big is the difference?
12	26	6	17			Mean of column A	18.46		Mean of column A	18.46
9	24	9	14			Mean of column B	10.32		Mean of column C	11.73
14	22	5	11			Difference between means (B - A) ± SEM	-8.137 ± 0.6389		Difference between means (C - A) ± SEM	-6.725 ± 0.6846
14	20	10	7			95% confidence interval	-9.398 to -6.876		95% confidence interval	-8.078 to -5.372
12	23	9	8			R squared (eta squared)	0.4882		R squared (eta squared)	0.3947
12	23	6	13
20	22	9	13			F test to compare variances			F test to compare variances
17	19	8	8			F, DFn, Dfd	1.049, 93, 77		F, DFn, Dfd	1.252, 93, 55
36	15	12	6			P value	0.8323		P value	0.3678
12	22	12	7			P value summary	ns		P value summary	ns
16	26	12	11			Significantly different (P < 0.05)?	No		Significantly different (P < 0.05)?	No
16	21	12	16
21	16	21	13			Data analyzed			Data analyzed
14	23	9	5			Sample size, column A	94		Sample size, column A	94
15	15	10	12			Sample size, column B	78		Sample size, column C	56
22	17	6	9
25	19	10	13
19	15	12	9
23	17	8	12														Supplementary Fig. 3N
8	20	11	15
16	23	10	22
23	19	20	11
22	18	17	16
18	17	9	18
15	13	5	9
7	15	17	15
11	16	8	12
24	19	12	6
11	19	11	17
11	23	8	16
23	17	3	15
19	17	15	14
18	24	7	11
21	23	6	18
10	23	6	14
18	21	9	6
12	18	14	10
17	23	9	6
10	16	19	11
12	19	13	12
9	12	16	8
7	15	8	13
8	22	11
9	21	15
18	23	8
11	26	10
10	30	8
9	26	8															Supplementary Fig. 3O														Supplementary Fig. 3R
14	22	20
17	14	20
10	16	14
7	18	14
12	19	9
14	17	10
11	12	8
16	21	7
15	23	21
15	24	11
13	22	9
17	13	5
16	13	14
16	17	9
16	18	5
16	16	6
18	20
17	16
8	19
17	7
11	13
13	19
13	13
15	18
13	16
21	19
14	17
19	11
26	13
18	16
12	13
23	10
23
19
23
16
18
15
18
Supplementary Fig. 3D
	lncREST			TP53INP1
CTRL LNA	1.02	0.97	1.04	0.94	1	0.98
lincREST LNA1	0.267	0.187	0.324	2.264	1.9	1.71
lincREST LNA2	0.431	0.521	0.31	2.089	1.98	2.1
Table Analyzed	lncREST		Table Analyzed	lncREST		Table Analyzed	dinp1		Table Analyzed	dinp1
Column B	lincREST LNA1		Column C	lincREST LNA2		Column B	lincREST LNA1		Column C	lincREST LNA2
vs.	vs.		vs.	vs.		vs.	vs.		vs.	vs.
Column A	lincREST		Column A	lincREST		Column A	TP53INP1		Column A	TP53INP1
Unpaired t test			Unpaired t test			Unpaired t test			Unpaired t test
P value	<0.0001		P value	0.0008		P value	0.0038		P value	<0.0001
P value summary	****		P value summary	***		P value summary	**		P value summary	****
Significantly different (P < 0.05)?	Yes		Significantly different (P < 0.05)?	Yes		Significantly different (P < 0.05)?	Yes		Significantly different (P < 0.05)?	Yes
One- or two-tailed P value?	Two-tailed		One- or two-tailed P value?	Two-tailed		One- or two-tailed P value?	Two-tailed		One- or two-tailed P value?	Two-tailed
t, df	t=16.73, df=4		t, df	t=9.126, df=4		t, df	t=6.023, df=4		t, df	t=25.68, df=4
How big is the difference?			How big is the difference?			How big is the difference?			How big is the difference?
Mean of column A	1.01		Mean of column A	1.01		Mean of column A	0.9733		Mean of column A	0.9733
Mean of column B	0.2593		Mean of column C	0.4207		Mean of column B	1.958		Mean of column C	2.056
Difference between means (B - A) ± SEM	-0.7507 ± 0.04486		Difference between means (C - A) ± SEM	-0.5893 ± 0.06458		Difference between means (B - A) ± SEM	0.9847 ± 0.1635		Difference between means (C - A) ± SEM	1.083 ± 0.04217
95% confidence interval	-0.8752 to -0.6261		95% confidence interval	-0.7686 to -0.4100		95% confidence interval	0.5308 to 1.439		95% confidence interval	0.9659 to 1.200
R squared (eta squared)	0.9859		R squared (eta squared)	0.9542		R squared (eta squared)	0.9007		R squared (eta squared)	0.994
F test to compare variances			F test to compare variances			F test to compare variances			F test to compare variances
F, DFn, Dfd	3.643, 2, 2		F, DFn, Dfd	8.623, 2, 2		F, DFn, Dfd	84.91, 2, 2		F, DFn, Dfd	4.715, 2, 2
P value	0.4307		P value	0.2078		P value	0.0233		P value	0.35
P value summary	ns		P value summary	ns		P value summary	*		P value summary	ns
Significantly different (P < 0.05)?	No		Significantly different (P < 0.05)?	No		Significantly different (P < 0.05)?	Yes		Significantly different (P < 0.05)?	No
Data analyzed			Data analyzed			Data analyzed			Data analyzed
Sample size, column A	3		Sample size, column A	3		Sample size, column A	3		Sample size, column A	3
Sample size, column B	3		Sample size, column C	3		Sample size, column B	3		Sample size, column C	3
Supplementary Figure 3E
	HCT116 wt			KO-1			KO-2
lncREST	1	1	1	0.003413	0.028717	0.103	0.001147	0.272803	0.000799
DINP1	1	1	1	0.012	0.05	0	0.01	0	0
STATISTICAL ANALYSIS
	Significant?	P value	HCT116 wt	KO-1	Difference	SE of difference	t ratio	df	Adjusted P Value
lncREST	Yes	6e-06	1	0.04504	0.955	0.02988	31.95	4	6e-06
TP53INP1	Yes	<0.000001	1	0.02067	0.9793	0.01507	64.98	4	<0.000001
	Significant?	P value	HCT116 wt	KO-2	Difference	SE of difference	t ratio	df	Adjusted P Value
lncREST	Yes	0.000556	1	0.09158	0.9084	0.09061	10.03	4	0.000556
TP53INP1	Yes	<0.000001	1	0.003333	0.9967	0.003333	299	4	<0.000001
Supplementary Figure 3F
	CTRL cells			CRISPRi-1			CRISPRi-2
lncREST	1	1	1.024	0.195	0.396	0.10773	0.269	0.228	0.3
TP53INP1	1	0.901	0.953	0.349	0.437	0.285402	0.502	0.629	0.434
STATISTICAL ANALYSIS
Table Analyzed	CRISPRi clones lncREST		Table Analyzed	CRISPRi clones lncREST		Table Analyzed	CRISPRi clones DINP1		Table Analyzed	CRISPRi lncRESTand DINP1
Column B	CRISPRi-1		Column C	CRISPRi-2		Column B	CRISPRi-1		Column C	CRISPRi-2
vs.	vs.		vs.	vs.		vs.	vs.		vs.	vs.
Column A	CTRL cells		Column A	CTRL cells		Column A	CTRL cells		Column A	CTRL cells
Unpaired t test			Unpaired t test			Unpaired t test			Unpaired t test
P value	0.0008		P value	<0.0001		P value	0.0003		P value	0.0466
P value summary	***		P value summary	****		P value summary	***		P value summary	*
Significantly different (P < 0.05)?	Yes		Significantly different (P < 0.05)?	Yes		Significantly different (P < 0.05)?	Yes		Significantly different (P < 0.05)?	Yes
One- or two-tailed P value?	Two-tailed		One- or two-tailed P value?	Two-tailed		One- or two-tailed P value?	Two-tailed		One- or two-tailed P value?	Two-tailed
t, df	t=9.042, df=4		t, df	t=33.24, df=4		t, df	t=11.33, df=4		t, df	t=4.470, df=2
How big is the difference?			How big is the difference?			How big is the difference?			How big is the difference?
Mean of column A	1.008		Mean of column A	1.008		Mean of column A	0.9513		Mean of column A	0.9797
Mean of column B	0.2329		Mean of column C	0.2657		Mean of column B	0.3571		Mean of column C	0.3937
Difference between means (B - A) ± SEM	-0.7751 ± 0.08572		Difference between means (C - A) ± SEM	-0.7423 ± 0.02233		Difference between means (B - A) ± SEM	-0.5942 ± 0.05243		Difference between means (C - A) ± SEM	-0.5860 ± 0.1311
95% confidence interval	-1.013 to -0.5371		95% confidence interval	-0.8043 to -0.6803		95% confidence interval	-0.7398 to -0.4486		95% confidence interval	-1.150 to -0.02193
R squared (eta squared)	0.9534		R squared (eta squared)	0.9964		R squared (eta squared)	0.9698		R squared (eta squared)	0.909
F test to compare variances			F test to compare variances			F test to compare variances			F test to compare variances
F, DFn, Dfd	113.8, 2, 2		F, DFn, Dfd	6.793, 2, 2		F, DFn, Dfd	2.363, 2, 2		F, DFn, Dfd
P value	0.0174		P value	0.2566		P value	0.5947		P value
P value summary	*		P value summary	ns		P value summary	ns		P value summary
Significantly different (P < 0.05)?	Yes		Significantly different (P < 0.05)?	No		Significantly different (P < 0.05)?	No		Significantly different (P < 0.05)?
Data analyzed			Data analyzed			Data analyzed			Data analyzed
Sample size, column A	3		Sample size, column A	3		Sample size, column A	3		Sample size, column A	2
Sample size, column B	3		Sample size, column C	3		Sample size, column B	3		Sample size, column C	2
Supplementary Fig.G
Ctrl LNA		LNA1		LNA2
0.00139495	0.00063829	0.000598823	0.00026592	0.000114274	5.7388e-05
Supplementary Fig. 3H
Ctrl LNA		lncREST-KD		TP53INP1-KD		DB-KD
0.00705438	0.0107739	0.016066	0.0199919	0.00377497	0.00387046	0.00746327	0.00948486
Supplementary Fig. 3I
	G1			S			G2
CTRL cells NT	66.67	66.99	65.19	10.79	12.45	9.43	23.55	21.45	26.08
CTRL cells HU	77.98	81.38	78.32	14.96	13.17	16.48	7.93	6.1	4.51
REST_KO-1 NT	50.09	51.06	55.02	16.66	11.44	16.68	30.91	37.5	30.47
REST_KO-1 HU	69.65	76.96	76.39	16.99	10.59	13.45	13.61	12.92	9.67
REST_KO-2 NT	61.19	58.86	63.63	21.87	15.57	15.86	16.81	25.57	20.51
REST_KO-2 HU	67.79	68.32	69.71	21.55	16.55	16.17	10.25	15.13	14.47
STATISTICAL ANALYSIS
Table Analyzed	G1 NT		Table Analyzed	G1 NT		Table Analyzed	S NT		Table Analyzed	S NT		Table Analyzed	G2 NT		Table Analyzed	G2 NT
Column B	REST_KO-1 NT		Column C	REST_KO-2 NT		Column B	REST_KO-1 NT		Column C	REST_KO-2 NT		Column B	REST_KO-1 NT		Column C	REST_KO-2 NT
vs.	vs.		vs.	vs.		vs.	vs.		vs.	vs.		vs.	vs.		vs.	vs.
Column A	CTRL cells NT		Column A	CTRL cells NT		Column A	CTRL cells NT		Column A	CTRL cells NT		Column A	CTRL cells NT		Column A	CTRL cells NT
Unpaired t test			Unpaired t test			Unpaired t test			Unpaired t test			Unpaired t test			Unpaired t test
P value	0.0009		P value	0.0271		P value	0.1072		P value	0.0369		P value	0.0246		P value	0.3954
P value summary	***		P value summary	*		P value summary	ns		P value summary	*		P value summary	*		P value summary	ns
Significantly different (P < 0.05)?	Yes		Significantly different (P < 0.05)?	Yes		Significantly different (P < 0.05)?	No		Significantly different (P < 0.05)?	Yes		Significantly different (P < 0.05)?	Yes		Significantly different (P < 0.05)?	No
One- or two-tailed P value?	Two-tailed		One- or two-tailed P value?	Two-tailed		One- or two-tailed P value?	Two-tailed		One- or two-tailed P value?	Two-tailed		One- or two-tailed P value?	Two-tailed		One- or two-tailed P value?	Two-tailed
t, df	t=8.855, df=4		t, df	t=3.406, df=4		t, df	t=2.070, df=4		t, df	t=3.082, df=4		t, df	t=3.512, df=4		t, df	t=0.9512, df=4
How big is the difference?			How big is the difference?			How big is the difference?			How big is the difference?			How big is the difference?			How big is the difference?
Mean of column A	66.28		Mean of column A	66.28		Mean of column A	10.89		Mean of column A	10.89		Mean of column A	23.69		Mean of column A	23.69
Mean of column B	52.06		Mean of column C	61.23		Mean of column B	14.93		Mean of column C	17.77		Mean of column B	32.96		Mean of column C	20.96
Difference between means (B - A) ± SEM	-14.23 ± 1.607		Difference between means (C - A) ± SEM	-5.057 ± 1.485		Difference between means (B - A) ± SEM	4.037 ± 1.950		Difference between means (C - A) ± SEM	6.877 ± 2.231		Difference between means (B - A) ± SEM	9.267 ± 2.638		Difference between means (C - A) ± SEM	-2.730 ± 2.870
95% confidence interval	-18.69 to -9.766		95% confidence interval	-9.178 to -0.9350		95% confidence interval	-1.377 to 9.450		95% confidence interval	0.6815 to 13.07		95% confidence interval	1.942 to 16.59		95% confidence interval	-10.70 to 5.239
R squared (eta squared)	0.9515		R squared (eta squared)	0.7436		R squared (eta squared)	0.5173		R squared (eta squared)	0.7037		R squared (eta squared)	0.7552		R squared (eta squared)	0.1845
F test to compare variances			F test to compare variances			F test to compare variances			F test to compare variances			F test to compare variances			F test to compare variances
F, DFn, Dfd	7.397, 2, 2		F, DFn, Dfd	6.170, 2, 2		F, DFn, Dfd	3.986, 2, 2		F, DFn, Dfd	5.529, 2, 2		F, DFn, Dfd	2.885, 2, 2		F, DFn, Dfd	3.598, 2, 2
P value	0.2382		P value	0.279		P value	0.4011		P value	0.3063		P value	0.5148		P value	0.435
P value summary	ns		P value summary	ns		P value summary	ns		P value summary	ns		P value summary	ns		P value summary	ns
Significantly different (P < 0.05)?	No		Significantly different (P < 0.05)?	No		Significantly different (P < 0.05)?	No		Significantly different (P < 0.05)?	No		Significantly different (P < 0.05)?	No		Significantly different (P < 0.05)?	No
Data analyzed			Data analyzed			Data analyzed			Data analyzed			Data analyzed			Data analyzed
Sample size, column A	3		Sample size, column A	3		Sample size, column A	3		Sample size, column A	3		Sample size, column A	3		Sample size, column A	3
Sample size, column B	3		Sample size, column C	3		Sample size, column B	3		Sample size, column C	3		Sample size, column B	3		Sample size, column C	3
Table Analyzed	G1 HU		Table Analyzed	G1 HU		Table Analyzed	S HU		Table Analyzed	S HU		Table Analyzed	G2 HU		Table Analyzed	G2 HU
Column B	REST_KO-1 HU		Column C	REST_KO-2 HU		Column B	REST_KO-1 HU		Column C	REST_KO-2 HU		Column B	REST_KO-1 HU		Column C	REST_KO-2 HU
vs.	vs.		vs.	vs.		vs.	vs.		vs.	vs.		vs.	vs.		vs.	vs.
Column A	CTRL cells HU		Column A	CTRL cells HU		Column A	CTRL cells HU		Column A	CTRL cells HU		Column A	CTRL cells HU		Column A	CTRL cells HU
Unpaired t test			Unpaired t test			Unpaired t test			Unpaired t test			Unpaired t test			Unpaired t test
P value	0.1312		P value	0.001		P value	0.5975		P value	0.1792		P value	0.0198		P value	0.0175
P value summary	ns		P value summary	***		P value summary	ns		P value summary	ns		P value summary	*		P value summary	*
Significantly different (P < 0.05)?	No		Significantly different (P < 0.05)?	Yes		Significantly different (P < 0.05)?	No		Significantly different (P < 0.05)?	No		Significantly different (P < 0.05)?	Yes		Significantly different (P < 0.05)?	Yes
One- or two-tailed P value?	Two-tailed		One- or two-tailed P value?	Two-tailed		One- or two-tailed P value?	Two-tailed		One- or two-tailed P value?	Two-tailed		One- or two-tailed P value?	Two-tailed		One- or two-tailed P value?	Two-tailed
t, df	t=1.893, df=4		t, df	t=8.681, df=4		t, df	t=0.5727, df=4		t, df	t=1.626, df=4		t, df	t=3.759, df=4		t, df	t=3.903, df=4
How big is the difference?			How big is the difference?			How big is the difference?			How big is the difference?			How big is the difference?			How big is the difference?
Mean of column A	79.23		Mean of column A	79.23		Mean of column A	14.87		Mean of column A	14.87		Mean of column A	6.18		Mean of column A	6.18
Mean of column B	74.33		Mean of column C	68.61		Mean of column B	13.68		Mean of column C	18.09		Mean of column B	12.07		Mean of column C	13.28
Difference between means (B - A) ± SEM	-4.893 ± 2.584		Difference between means (C - A) ± SEM	-10.62 ± 1.223		Difference between means (B - A) ± SEM	-1.193 ± 2.084		Difference between means (C - A) ± SEM	3.220 ± 1.980		Difference between means (B - A) ± SEM	5.887 ± 1.566		Difference between means (C - A) ± SEM	7.103 ± 1.820
95% confidence interval	-12.07 to 2.282		95% confidence interval	-14.02 to -7.223		95% confidence interval	-6.978 to 4.592		95% confidence interval	-2.277 to 8.717		95% confidence interval	1.539 to 10.23		95% confidence interval	2.050 to 12.16
R squared (eta squared)	0.4726		R squared (eta squared)	0.9496		R squared (eta squared)	0.07579		R squared (eta squared)	0.398		R squared (eta squared)	0.7794		R squared (eta squared)	0.792
F test to compare variances			F test to compare variances			F test to compare variances			F test to compare variances			F test to compare variances			F test to compare variances
F, DFn, Dfd	4.714, 2, 2		F, DFn, Dfd	3.566, 2, 2		F, DFn, Dfd	3.744, 2, 2		F, DFn, Dfd	3.284, 2, 2		F, DFn, Dfd	1.512, 2, 2		F, DFn, Dfd	2.393, 2, 2
P value	0.35		P value	0.438		P value	0.4216		P value	0.4669		P value	0.7963		P value	0.5894
P value summary	ns		P value summary	ns		P value summary	ns		P value summary	ns		P value summary	ns		P value summary	ns
Significantly different (P < 0.05)?	No		Significantly different (P < 0.05)?	No		Significantly different (P < 0.05)?	No		Significantly different (P < 0.05)?	No		Significantly different (P < 0.05)?	No		Significantly different (P < 0.05)?	No
Data analyzed			Data analyzed			Data analyzed			Data analyzed			Data analyzed			Data analyzed
Sample size, column A	3		Sample size, column A	3		Sample size, column A	3		Sample size, column A	3		Sample size, column A	3		Sample size, column A	3
Sample size, column B	3		Sample size, column C	3		Sample size, column B	3		Sample size, column C	3		Sample size, column B	3		Sample size, column C	3
Supplementary Fig. 3J
NT	G1			S			G2
CTRL cells	55.23	48.63	53.85	13.99	12.18	12.93	27.46	38.31	32.44
CRISPRi-1	39.45	42.31	44.36	18.07	15.83	15.05	38.87	39.75	39.04
CRISPRi-2	37.38	48.36	46.12	14.3	14.88	18.12	44.75	36.52	32.88
HU	G1			S			G2
CTRL cells	78.91	67.51	74.55	13.68	13.23	15.48	5.73	13.64	9.09
CRISPRi-1	60.42	58.76	67.92	15.27	14.84	10.97	21.43	22.62	19.69
CRISPRi-2	62.3	60.21	58.29	13.57	16.16	23.42	20.74	21.71	16.33
Table Analyzed	NT G1		Table Analyzed	NT G1		Table Analyzed	NT S		Table Analyzed	NT S		Table Analyzed	NT G2		Table Analyzed	NT G2
Column B	CRISPRi-1		Column C	CRISPRi-2		Column B	CRISPRi-1		Column C	CRISPRi-2		Column B	CRISPRi-1		Column C	CRISPRi-2
vs.	vs.		vs.	vs.		vs.	vs.		vs.	vs.		vs.	vs.		vs.	vs.
Column A	CTRL cells		Column A	CTRL cells		Column A	CTRL cells		Column A	CTRL cells		Column A	CTRL cells		Column A	CTRL cells
Unpaired t test			Unpaired t test			Unpaired t test			Unpaired t test			Unpaired t test			Unpaired t test
P value	0.0129		P value	0.0921		P value	0.0349		P value	0.1032		P value	0.1084		P value	0.3221
P value summary	*		P value summary	ns		P value summary	*		P value summary	ns		P value summary	ns		P value summary	ns
Significantly different (P < 0.05)?	Yes		Significantly different (P < 0.05)?	No		Significantly different (P < 0.05)?	Yes		Significantly different (P < 0.05)?	No		Significantly different (P < 0.05)?	No		Significantly different (P < 0.05)?	No
One- or two-tailed P value?	Two-tailed		One- or two-tailed P value?	Two-tailed		One- or two-tailed P value?	Two-tailed		One- or two-tailed P value?	Two-tailed		One- or two-tailed P value?	Two-tailed		One- or two-tailed P value?	Two-tailed
t, df	t=4.275, df=4		t, df	t=2.206, df=4		t, df	t=3.138, df=4		t, df	t=2.104, df=4		t, df	t=2.060, df=4		t, df	t=1.129, df=4
How big is the difference?			How big is the difference?			How big is the difference?			How big is the difference?			How big is the difference?			How big is the difference?
Mean of column A	52.57		Mean of column A	52.57		Mean of column A	13.03		Mean of column A	13.03		Mean of column A	32.74		Mean of column A	32.74
Mean of column B	42.04		Mean of column C	43.95		Mean of column B	16.32		Mean of column C	15.77		Mean of column B	39.22		Mean of column C	38.05
Difference between means (B - A) ± SEM	-10.53 ± 2.463		Difference between means (C - A) ± SEM	-8.617 ± 3.906		Difference between means (B - A) ± SEM	3.283 ± 1.046		Difference between means (C - A) ± SEM	2.733 ± 1.299		Difference between means (B - A) ± SEM	6.483 ± 3.147		Difference between means (C - A) ± SEM	5.313 ± 4.707
95% confidence interval	-17.37 to -3.691		95% confidence interval	-19.46 to 2.229		95% confidence interval	0.3781 to 6.189		95% confidence interval	-0.8742 to 6.341		95% confidence interval	-2.255 to 15.22		95% confidence interval	-7.756 to 18.38
R squared (eta squared)	0.8204		R squared (eta squared)	0.5488		R squared (eta squared)	0.7111		R squared (eta squared)	0.5252		R squared (eta squared)	0.5148		R squared (eta squared)	0.2416
F test to compare variances			F test to compare variances			F test to compare variances			F test to compare variances			F test to compare variances			F test to compare variances
F, DFn, Dfd	1.993, 2, 2		F, DFn, Dfd	2.778, 2, 2		F, DFn, Dfd	2.972, 2, 2		F, DFn, Dfd	5.124, 2, 2		F, DFn, Dfd	135.4, 2, 2		F, DFn, Dfd	1.254, 2, 2
P value	0.6683		P value	0.5294		P value	0.5036		P value	0.3266		P value	0.0147		P value	0.8874
P value summary	ns		P value summary	ns		P value summary	ns		P value summary	ns		P value summary	*		P value summary	ns
Significantly different (P < 0.05)?	No		Significantly different (P < 0.05)?	No		Significantly different (P < 0.05)?	No		Significantly different (P < 0.05)?	No		Significantly different (P < 0.05)?	Yes		Significantly different (P < 0.05)?	No
Data analyzed			Data analyzed			Data analyzed			Data analyzed			Data analyzed			Data analyzed
Sample size, column A	3		Sample size, column A	3		Sample size, column A	3		Sample size, column A	3		Sample size, column A	3		Sample size, column A	3
Sample size, column B	3		Sample size, column C	3		Sample size, column B	3		Sample size, column C	3		Sample size, column B	3		Sample size, column C	3
Table Analyzed	HU G1		Table Analyzed	HU G1		Table Analyzed	HU S		Table Analyzed	HU S		Table Analyzed	HU G2		Table Analyzed	HU G2
Column B	CRISPRi-1		Column C	CRISPRi-2		Column B	CRISPRi-1		Column C	CRISPRi-2		Column B	CRISPRi-1		Column C	CRISPRi-2
vs.	vs.		vs.	vs.		vs.	vs.		vs.	vs.		vs.	vs.		vs.	vs.
Column A	CTRL cells		Column A	CTRL cells		Column A	CTRL cells		Column A	CTRL cells		Column A	CTRL cells		Column A	CTRL cells
Unpaired t test			Unpaired t test			Unpaired t test			Unpaired t test			Unpaired t test			Unpaired t test
P value	0.0605		P value	0.019		P value	0.7896		P value	0.3017		P value	0.0086		P value	0.0233
P value summary	ns		P value summary	*		P value summary	ns		P value summary	ns		P value summary	**		P value summary	*
Significantly different (P < 0.05)?	No		Significantly different (P < 0.05)?	Yes		Significantly different (P < 0.05)?	No		Significantly different (P < 0.05)?	No		Significantly different (P < 0.05)?	Yes		Significantly different (P < 0.05)?	Yes
One- or two-tailed P value?	Two-tailed		One- or two-tailed P value?	Two-tailed		One- or two-tailed P value?	Two-tailed		One- or two-tailed P value?	Two-tailed		One- or two-tailed P value?	Two-tailed		One- or two-tailed P value?	Two-tailed
t, df	t=2.592, df=4		t, df	t=3.807, df=4		t, df	t=0.2853, df=4		t, df	t=1.185, df=4		t, df	t=4.810, df=4		t, df	t=3.575, df=4
How big is the difference?			How big is the difference?			How big is the difference?			How big is the difference?			How big is the difference?			How big is the difference?
Mean of column A	73.66		Mean of column A	73.66		Mean of column A	14.13		Mean of column A	14.13		Mean of column A	9.487		Mean of column A	9.487
Mean of column B	62.37		Mean of column C	60.27		Mean of column B	13.69		Mean of column C	17.72		Mean of column B	21.25		Mean of column C	19.59
Difference between means (B - A) ± SEM	-11.29 ± 4.355		Difference between means (C - A) ± SEM	-13.39 ± 3.517		Difference between means (B - A) ± SEM	-0.4367 ± 1.530		Difference between means (C - A) ± SEM	3.587 ± 3.027		Difference between means (B - A) ± SEM	11.76 ± 2.445		Difference between means (C - A) ± SEM	10.11 ± 2.827
95% confidence interval	-23.38 to 0.8024		95% confidence interval	-23.16 to -3.625		95% confidence interval	-4.686 to 3.812		95% confidence interval	-4.818 to 11.99		95% confidence interval	4.972 to 18.55		95% confidence interval	2.257 to 17.96
R squared (eta squared)	0.6269		R squared (eta squared)	0.7837		R squared (eta squared)	0.01995		R squared (eta squared)	0.2598		R squared (eta squared)	0.8526		R squared (eta squared)	0.7616
F test to compare variances			F test to compare variances			F test to compare variances			F test to compare variances			F test to compare variances			F test to compare variances
F, DFn, Dfd	1.389, 2, 2		F, DFn, Dfd	8.226, 2, 2		F, DFn, Dfd	3.957, 2, 2		F, DFn, Dfd	18.39, 2, 2		F, DFn, Dfd	7.258, 2, 2		F, DFn, Dfd	1.917, 2, 2
P value	0.8371		P value	0.2168		P value	0.4035		P value	0.1031		P value	0.2422		P value	0.6857
P value summary	ns		P value summary	ns		P value summary	ns		P value summary	ns		P value summary	ns		P value summary	ns
Significantly different (P < 0.05)?	No		Significantly different (P < 0.05)?	No		Significantly different (P < 0.05)?	No		Significantly different (P < 0.05)?	No		Significantly different (P < 0.05)?	No		Significantly different (P < 0.05)?	No
Data analyzed			Data analyzed			Data analyzed			Data analyzed			Data analyzed			Data analyzed
Sample size, column A	3		Sample size, column A	3		Sample size, column A	3		Sample size, column A	3		Sample size, column A	3		Sample size, column A	3
Sample size, column B	3		Sample size, column C	3		Sample size, column B	3		Sample size, column C	3		Sample size, column B	3		Sample size, column C	3
Supplementary Fig. 3K
		G1	S	G2
NT	scr	52.2	13.1	35.1
	TP53INP1 si1	44.1	15.3	41.1
	TP53INP1 si2	52.1	11.4	36
HU	scr	69.48	20.8	9.72
	TP53INP1 si1	66.8	17.3	16.8
	TP53INP1 si2	67.9	14.7	17.4
Supplementary Fig. 3L
EV	1	0.93	1
TP53INP1	0.473	0.473	0.378
STATISTICAL ANALYSIS
Table Analyzed	Data 4
Column B	TP53INP1
vs.	vs.
Column A	EV
Unpaired t test
P value	0.0002
P value summary	***
Significantly different (P < 0.05)?	Yes
One- or two-tailed P value?	Two-tailed
t, df	t=13.61, df=4
How big is the difference?
Mean of column A	0.9767
Mean of column B	0.4413
Difference between means (B - A) ± SEM	-0.5353 ± 0.03933
95% confidence interval	-0.6445 to -0.4261
R squared (eta squared)	0.9789
F test to compare variances
F, DFn, Dfd	1.842, 2, 2
P value	0.7038
P value summary	ns
Significantly different (P < 0.05)?	No
Data analyzed
Sample size, column A	3
Sample size, column B	3
Supplementary Fig. 3M
	G1/S			S			G2
EV	68.7	68.7		20.8			9.72
TP53INP1 OE	66.8	66.8	67.9	17.3	17		16.8	14.7
Supplementary Fig. 3P
CTRL cells NT	KO-1 NT	KO-2 NT	CTRL cells HU	KO-1 HU	KO-2 HU		Table Analyzed			Table Analyzed			Table Analyzed			Table Analyzed
25	15	14	50	56	54
39	14	21	88	73	48		Column E	KO-1 HU		Column F	KO-2 HU		Column B	KO-1 NT		Column C	KO-2 NT
27	9	3	27	57	16		vs.	vs.		vs.	vs.		vs.	vs.		vs.	vs.
22	6	9	85	55	9		Column D	CTRL cells HU		Column D	CTRL cells HU		Column A	CTRL cells NT		Column A	CTRL cells NT
43	27	9	79	27	9
29	18	9	22	18	14		Unpaired t test			Unpaired t test			Unpaired t test			Unpaired t test
7	23	6	92	31	9		P value	0.0185		P value	0.0208		P value	0.0499		P value	<0.0001
15	29	5	135	46	7		P value summary	*		P value summary	*		P value summary	*		P value summary	****
23	30	18	97	27	8		Significantly different (P < 0.05)?	Yes		Significantly different (P < 0.05)?	Yes		Significantly different (P < 0.05)?	Yes		Significantly different (P < 0.05)?	Yes
14	23	103	23	65	4		One- or two-tailed P value?	Two-tailed		One- or two-tailed P value?	Two-tailed		One- or two-tailed P value?	Two-tailed		One- or two-tailed P value?	Two-tailed
15	28	24	40	91	4		t, df	t=2.373, df=220		t, df	t=2.327, df=236		t, df	t=1.977, df=148		t, df	t=5.056, df=157
28	20	11	67	83	35
32	31	24	37	37	55		How big is the difference?			How big is the difference?			How big is the difference?			How big is the difference?
31	23	21	58	49	17		Mean of column D	52.31		Mean of column D	52.31		Mean of column A	29.36		Mean of column A	29.36
22	36	25	76	72	17		Mean of column E	41.38		Mean of column F	42.2		Mean of column B	24.92		Mean of column C	17.68
21	30	19	70	25	26		Difference between means (E - D) ± SEM	-10.93 ± 4.606		Difference between means (F - D) ± SEM	-10.10 ± 4.342		Difference between means (B - A) ± SEM	-4.436 ± 2.244		Difference between means (C - A) ± SEM	-11.68 ± 2.311
63	31	21	17	19	32		95% confidence interval	-20.01 to -1.854		95% confidence interval	-18.66 to -1.549		95% confidence interval	-8.871 to -0.001743		95% confidence interval	-16.25 to -7.119
46	26	5	14	7	55		R squared (eta squared)	0.02496		R squared (eta squared)	0.02243		R squared (eta squared)	0.02573		R squared (eta squared)	0.14
20	32	7	93	30	42
26	24	5	72	19	60		F test to compare variances			F test to compare variances			F test to compare variances			F test to compare variances
25	15	28	56	15	103		F, DFn, Dfd	2.236, 149, 71		F, DFn, Dfd	1.835, 149, 87		F, DFn, Dfd	1.873, 96, 52		F, DFn, Dfd	1.059, 96, 61
35	19	7	23	54	30		P value	0.0002		P value	0.0022		P value	0.0143		P value	0.8202
30	15	9	20	44	19		P value summary	***		P value summary	**		P value summary	*		P value summary	ns
29	17	20	18	60	33		Significantly different (P < 0.05)?	Yes		Significantly different (P < 0.05)?	Yes		Significantly different (P < 0.05)?	Yes		Significantly different (P < 0.05)?	No
32	14	10	27	107	45
18	14	17	40	25	42		Data analyzed			Data analyzed			Data analyzed			Data analyzed
21	20	25	63	48	82		Sample size, column D	150		Sample size, column D	150		Sample size, column A	97		Sample size, column A	97
30	21	21	58	85	91		Sample size, column E	72		Sample size, column F	88		Sample size, column B	53		Sample size, column C	62
10	28	6	50	73	22
22	18	27	29	11	27
17	46	22	54	66	39
26	19	24	45	3	43
24	27	6	70	60	31
14	61	19	18	66	72
27	40	9	15	26	59
8	38	11	19	37	42
20	55	15	87	38	75
23	32	10	28	33	50
21	23	10	77	10	56
17	33	11	13	15	72
30	23	9	7	73	12
36	26	11	69	78	12
28	38	12	111	82	30
20	13	11	60	37	25
17	16	11	6	50	64
22	16	19	13	47	74
42	20	36	46	75	6
29	21	25	35	29	50
24	26	18	49	40	50
62	20	8	40	42	68
62	22	33	28	27	20
65	18	40	46	15	16
46	32	28	76	2	64
35		23	19	11	102
27		29	48	62	14
36		32	21	30	4
19		14	29	73	64
26		14	23	45	22
35		16	32	32	87
25		20	25	48	48
62		8	17	36	50
23		13	64	32	117
37			84	46	73
35			35	26	63
31			124	21	52
25			135	18	48
27			111	24	29
21			108	31	68
27			59	21	77
26			110	33	31
17			81	14	34
15			11	16	25
18			73		35
52			66		64
37			101		52
19			59		31
30			20		16
7			30		3
8			69		22
42			80		52
32			48		98
23			17		42
14			9		63
33			17		23
38			12		36
34			11		66
34			9		27
38			7		31
19			63
15			69
73			88
84			111
52			19
42			41
37			159
21			140
17			156
			169
			21
			32
			17
			6
			69
			82
			76
			81
			80
			67
			76
			92
			21
			12
			107
			78
			22
			20
			54
			14
			55
			35
			22
			15
			53
			38
			21
			11
			7
			59
			87
			85
			8
			12
			54
			77
			27
			11
			88
			51
			59
			62
			60
			20
			20
			23
			43
			51
			58
			68
			40
			82
Supplementary Fig. 3Q
wt NT	KO-1 NT	KO-2 NT	wt HU	KO-1 HU	KO-2 HU
0.978502	0.106728	1.19548	54.0532	76.3403	70.6877		Table Analyzed	HU		Table Analyzed	HU
0.258183	1.77858	0.00910974	24.6892	76.0028	83.5463
0.997379	1.1524	1.07267	52.5652	78.4885	64.8138		Column B	KO-1 HU		Column C	KO-2 HU
1.11625	1.92692	0.391952	75.4633	96.3866	72.4094		vs.	vs.		vs.	vs.
0.139368	0.277579	0.655366	51.5561	60.9077	52.8165		Column A	wt		Column A	wt
0.792208	1.20843	0.846	61.7272	71.2574	55.5111
0.251594	0.651921	0.724988	60.8069	73.4904	55.2024		Unpaired t test			Unpaired t test
1.07747	1.09749	1.04022	54.913	67.0825	67.8823		P value	<0.0001		P value	<0.0001
2.69132	0.363051	0.731547	63.4367	67.632	55.3922		P value summary	****		P value summary	****
0.0379142	0.440525	0.830268	55.5088	80.28	61.638		Significantly different (P < 0.05)?	Yes		Significantly different (P < 0.05)?	Yes
2.68827	0.485959	1.23903	66.6324	112.839	59.8689		One- or two-tailed P value?	Two-tailed		One- or two-tailed P value?	Two-tailed
1.23928	0.117403	1.08469	19.6033	53.9398	62.5806		t, df	t=9.987, df=711		t, df	t=7.811, df=692
1.69363	1.07165	1.59358	10.0908	59.917	56.2912
0.259664	0.422637	0.662387	59.0692	68.8494	47.3706		How big is the difference?			How big is the difference?
0.341685	0.0507859	0.482547	22.6686	65.8289	66.1151		Mean of column A	48.39		Mean of column A	48.39
0.497355	0.618983	1.87919	62.2741	72.3419	57.206		Mean of column B	65.14		Mean of column C	60.44
0.426003	0.902347	0.124656	54.2773	77.5812	58.3976		Difference between means (B - A) ± SEM	16.74 ± 1.676		Difference between means (C - A) ± SEM	12.04 ± 1.542
0.771675	1.83539	0.679193	63.2772	63.5599	56.4011		95% confidence interval	13.45 to 20.03		95% confidence interval	9.015 to 15.07
1.55167	2.30151	1.16154	0.122928	78.8842	66.5914		R squared (eta squared)	0.123		R squared (eta squared)	0.08102
0.0286348	0.0543049	0.487906	17.0909	62.28	54.1319
1.00822	0.141521	0.124922	49.7063	90.7294	63.1096		F test to compare variances			F test to compare variances
1.37193	1.33229	0.643176	57.0437	94.6936	62.7216		F, DFn, Dfd	1.890, 313, 398		F, DFn, Dfd	3.487, 313, 379
0.587446	1.23169	0.167813	54.1811	72.833	56.7818		P value	<0.0001		P value	<0.0001
1.91503	0.291436	0.790796	56.7629	58.6274	67.5936		P value summary	****		P value summary	****
0.370843	1.34051	0.949339	67.697	74.7893	67.9768		Significantly different (P < 0.05)?	Yes		Significantly different (P < 0.05)?	Yes
0.571969	0.590973	0.201296	62.6265	71.6888	56.0276
0.923374	0.643186	0.0371012	17.9994	55.8762	59.1856		Data analyzed			Data analyzed
0.620773	1.48124	0.475073	60.226	75.9047	74.9501		Sample size, column A	314		Sample size, column A	314
0.842905	1.12907	0.160533	52.9567	74.68	48.8835		Sample size, column B	399		Sample size, column C	380
0.327899	0.125023	0.0954069	56.1996	63.2576	70.8807
0.419076	1.52942	0.134512	52.2191	73.923	60.8313
0.800756	0.737401	0.932945	50.5872	83.5903	56.3675
2.55941	0.8957	1.23687	79.2185	64.5006	57.4238
0.44098	0.0322964	0.989677	66.2837	69.9887	57.5
1.57452	1.79206	1.45183	54.132	80.0106	45.9571		Table Analyzed	NT		Table Analyzed	NT
0.504058	0.667829	0.458445	59.5766	72.3942	64.0958
0.672475	0.248903	0.933944	55.1161	108.273	52.6466		Column B	KO-1		Column C	KO-2
1.92887	1.26404	0.681723	70.7468	82.9355	54.8355		vs.	vs,		vs.	vs,
0.621051	1.62539	0.432257	55.8406	73.6594	60.0015		Column A	CTRL cells		Column A	CTRL cells
0.369901	1.24382	0.557538	51.372	67.1981	61.8724
0.155729	0.0244686	0.119531	55.429	75.8701	59.9299		Unpaired t test			Unpaired t test
0.598058	1.02118	1.26442	57.1571	67.1707	51.6143		P value	0.6605		P value	0.3765
1.09419	1.49386	0.422226	63.9571	88.632	71.9365		P value summary	ns		P value summary	ns
1.04092	0.394166	0.412073	59.3882	47.935	51.2927		Significantly different (P < 0.05)?	No		Significantly different (P < 0.05)?	No
0.694164	2.64209	0.868749	65.5794	57.5773	64.2001		One- or two-tailed P value?	Two-tailed		One- or two-tailed P value?	Two-tailed
0.637713	0.969304	1.48489	70.2034	75.6374	55.4717		t, df	t=0,4393, df=890		t, df	t=0,8847, df=989
1.72304	2.19518	2.41101	12.1245	71.3516	63.6541
1.49915	0.565241	0.468593	48.3762	63.8667	66.1619		How big is the difference?			How big is the difference?
1.40508	0.98404	3.1282	51.5855	67.7583	63.1991		Mean of column A	1.059		Mean of column A	1.059
0.518529	1.81964	0.785942	0.024352	75.8941	65.9553		Mean of column B	1.115		Mean of column C	0.9581
0.92987	2.18249	1.22436	0.291208	58.8433	55.9716		Difference between means (B - A) ± SEM	0,05560 ± 0,1265		Difference between means (C - A) ± SEM	-0,1013 ± 0,1145
0.580185	1.10543	0.4947	64.571	62.9702	49.8445		95% confidence interval	-0,1928 to 0,3040		95% confidence interval	-0,3259 to 0,1234
1.04311	0.264394	3.20515	66.8987	53.4614	56.2988		R squared (eta squared)	0.0002168		R squared (eta squared)	0.0007909
0.989793	0.539859	1.84073	56.0905	76.2575	54.857
0.582919	2.68054	0.480381	74.4638	70.344	71.5236		F test to compare variances			F test to compare variances
0.396217	0.849677	0.979051	59.3483	55.7732	60.5609		F, DFn, Dfd	3,369, 459, 431		F, DFn, Dfd	4,028, 459, 530
0.025601	2.00761	0.374162	56.196	71.4799	58.8039		P value	<0,0001		P value	<0,0001
0.628076	0.229447	0.159593	71.7305	61.264	68.3483		P value summary	****		P value summary	****
1.78094	0.0608103	1.53947	57.4294	54.6584	83.0304		Significantly different (P < 0.05)?	Yes		Significantly different (P < 0.05)?	Yes
0.135808	1.43071	0.258542	0.120711	65.7226	74.7037
0.774487	0.505181	0.498396	35.7429	80.5924	57.8686		Data analyzed			Data analyzed
0.0291466	0.547292	0.37963	66.6205	78.3109	73.2103		Sample size, column A	460		Sample size, column A	460
2.17352	0.707384	0.651391	57.855	61.191	59.6714		Sample size, column B	432		Sample size, column C	531
0.77601	1.70337	0.545354	147.808	65.6856	57.1367
1.02011	0.884386	0.55604	65.1464	87.6976	67.2474
0.403892	0.348494	1.41119	60.8116	62.2834	72.92
0.288156	0.300667	1.9885	57.6118	71.6263	60.1318
0.807847	1.56718	1.12397	16.9392	62.7801	59.8863
0.279601	0.0729468	0.466513	64.0051	73.943	59.2363
0.981675	0.558272	1.59079	58.4922	58.6552	50.5473
0.0934257	1.90161	1.12825	28.3712	102.353	132.248
0.671146	0.609988	1.95467	51.4095	70.7809	78.9435
1.07419	0.330744	0.371646	61.8842	69.8122	72.589
2.24847	1.71493	0.242865	61.1636	67.3762	51.8646
0.403158	1.49334	19.6991	14.5572	56.4802	48.4567
1.39067	0.529966	1.12886	53.5083	66.6399	53.7453
0.437091	0.0793012	0.806171	57.7808	72.5184	72.0243
0.718816	0.454939	0.0844329	23.9949	69.8565	111.129
0.652978	1.22093	0.377229	16.7302	66.5532	68.4455
0.893584	0.694845	0.101752	59.4332	58.2388	55.8037
1.18133	3.4118	0.0576138	59.5453	67.085	58.5506
0.275671	1.2607	0.567114	56.3797	78.1494	57.42
0.67562	2.20201	0.648673	59.8819	78.531	62.5955
0.459889	1.40164	0.360168	59.1611	72.9999	86.5966
0.445924	2.04025	0.518014	62.7838	87.8223	15.6771
1.16126	0.471282	0.733803	88.0347	77.2189	84.1439
0.150346	3.09879	1.27428	26.4754	59.6851	50.149
0.725422	2.12684	0.111848	57.628	127.317	86.0671
0.960155	0.937919	2.44463	58.9882	59.6554	98.3826
0.1299	0.77306	0.274019	34.7055	68.8556	67.256
0.801465	0.370975	1.155	67.6437	74.7109	69.4547
0.572086	1.07853	0.749913	59.9167	70.5937	70.1563
0.796714	0.0934963	1.15594	64.2198	55.3903	58.4117
1.06472	1.11243	0.682487	58.0965	55.4017	60.65
0.44078	3.15094	0.886068	53.0506	67.6601	62.1553
0.943396	0.818015	0.0125355	22	68.1315	49.1466
0.309338	2.09432	1.89362	0.069629	59.9722	58.3494
0.941424	0.233612	0.0966758	0.207792	65.8188	59.5172
1.90734	0.803217	0.799513	0.00759	54.0295	58.1104
0.459777	1.6496	0.195043	7.96952	65.1953	50.0748
0.477468	1.49346	1.82715	18	57.3763	70.224
1.15337	1.59032	0.871206	63.6879	68.8374	46.1879
0.716621	1.44799	0.954542	68.2023	71.4346	56.2428
1.87623	1.06431	0.314593	57.3339	80.6919	61.2011
0.224879	2.97079	0.0128616	57.1283	66.5115	55.1962
0.158819	2.25513	0.12554	59.9385	81.001	56.1208
16.6864	0.755131	2.16908	53.1119	72.3523	65.8112
1.47994	2.72632	0.408705	54.3611	63.1034	57.5397
0.818963	3.86108	0.468316	50.937	48.6737	49.2815
0.921526	1.12943	0.123435	48.8396	58.1137	60.2041
1.12612	1.49448	1.42188	64.127	60.953	58.1333
0.255061	4.59119	2.21879	69.2186	63.5365	66.431
0.574254	1.15133	0.805385	66.9461	67.6277	64.9889
0.3894	2.02552	0.230195	60.8651	62.0158	62.8807
0.414865	1.61642	1.23482	57.9632	66.0784	49.8288
0.739478	0.286735	1.82036	65.4796	67.7379	59.3218
0.41773	0.519111	0.379537	25.3418	60.976	52.9741
1.80519	1.47215	1.89795	58.8628	73.1328	56.2248
1.17931	0.147554	1.9664	62.7216	60.2972	58.7085
0.71531	1.0475	0.398991	2.45739	77.7347	56.0868
0.720545	1.79551	0.45606	79.8677	154.248	65.7552
1.39186	0.344017	1.27822	61.0281	78.574	68.5178
1.89835	0.625555	1.00116	40.8507	52.0455	54.4506
0.299682	1.214	0.619514	30.2893	54.8044	50.3904
1.1863	0.169398	0.533741	63.6932	210.06	54.1713
1.15119	2.62444	0.614201	64.7037	85.7652	59.3259
0.738016	0.456427	1.92317	59.2814	67.3753	62.0546
0.0652396	1.03669	0.0954148	70.4904	72.347	67.5409
0.55785	0.516209	0.535224	67.4356	65.6044	50.8778
0.103421	0.353073	1.07209	19.5127	68.3184	50.9941
0.570892	1.37069	0.384677	64.9387	52.9358	54.0447
0.485585	1.70719	0.509953	58.5513	83.0212	63.312
0.342094	1.42008	1.13789	67.3285	62.4075	57.0437
0.962488	0.710276	0.540075	0.025952	68.0804	56.946
0.445731	2.02946	0.174347	27.2064	53.6446	56.0171
0.171515	0.288389	2.07943	19.6297	71.1642	52.7181
1.56404	0.25665	1.17175	62.5808	0.088611	57.1678
0.592741	1.48256	0.329122	50.3981	0.370836	45.6574
0.596805	0.484143	1.66377	13.8445	52.7612	59.4303
0.147153	0.251963	0.228391	19.2404	66.3135	72.9214
0.387978	0.111622	1.23375	88.2906	68.5668	71.3995
0.170395	1.38609	1.03836	31.9709	54.4866	62.3251
0.0573627	1.60894	0.618659	43.3187	62.4235	67.0901
0.660491	2.32088	1.15787	15.4982	56.7778	72.7633
1.90728	2.92037	0.539133	16.4478	69.9456	56.4448
0.149865	3.05084	1.81591	1.19497	59.214	69.4084
0.365912	1.13	0.390598	65.0422	76.807	58.3864
0.103772	1.41674	1.59614	67.4781	55.0659	107.846
1.08313	0.372447	1.07631	75.3706	59.5549	58.8656
0.259798	0.708294	2.23996	59.416	63.1092	62.3559
0.162722	1.52435	0.190025	0.987077	63.2572	65.4115
1.00405	1.3566	0.487754	57.463	54.4499	75.3484
3.45683	0.915147	0.204513	72.6065	59.6197	56.1554
0.782403	2.86793	0.44958	62.9496	70.4471	66.3338
0.497655	1.68006	1.03176	59.3263	65.8649	71.1777
1.44474	1.46788	1.11626	71.1632	72.197	58.9004
0.170807	0.815825	1.878	58.3267	68.5454	72.0926
0.392927	1.50799	0.345808	31.1969	68.9641	71.1888
0.222556	1.32293	0.421346	0.999878	56.2826	54.824
0.137675	0.938993	2.95408	62.4425	67.5637	71.8385
0.213524	0.863542	1.42542	33.1238	69.4419	70.5146
1.61257	2.16832	1.78627	61.0186	73.1388	54.951
1.29751	1.62749	0.0857703	0.34144	73.9499	54.48
1.00105	1.13069	0.616795	38.2526	94.0893	69.7157
0.139232	0.560692	0.270797	54.3473	65.9359	60.1985
0.41329	2.5492	1.81469	48.1897	121.061	78.2324
1.26545	0.538211	1.32323	62.7433	76.7653	58.1746
0.0979417	0.0848771	0.286944	61.8105	71.6591	67.5918
0.0852181	0.563504	0.118662	67.7921	90.057	61.7175
1.00166	2.90853	0.0201962	63.5866	112.032	72.6146
0.442564	1.30602	0.642924	84.2076	90.0542	54.8334
0.490078	0.146263	0.369373	0.140795	59.3038	62.1007
0.935152	0.684835	0.710763	79.5296	90.8286	83.8717
0	1.81804	0.0154388	67.7288	56.4828	75.9948
0.139084	0.965884	0.317453	59.3348	67.4901	70.1968
0.0701659	0.457682	0.333714	0.60626	49.1264	54.6875
1.46538	0.0655853	0.255766	59.268	70.7503	67.367
0.521992	0.104977	0.141644	56.2301	55.2199	87.7801
0.449086	1.83587	0.186034	0.039274	56.732	67.6851
0.397438	0.024043	0.511153	63.8092	76.114	68.4035
1.64041	0.0609412	0.382407	0.020451	62.7752	52.8823
2.46593	0.133798	0.20183	61.5485	62.7343	59.0361
0.672525	1.9468	0.671472	0.09797	84.381	58.2223
0.111562	2.03638	0.0986115	51.4118	62.5732	83.3292
0.598992	0.281338	0.0858529	63.9422	69.6639	1.3126
1.0439	0.366836	1.58388	55.8582	69.0087	49.0678
0.45606	1.14037	1.19744	0.873317	56.468	55.8195
0.48468	1.21303	2.25388	0.456987	61.2487	62.4154
1.24114	0.92047	1.6518	62.7853	92.094	59.9299
1.17026	0.896474	0.978507	5.44451	52.316	12.785
1.72115	0.724872	1.26668	16.7063	70.3246	1.3126
0.792209	1.88983	0.0703674	66.0374	69.2443	132.248
0.871415	1.3108	0.349807	65.4015	74.4673	99.1641
0.516514	0.152629	2.53183	71.3383	75.5308	89.0952
0.47088	0.592989	0.835259	62.5878	62.1023	73.8102
0.951335	0.608773	1.03537	69.1581	45.3816	0.05796
1.78421	0.792566	1.28876	68.0262	78.7375	115.443
0.692938	0.436026	0.926525	2.06723	63.6606	90.3746
0.291429	20.9933	0.404229	3.55708	67.8978	52.693
19.9922	0.111747	0.359562	65.1994	69.1456	55.7904
0.366618	0.308142	0.536412	59.9679	123.538	58.1667
0.863938	0.989995	0.60107	81.8395	66.5181	57.1971
1.2915	1.50187	0.73803	0.042701	103.652	47.5134
2.4564	0.243916	0.649541	55.3473	46.4792	58.1527
1.98266	1.57406	0.438298	62.0342	69.6017	54.9921
0.942982	0.345439	0.65453	57.0086	54.7996	57.8034
0.418035	0.8905	1.75643	61.7227	58.8315	55.8537
1.53233	1.85886	0.280809	59.5531	52.5765	77.129
0.600938	0.987287	0.492926	60.0055	53.6628	52.8278
0.109899	0.780416	0.509612	72.2172	75.0217	46.279
0.233701	1.02696	1.68425	15.7755	67.1284	58.3961
0.837277	1.35707	0.196688	60.4757	57.1304	55.4871
1.4435	1.58925	1.32251	66.7528	57.3866	66.9638
0.0364326	1.87433	3.4153	18.1726	116.708	53.7801
1.00746	1.78143	1.09968	15.955	32.9175	62.1631
0.552623	1.01447	1.72481	15.3035	49.4412	52.6602
1.01287	1.91575	1.26808	54.2726	46.8252	58.3659
0.518792	2.35192	1.35587	69.4702	69.6688	61.7466
0.0244057	2.04519	0.353237	74.506	79.6975	57.6253
1.26459	0.127764	1.1044	14.709	53.4262	61.6783
0.513609	0.355507	1.18133	67.0074	56.4828	51.6424
0.806378	0.287819	1.44734	100.433	67.4901	58.9279
0	0.0836139	1.2736	0.391578	49.1264	59.0834
1.3451	1.56345	1.59316	65.8703	70.7503	56.7
1.2673	1.03805	0.986935	66.114	55.2199	61.6505
0.0941994	0.0475184	1.14106	99.6993	56.732	52.2875
0.250227	0.273063	0.840427	64.0577	64.1372	54.318
0.605007	0.736417	0.214137	80.1843	43.7354	56.1613
0.65401	0.18794	0.0243119	56.7002	1.76721	75.8952
0.809993	0.399064	0.354242	59.6247	61.7299	10.3441
1.84475	1.05725	1.1983	19.6191	99.6001	53.9819
0.241197	0.96704	1.08192	58.415	53.8563	47.0959
0.13962	0.296041	0.44718	60.3533	0.077969	52.2442
0.597975	0.0293894	1.81144	9.90185	73.1715	53.9022
1.09499	0.438348	6.04462	1.64248	60.0411	54.4818
2.32223	0.0902745	0	63.7299	65.5813	56.5964
1.13216	1.34545	0.282382	62.4102	60.6002	57.7864
0.687222	0.568594	1.46419	0.026581	40.5722	50.5079
0.750012	0.0641579	2.97561	58.3103	45.4385	53.4593
1.92207	1.77543	2.50279	5.70571	60.2255	47.2324
0.767574	5.24164	1.92252	61.1921	59.1115	63.3841
1.08382	0.579572	0.450197	69.7417	60.4633	53.228
0.134782	2.00299	0.799233	47.2786	64.6206	59.8308
1.83102	3.54832	2.77383	27.2908	66.3517	50.3433
1.3292	0.605947	0.303453	60.3356	43.9158	58.1386
0.650316	0.78965	1.22095	65.3692	60.9779	54.8597
1.03845	1.05078	0.659074	19.1585	59.834	58.6919
0.603796	0.337428	1.3367	73.3209	59.5259	50.3892
0.0398543	1.94282	0.547031	19.7696	64.7226	49.8446
0.15045	1.07423	0.248846	49.8491	67.548	74.842
0.281269	0.412761	0.318461	17.8811	47.4313	56.5714
1.15231	1.6851	2.10813	27.7531	70.9976	56.0904
0.0569739	1.8317	0.238733	2.24405	95.5117	54.4351
19.9708	1.53713	0.448655	63.1077	64.4601	50.5206
0.639978	0.249732	0.304037	0.598201	50.5864	63.475
0.485413	3.08294	1.55412	17.2663	74.1303	73.4195
0.4799	0.280277	1.46753	18.4618	65.3951	76.4274
0.528762	0.459349	0.989038	67.0121	64.695	54.0859
2.22962	1.57239	0.0487777	55.9909	61.5491	62.8452
0.437153	1.0275	0.205788	12.9735	80.0812	59.1721
0.422108	0.633145	1.59836	55.6005	64.6885	58.3563
1.42523	1.13844	0.447204	59.8626	103.226	57.2319
0.21942	0.806126	0.256025	58.827	85.4331	57.7174
0.796973	0.514076	2.09744	57.3704	0.041885	53.683
0.0781141	2.34213	1.25884	54.19	86.6234	25.9216
0.78128	1.59727	0.844878	57.026	74.6666	56.2265
1.39227	1.54288	0.981046	63.807	85.589	52.5543
1.99236	1.35617	0.182944	0.109233	68.2289	52.5562
1.05841	2.02486	4.75985	53.5557	72.8958	54.4088
0.651219	0.324331	0.345157	61.2342	75.3377	62.4015
0.617069	1.5899	1.09375	29.8592	0.163018	54.1242
0.895332	2.54794	0.544032	80.1699	45.7519	48.8838
1.10519	0.763178	1.39446	58.1715	63.8457	55.9744
0.295979	1.00209	0.185636	65.0175	55.6638	39.9563
0.457067	1.99412	0.672146	68.2834	67.8199	47.5557
1.20619	0.0927897	0.878483	70.8492	62.8088	35.7999
0.541923	0.370498	0.507236	67.3046	65.2912	52.5888
0.743381	0.0565644	0.433371	0.084234	49.6367	71.6651
0.525865	0.236146	1.19174	0.011929	49.2431	67.0777
0.0506124	2.78449	1.76097	5.16693	74.172	59.9732
1.55596	1.20752	1.92959	61.2612	62.6909	58.7858
2.15169	1.82909	1.90427	32.2173	83.9648	64.2276
0.0716422	1.26361	1.43869	11.8659	71.5664	60.6706
0.468046	1.73588	0.356811	0.191231	43.0079	60.8518
1.06261	0.382936	0.153131	64.6273	68.7688	65.1259
0.213412	0.0540684	1.14475	5.13759	46.3738	58.8107
0.330834	1.07947	1.13907	55.9935	48.4411	67.2938
1.46622	0	0.094262	53.5797	54.958	75.3655
2.59881	1.42141	0.256692	74.5583	47.5104	109.656
0.906629	0.710614	0.112943	63.9258	48.5958	58.9992
1.36497	0.387599	1.05394	10.5959	47.0178	56.5687
0.557437	0.941226	0.470868	16.9587	47.6731	63.4798
2.72101	0.558226	0.726346	89.4993	49.7048	58.5646
0.488789	0.527952	1.25218	66.334	71.9304	55.268
1.35227	1.26342	2.63441	15.1838	60.532	59.7185
0.0738894	0.230186	0.0157085	19.1899	52.3234	58.9781
0.978643	1.60463	0.136729	77.0988	82.5108	59.9935
1.76275	0.654978	1.37289	60.0264	72.5126	57.1427
19.9939	1.2647	0.301954	0.569908	49.2713	52.9168
0.109549	2.46303	0.429171	58.0616	63.0635	58.5755
0.576668	1.24181	2.44658	60.8224	49.4992	96.468
0.480036	1.88662	0.455366	63.6585	48.5759	54.4725
0.445585	2.20987	1.42413	60.4168	58.7501	51.6434
0.161996	0.272012	0.019492	58.5044	70.9403	52.4916
1.23595	1.60436	0.111617	86.2168	68.6667	55.8543
1.12575	0.517554	0.507668	65.0679	48.2649	50.7101
0.511126	1.78735	0.611675	17.5155	42.2086	61.3255
0.153286	0.946875	0.909065	73.9041	55.4278	51.1144
0.351412	2.02042	5.88413	81.2237	77.6001	56.4389
0.511548	0.080683	1.25959	121.591	61.9537	50.7963
0.547585	1.79011	0.438287	72.3131	60.4474	57.281
0.31689	0.246017	3.07664	60.8359	48.5492	50.3105
0.998484	1.24258	0.262111	0.412763	47.2724	55.808
0.153449	0.149308	0.575102	107.736	48.7313	51.498
1.11175	1.02477	1.24914		47.2737	57.4195
0.196951	0.401053	0.361494		47.4295	56.4562
0.0729892	1.22307	1.0503		43.1232	38.9744
0.335193	0.385695	0.526079		49.561	54.4262
1.16946	1.7906	1.09051		1.6072	66.1743
2.17133	0.347578	2.40503		63.3934	60.9602
0.051478	1.04186	1.08932		62.8358	52.578
1.66993	2.83156	2.31416		59.2626	48.8672
0.781647	1.20846	0.242537		64.8893	66.564
0.940209	2.07647	0.562413		126.417	52.213
0.219973	0.429332	0.904585		67.9037	53.3859
2.18911	0.100233	0.53742		44.7413	53.3884
1.04489	0.469201	1.19158		60.1269	57.1918
0.853937	1.03726	0.364382		71.5482	61.8548
0.201235	1.53593	0.42724		64.3542	55.5536
0.91676	0.413706	1.53444		47.8446	51.6309
3.19384	1.52044	2.68518		68.2259	63.1803
0.213909	2.25447	0.905793		60.1694	52.5397
0.76101	2.30905	0.269265		47.3422	57.7388
0.0496646	1.83716	0.0613168		39.8981	54.721
1.95264	2.19724	0.155449		68.5261	45.7123
0.108297	2.12895	0.0903019		52.7375	52.6613
0.392097	0.638336	2.69592		41.2929	62.5212
0.780621	1.13367	0.282375		56.5459	52.4949
1.1284	2.12061	0.932452		45.4684	52.3511
1.26874	0.86272	0.587811		55.4834	62.6302
0.740318	0.748356	0.187589		81.0949	52.3365
0.701315	1.44911	0.721879		51.5799	56.2022
0.077885	0.0214416	1.87082		69.6986	54.6995
0.295189	0.489656	1.21541		51.8642	54.0706
0.031105	0.866926	0.567432		68.4765	71.3061
1.48962	1.02106	0.0657393		66.9785	54.4417
0.22328	0.627996	0.48412		59.1639	70.0733
1.49051	0.551939	1.44408		41.4936	67.3664
0.947685	0.64969	0.273789		73.3237	68.9783
0.368914	0.481244	0.349938		54.5587	78.6338
0.612001	5.53649	0.446449		61.4209	84.8251
0.527202	2.23224	3.03723		47.0448	71.9062
1.07177	0.498205	0.202522		70.9737	49.4661
0.118247	0.286372	0.602045		50.309	43.2047
0.459814	1.17867	0.746658		71.2435	47.9348
0.823877	0.669534	0.419477		53.984	56.0214
0.923133	0.684697	0.714778		38.1442	60.5897
1.23321	1.33192	0.850685		72.5835	63.0438
0.65614	1.14793	0.266168		47.8616	45.2541
0.475689	0.319816	1.93831		68.2054	51.8785
1.45894	0.186	2.25376		53.4581	78.6417
0.741818	1.00457	2.17116		65.8862	59.9773
0.752195	0.552042	0.270369		57.9001	71.8695
1.771	0.290042	1.2689		81.7313	66.2975
0.468812	1.28346	0.855817		67.1681	59.8814
0.798892	0.80069	0.795445		46.4526	62.6118
0.513097	0.815307	0.399013		61.074	57.733
0.0226978	1.45023	1.42887		67.6784	63.1158
2.69754	1.3962	1.62387		59.5305	65.1671
0.193175	1.09401	1.63907		46.616	59.0871
0.87215	0.231445	0.420049		51.2919	58.4435
0.442701	0.0371966	0.297853		51.1932	49.1272
0.262788	0.479978	0.787245		46.6692	39.5215
0.817035	0.982486	1.52245		51.9438	47.7333
0.563656	1.56391	0.246555		60.4748	81.7191
0.219539	1.13097	0.132025		41.654	76.757
0.968993	0.876406	0.52003		49.8622	60.2303
0.0962254	1.23074	1.46759		60.3792	85.1232
0.774151	2.26756	0.306502		49.9011	66.859
0.848128	0.612795	0.114263		65.5119	71.343
0.141303	0.740314	0.244933		59.8534
0.949692	0.158945	0.0955547		45.4761
1.04402	0.478878	0.702487		44.7413
1.07371	0.124375	0.399423		60.1269
1.64642	1.85199	0.156387		71.5482
1.05295	0.433972	1.95366		64.3542
0.436496	0.506131	0.9694		47.8446
0.301932	0.4844	0.668342		68.2259
0.698613	1.40814	0.102355		60.1694
1.67594	1.46192	1.72052		47.3422
2.79595	1.94324	0.865701		39.8981
0.229472	0.0364779	0.10398		69.9675
0.0790025	0.699048	0.0867875		95.0337
0.239077	0	0.624792		84.0398
0.86179	0.34839	0.490745		60.9749
0.517295	0.618943	1.95737		80.9979
0.539208	0.268908	0.431672		85.6212
1.39109	0.953815	0.31586		110.048
0.29051	0.0670644	0.372376		80.9979
21.9923	0.525071	0.0940728
1.2483	1.94395	0.0418143
1.01987	0.318849	0.0610354
2.18886	0.5271	0.0925743
0.881585	1.30657	0.235654
1.46978	0.25672	0.295769
0.600291	0.617531	1.20665
1.23427	0.400451	0.306868
0.0879345	0.385099	2.26185
1.77409	1.72571	0.30458
0.101118	1.42104	2.36113
0.0916594	0.197062	0.276042
0.0731475	0.745787	2.77491
0.474425	0.414953	0.790757
0.649019	2.11333	0.671363
2.89432	0.446252	4.04587
0.313443	1.23909	3.05571
0.946399	0.332262	1.02359
0.921124	1.48335	1.93155
1.98972	0.89077	0.880826
0.760387	0.999633	0.436891
0.251882	0.525334	0.391174
0.927397	0.0522807	1.09593
0.719719	1.50614	1.22589
0.704986	1.02484	1.54515
0.996694	0.188965	0.386527
0.309102	0.504579	2.61181
1.90825	2.85166	2.11002
0.365911	0.606852	0.563311
0.672133	2.11759	0.944424
0.162641	0.350158	1.68049
0.730611	0.502917	0.254854
0.483834	0.135247	1.18362
0.0528372		1.09432
23.9937		0.756564
0.58765		0.570121
0.407572		0.00883828
0.945854		0.0495483
0.119824		1.4282
0.563077		0.0128396
1.03425		0.575262
1.15216		0.136945
0.653443		0.609831
0.281456		0.742951
1.29906		0.289487
0.859513		0.60752
0.571775		0.26456
0.631073		1.36088
2.28901		0.526247
0.958797		0.665237
1.08443		0.360317
1.16062		1.06797
1.25951		4.62017
0.580477		0.844821
0.999724		0.25209
1.00145		0.943129
0.454193		2.4891
0.543549		1.43174
0.0954547		0.90197
0.972871		0.92963
0.195403		0.647676
		0.238608
		1.2716
		0.685426
		0.442828
		1.50471
		0.531359
		0.0688865
		2.59086
		0.304715
		0.0285352
		0.176382
		1.60681
		0.119471
		1.82921
		0.202176
		1.16537
		0.367436
		1.98958
		1.26027
		2.15927
		0.131638
		1.44361
		1.05109
		2.63495
		3.59887
		1.73619
		0.69949
		0.58769
		0.0530509
		0.389351
		1.56545
		0.639183
		0.36818
		2.01653
		0.684609
		0.157102
		2.50689
		0.993727
		2.31059
		0.987198
		0.964571
		1.42801
		0.43589
		0.69304
		0.127049
		0.869075
		1.37016
		0.845533
		0.494105
		0.454124
		0.865303
		0.255696
		0.26734
		0.295326
		0.61708
		0.518745
		0.0463319
		2.40454
		1.24356
		0.36399
		0.450062
		0.0646277
		0.350184
		1.34408
		2.73147
		1.11539
		0.349526
		0.50937
		1.31124
		0.548908
		1.74979
Supplementary Fig. 3S
NT			HU
CTRL cells	CRISPRi-1	CRISPRi-2	CTRL cells	CRISPRi-1	CRISPRi-2
12.8205	187.5	83.3333	39.2157	174.419	0		Table Analyzed	yH2AX foci CRISPRi		Table Analyzed	yH2AX foci CRISPRi		Table Analyzed	yH2AX foci CRISPRi		Table Analyzed	yH2AX foci CRISPRi
21.4286	139.13	10.7527	102.273	380.952	0
25.0896	35.7143	0	145.161	80.4598	26.1438		Column B	CRISPRi-1 NT		Column C	CRISPRi-2 NT		Column E	CRISPRi-1 HU		Column F	CRISPRi-2 HU
20.5128	32.2581	132.743	68.4931	185.185	246.154		vs.	vs.		vs.	vs.		vs.	vs.		vs.	vs.
22.2222	0	94.5946	39.2157	6.84931	24.1935		Column A	dCAS9 NT		Column A	dCAS9 NT		Column D	dCAS9 HU		Column D	dCAS9 HU
23.4742	53.5714	73.1707	15.1515	22.2222	19.4175
4.13223	75.4717	16.9492	230.769	63.8298	8.33333		Unpaired t test			Unpaired t test			Unpaired t test			Unpaired t test
0	97.3451	95.6522	168.539	228.571	9.17431		P value	<0.0001		P value	<0.0001		P value	0.0035		P value	0.016
0	173.913	0	38.4615	193.333	11.3636		P value summary	****		P value summary	****		P value summary	**		P value summary	*
27.5862	126.984	150	244.095	120.69	18.2927		Significantly different (P < 0.05)?	Yes		Significantly different (P < 0.05)?	Yes		Significantly different (P < 0.05)?	Yes		Significantly different (P < 0.05)?	Yes
16.0428	149.123	99.1736	217.054	7.24638	6.94444		One- or two-tailed P value?	Two-tailed		One- or two-tailed P value?	Two-tailed		One- or two-tailed P value?	Two-tailed		One- or two-tailed P value?	Two-tailed
0	0	132.075	12.5	7.57576	10		t, df	t=6.527, df=45		t, df	t=5.696, df=87		t, df	t=3.024, df=71		t, df	t=2.450, df=100
9.47867	74.7664	83.3333	11.7647	195.402	336.207
11.3636	178.218	79.3651	15.3846	9.52381	155.689		How big is the difference?			How big is the difference?			How big is the difference?			How big is the difference?
8.13008	99.0099	137.931	12.6582	81.8182	105.691		Mean of column A	14.09		Mean of column A	14.09		Mean of column D	180.7		Mean of column D	180.7
32.9218	128.205	32.5203	10.989	180.952	17.6471		Mean of column B	98.44		Mean of column C	77.14		Mean of column E	79.51		Mean of column F	116.6
19.8413	134.615	31.5789	13.1579	4.2735	273.504		Difference between means (B - A) ± SEM	84.35 ± 12.92		Difference between means (C - A) ± SEM	63.06 ± 11.07		Difference between means (E - D) ± SEM	-101.2 ± 33.48		Difference between means (F - D) ± SEM	-64.09 ± 26.16
4.1841	118.28	28.169	90.9091	5.61798	264.901		95% confidence interval	58.32 to 110.4		95% confidence interval	41.05 to 85.06		95% confidence interval	-168.0 to -34.47		95% confidence interval	-116.0 to -12.18
10.2041	224.49	163.043	9.52381	17.6056	153.846		R squared (eta squared)	0.4863		R squared (eta squared)	0.2716		R squared (eta squared)	0.1141		R squared (eta squared)	0.05661
14.2349	38.4615	37.037	284.671	10.989	253.333
13.9665	16.9491	192.308	68.7023	0	72.5807		F test to compare variances			F test to compare variances			F test to compare variances			F test to compare variances
44.7154	81.6326	72.9167	328.767	0	163.043		F, DFn, Dfd	31.04, 21, 24		F, DFn, Dfd	23.00, 63, 24		F, DFn, Dfd	2.210, 47, 24		F, DFn, Dfd	1.769, 47, 53
5.07614		95.2381	287.234	0	21.7391		P value	<0.0001		P value	<0.0001		P value	0.0386		P value	0.0447
0		152.174	215.909	10.2041	118.182		P value summary	****		P value summary	****		P value summary	*		P value summary	*
4.71698		16.6667	172.043	0	193.75		Significantly different (P < 0.05)?	Yes		Significantly different (P < 0.05)?	Yes		Significantly different (P < 0.05)?	Yes		Significantly different (P < 0.05)?	Yes
		11.4943	244.444		229.73
		22.9885	85.7143		282.828		Data analyzed			Data analyzed			Data analyzed			Data analyzed
		125	68.9655		45.4545		Sample size, column A	25		Sample size, column A	25		Sample size, column D	48		Sample size, column D	48
		98.9011	279.57		139.13		Sample size, column B	22		Sample size, column C	64		Sample size, column E	25		Sample size, column F	54
		0	156.25		176.471
		13.1579	80.4598		283.186
		94.8276	56.8182		195.489
		91.8367	109.756		327.869
		134.831	409.091		325.203
		35.0877	204.082		26.6667
		50	16.129		256.881
		150.442	488.889		320.611
		22.5564	275.362		0
		103.774	410.526		0
		92.7835	564.706		232
		64.5161	459.184		87.9121
		0	267.716		30.6748
		54.5455	271.318		165.289
		137.931	34.8837		209.876
		183.333	342.857		0
		85.7143	228.07		0
		58.8235	420.635		78.125
		209.091	357.143		25.641
		166.667			0
		22.2222			166.667
		78.6517			14.7059
		102.564			168.067
		15.1515			0
		93.75			0
		34.4828
		16.9492
		33.3333
		0
		40.6504
		89.7436
		64.1026
		78.2609
		81.6327
		166.667

## Sheet: Supplementary Figure 4
Supplementary Figure 4
Supplementary Fig. 4A
CTRL LNA	lncREST KD1	llncREST KD2
2.152	3.069	8.573
1.935	6.142	7.082		Column B	lncREST KD1		Column C	lncREST KD2
2.626	4.084	10.07		vs.	vs.		vs.	vs.
1.487	2.761	9.024		Column A	CTRL LNA		Column A	CTRL LNA
2.606	6.121	5.702
1.589	6.106	4.484		Mann Whitney test			Mann Whitney test
1.228	4.042	7.222		P value	<0.0001		P value	<0.0001
0.94	5.517	9.575		Exact or approximate P value?	Approximate		Exact or approximate P value?	Approximate
2.309	5.345	5.702		P value summary	****		P value summary	****
2.457	5.206	6.776		Significantly different (P < 0.05)?	Yes		Significantly different (P < 0.05)?	Yes
1.942	7.099	11.343		One- or two-tailed P value?	Two-tailed		One- or two-tailed P value?	Two-tailed
1.825	3.325	6.847		Sum of ranks in column A,B	549038 , 1021840		Sum of ranks in column A,C	546010 , 1064106
2.817	3.242	5.369		Mann-Whitney U	150760		Mann-Whitney U	147732
1.995	7.629	6.039
2.04	7.213	5.775		Difference between medians			Difference between medians
1.589	5.809	7.43		Median of column A	3.552, n=892		Median of column A	3.552, n=892
1.589	3.421	8.008		Median of column B	5.827, n=880		Median of column C	6.386, n=902
1.443	6.323	8.243		Difference: Actual	2.275		Difference: Actual	2.834
2.817	4.702	7.791		Difference: Hodges-Lehmann	2.201		Difference: Hodges-Lehmann	2.669
2.247	3.387	8.151
4.234	4.221	7.629
2.67	4.746	6.845
2.67	6.138	9.886
1.163	3.924	7.278
3.463	6.163	6.08
5.847	5.201	7.202
2.684	6.484	6.807
2.281	6.29	8.111
1.3	7.045	5.164
2.04	2.425	5.634
2.097	10.65	7.601
1.589	10.132	11.627
2.601	5.32	3.356
2.309	4.221	4.852
2.606	5.666	9.081
2.756	4.358	7.308
1.995	3.552	8.731
2.457	3.871	2.467
2.398	5.323	8.232
2.309	4.499	8.303
0.968	4.402	9.844
1.942	5.806	7.435
2.04	2.903	4.042
2.103	5.493	7.363
3.242	5.647	7.082
2.194	4.243	11.615
2.103	6.47	8.645
1.935	4.304	7.718
2.467	5.049	9.958
2.247	5.383	10.273
1.589	3.391	6.568
0.968	2.761	8.443
2.504	3.482	7.503
2.457	6.454	6.566
2.55	3.752	7.472
1.589	3.448	10.243
1.621	5.976	11.305
2.457	5.254	8.598
1.803	3.99	10.611
2.684	3.724	6.736
2.194	4.358	5.049
1.949	2.908	5.716
2.398	6.232	5.682
2.908	3.402	6.148
2.097	5.041	6.003
1.969	7.142	4.588
2.103	4.796	6.691
2.55	4.588	3.368
2.908	10.156	8.219
2.066	5.505	6.381
1.969	4.084	5.721
2.419	6.631	7.363
1.839	5.815	7.983
1.825	4.035	7.757
2.258	4.061	10.156
2.737	4.776	12.495
2.509	6.843	7.294
1.942	4.343	2.021
2.784	5.599	7.358
1.715	3.99	10.502
2.606	5.985	7.555
2.817	4.147	9.31
2.525	5.32	8.021
2.525	4.542	4.035
2.821	3.013	8.415
2.606	3.421	7.802
2.525	3.607	8.194
1.942	6.338	6.835
2.509	7.159	6.568
1.613	3.878	8.573
3.102	5.01	4.206
2.684	4.562	7.755
2.398	3.563	6.581
1.715	2.425	7.703
2.817	2.817	6.822
2.858	1.803	3.607
2.704	4.852	5.77
2.097	3.214	7.703
2.348	3.463	7.817
2.247	5.829	5.707
2.194	4.833	6.502
2.457	4.221	7.249
2.756	3.489	8.477
2.684	6.532	7.649
2.398	3.657	6.142
1.969	3.463	4.08
3.081	7.555	7.113
2.462	6.323	6.536
1.803	4.438	5.039
2.103	4.429	6.805
2.292	5.477	7.91
2.398	3.541	8.314
3.102	4.429	7.421
1.942	4.045	6.362
2.645	3.356	2.519
1.969	5.484	8.603
2.194	5.144	9.323
2.097	6	3.132
1.942	8.747	7.574
3.202	11.514	9.016
2.419	10.156	6.29
1.737	4.042	7.642
2.066	2.965	9.377
3.193	3.898	4.162
3.847	5.968	8.035
3.421	4.979	7.082
1.881	7.555	3.391
3.685	3.928	6.452
3.552	3.824	8.295
6.299	5.305	6.753
4.258	4.473	8.811
4.194	4.438	12.644
3.552	5.093	5.721
4.194	7.159	9.15
3.724	4.621	4.493
2.462	5.01	6.683
5.211	4.839	5.194
4.833	4.388	6.299
4.071	3.657	7.759
3.537	3.898	8.452
6.709	6.205	5.95
5.829	3.874	4.711
5.517	7.303	6.299
8.122	5.645	7.308
9.743	3.463	6.08
3.368	4.388	2.419
3.834	2.457	9.161
4.243	3.581	10.328
6.323	3.563	6.774
5.915	3.71	6.77
3.402	4.382	5.486
4.234	7.623	2.55
4.061	2.965	5.126
3.421	5.522	5.003
3.901	5.161	7.647
3.115	3.102	7.097
3.242	6.65	8.989
2.784	3.402	3.325
3.132	2.817	5.764
5.345	3.069	7.099
4.528	5.305	7.099
4.619	9.206	4.935
3.984	6.071	8.608
5.41	12.486	7.213
5.702	4.221	5.477
3.874	3.984	8.729
4.045	4.882	7.027
5.517	3.765	6.776
3.214	6.129	5.049
3.824	5.522	5.935
3.607	6.791	5.862
4.562	5	10.273
4.071	4.429	5.023
2.903	4.722	6.421
5.569	3.871	12.904
5.666	2.601	6.662
5.211	3.262	10.182
4.343	4.035	9.69
4.084	5.041	8.548
5.323	5.184	8.734
4.519	3.214	5.224
5.569	4.304	9.377
5.682	4.935	6.205
3.368	3.724	10.533
5.569	4.367	7.097
4.812	6.403	4.221
4.084	4.343	7.086
4.553	4.499	6.342
4.243	2.961	8.585
5.362	5.484	6.896
3.541	5.052	6.292
5.477	9.711	7.588
6.791	5.617	3.309
5.985	4.206	7.784
4.27	5.599	6.478
6.142	3.607	5.721
5.283	4.588	8.561
4.841	7.003	7.484
3.752	4.343	7.003
4.863	5.008	7.113
4.032	4.948	7.744
3.607	4.849	6.299
2.747	6.182	6.77
5.065	4.122	8.105
4.032	5.023	6.736
3.884	3.418	5.915
3.625	3.762	7.56
3.552	4.473	7.505
4.258	8.415	8.122
4.702	5.764	7.855
4.461	4.147	9.124
3.043	5.171	7.213
6.47	6.138	4.194
4.328	5.486	6.805
4.982	4.206	10.611
6.142	3.421	6.65
3.06	4.516	10.525
4.644	4.542	6.958
3.685	5.052	9.531
3.474	4.328	6.338
6.589	5.266	6.877
4.565	4.852	6.532
4.112	6.89	8.554
3.765	4.473	7.629
4.565	4.776	6.566
4.042	4.839	5.827
4.258	2.974	4.528
6.65	5.782	7.745
4.042	5.61	3.226
4.402	7.287	7.442
6.799	6.89	8.574
5.682	4.184	7.4
4.568	4.206	7.322
5.01	4.221	5.01
4.27	8.778	4.849
5.039	3.678	6.342
3.824	3.548	7.054
4.328	7.784	7.003
6.063	6.074	6.391
5.41	9.423	8.232
7.651	10.186	5.383
3.325	10.334	7.785
6.022	6.106	5.847
1.942	15.203	7.315
4.619	11.814	6.55
4.258	5.01	6.77
4.461	6.662	4.402
2.326	10.305	7.588
4.343	3.177	4.367
4.328	4.852	6.131
4.34	6.683	5.486
5.194	5.41	6.138
4.677	7.593	4.035
4.484	9.032	5.323
4.358	5.332	5.666
4.131	6.292	5.664
4.006	7.582	5.829
4.367	6.868	3.954
3.904	8.512	7.905
4.197	8.035	6.982
4.493	8.45	5.716
4.644	7.581	6.421
4.621	4.112	6.868
2.908	6.182	6.299
3.489	5.862	5.976
4.032	6.662	5.332
3.779	10.448	5.842
5.251	8.783	9.683
3.607	7.718	6.791
4.812	3.884	7.757
3.928	4.542	8.066
4.042	11.305	7.757
3.391	11.748	7.757
3.884	6.822	4.796
4.184	9.367	5.673
2.164	12.005	6.364
3.541	9.124	5.673
3.452	11.527	4.746
4.766	8.326	7.421
7.294	10.82	5.345
5.362	10.484	5.332
5.065	3.548	5.332
4.286	5.931	6.022
5.126	3.928	6.106
3.901	2.858	7.962
4.197	4.619	6.381
3.984	9.084	6.631
4.542	16.797	6.452
3.682	3.878	5.023
4.112	12.831	7.651
7.582	3.069	8.375
6.148	5.985	6.182
4.221	3.625	5.77
4.112	9.86	6.323
4.702	10.489	7.244
2.194	4.197	4.839
4.405	4.841	9.148
4.388	5.976	4.519
1.969	4.935	5.441
5.645	3.741	6.835
1.487	5.493	8.989
1.461	3.226	5.206
1.29	3.713	5.383
2.103	3.874	5.512
3.552	4.084	4.863
4.68	3.448	4.905
2.581	3.954	4.882
2.921	2.974	6.309
6.822	4.221	7.372
2.194	6.163	4.841
6.381	3.552	5.486
9.522	6.613	9.356
3.102	5.976	3.639
2.581	7.69	7.322
3.402	2.747	7.274
3.924	5.251	8.541
3.102	7.265	5.976
2.264	3.741	7.664
4.493	10.563	7.623
5.052	7.824	4.619
6.784	4.402	4.776
5.251	4.619	10.307
3.421	12.499	4.969
2.348	6.631	2.441
9.975	6.738	2.974
14.456	8.716	4.619
3.607	5.827	4.588
12.888	5.023	7.213
5.477	6.868	2.761
6.89	2.747	3.724
9.443	3.242	4.032
7.855	2.908	4.112
8.066	2.586	4.528
6.613	5.362	5.093
6.074	4.519	4.588
6.23	3.765	4.187
10.676	4.194	3.607
4.112	6.843	6.843
3.069	7.91	3.563
3.069	6.644	6.106
2.425	5.184	6.964
2.747	6.022	5.206
2.586	5.493	3.482
2.419	3.552	4.493
1.14	8.554	5.206
2.121	7.75	4.045
1.935	7.56	5.065
4.429	7.718	4.746
3.607	5.171	6.965
3.065	8.747	4.655
3.23	6.683	2.457
3.765	7.784	1.645
3.552	8.486	1.461
2.756	7.596	2.817
3.523	9.902	10.82
4.206	7.608	7.426
3.23	3.368	2.974
3.581	9.047	6.381
3.776	3.013	2.747
3.391	6.454	2.761
3.548	4.776	7.531
3.448	7.769	5.599
3.102	3.713	5.126
3.391	4.841	3.639
2.419	5.562	4.032
2.974	7.581	9.811
10.186	4.619	6.621
6.046	4.388	4.905
5.093	4.545	8.382
6.621	4.061	7.784
5.266	7.749	5.154
5.325	7.421	8.177
3.807	7.315	5.757
3.685	6.131	7.315
5.59	6.805	4.187
4.106	6.309	5.728
4.484	4.27	2.441
2.974	2.066	6.805
4.112	1.839	2.152
4.221	3.563	6.805
5.562	2.581	8.393
3.625	8.143	7.421
4.449	5.362	2.974
5.479	3.713	4.035
5.018	3.713	6.524
4.162	3.724	3.29
4.677	4.787	4.796
4.334	3.368	4.382
3.421	3.402	7.943
5.479	5.842	3.954
3.081	5.815	4.863
2.684	5.931	7.372
2.348	4.644	3.607
2.742	3.246	2.097
2.457	9.851	5.569
1.3	11.082	5.283
3.741	8.663	4.084
2.581	6.982	6.536
2.441	7.054	2.467
2.908	5.728	3.06
2.817	7.463	2.425
2.908	6.391	2.55
2.152	5.764	2.152
2.586	10.129	1.684
3.23	10.253	11.739
3.537	4.134	4.852
2.921	6.325	4.702
2.348	5.154	3.741
3.548	5.283	2.606
7.718	9.395	4.147
7.054	7.593	2.943
5.065	4.562	7.213
2.281	4.677	1.942
7.142	5.968	3.102
2.55	7.372	3.081
8.998	4.355	3.898
2.467	6.364	5.477
1.803	7.435	4.588
1.962	5.34	5.599
1.774	5.206	5.493
7.162	7.668	4.722
2.943	4.061	5.915
3.325	2.601	6.138
10.264	5.164	4.382
2.441	4.812	3.796
6.205	5.716	6.736
5.757	5.008	2.586
12.97	10.344	6.163
7.37	5.562	5.543
4.388	8.071	2.908
4.689	3.834	3.391
4.905	5.673	2.419
8.111	5.634	0.968
5.34	6.232	6.621
5.486	4.655	9.923
7.703	7.315	10.865
4.746	7.71	1.613
8.065	5.201	2.908
3.081	4.812	1.782
1.995	7.718	2.441
1.684	5.757	2.258
2.097	6.071	1.935
1.962	5.599	3.741
1.782	6.46	11.429
1.839	3.657	1.613
1.803	4.763	1.774
1.782	3.452	4.849
1.14	3.724	1.935
4.562	5.666	2.908
2.425	4.516	3.765
1.803	5.164	3.607
2.586	5.323	5.682
2.419	7.26	6.046
3.069	7.142	5.842
2.441	9.975	3.402
2.504	3.537	6.782
3.448	5.283	5.003
6.263	5.362	5.01
9.394	4.516	6.46
2.398	5.887	6.003
3.115	5.477	4.905
7.75	5.871	5.023
8.265	4.969	4.528
3.081	3.06	2.601
10.224	3.834	1.803
15.275	3.607	1.378
6.709	4.852	1.14
10.689	3.448	5.827
7.091	9.237	8.079
4.905	3.169	3.069
7.356	4.863	1.888
5.41	5.254	4.562
7.4	5.569	5.325
9.855	5.441	3.262
11.713	4.528	3.065
8.326	4.702	1.621
3.563	4.032	3.065
8.066	9.284	4.841
2.258	6.427	4.68
2.581	5.827	1.14
1.661	4.184	2.425
1.803	8.711	7.027
2.097	7.623	1.839
1.661	4.841	3.23
1.452	6.782	3.013
1.452	6.579	7.099
1.737	5.968	9.206
2.601	6.138	3.402
2.097	6.55	4.516
2.097	5.008	5.171
2.504	3.552	5.493
1.53	3.924	5.806
2.097	3.901	5.201
3.421	5.815	3.765
1.621	5.815	3.391
2.581	5.422	5.647
2.747	4.519	4.355
8.194	5.041	5.224
5.806	4.429	6.138
7.769	5.948	6.148
6.163	6.263	4.841
8.562	5.254	5.666
8.603	7.903	3.765
7.26	5	2.309
5.645	5.645	5.065
7.142	5.842	6.292
5.345	6.494	2.103
7.419	6.381	3.884
9.699	3.678	6.615
5.325	4.343	1.995
5.634	7.193	4.358
2.747	6.799	9.047
1.995	7.2	5.01
3.102	2.525	6.299
3.242	6.782	3.548
2.281	5.887	3.874
2.103	6.362	4.863
2.55	4.702	6.937
2.67	8.326	6.454
1.942	8.463	5.97
2.097	4.286	3.71
1.522	3.713	4.045
3.724	3.954	9.206
2.581	4.358	5.171
2.586	6.338	7.744
2.152	5.003	8.143
2.258	4.197	5.041
4.045	5.323	6.782
5.023	4.473	1.29
5.332	5.634	4.542
1.228	9.199	10.489
1.378	6.452	3.402
1.935	6.683	4.68
1.888	5.517	5
3.06	6.338	9.517
2.601	9.844	7.642
1.995	10.039	2.747
1.962	5.041	4.27
2.586	4.655	5.041
1.684	9.045	7.482
4.221	6.232	5.273
2.419	7.56	4.841
2.264	5.283	4.516
2.817	5.764	5.987
2.903	6.182	5.522
2.097	5.164	5.441
0.981	5.486	5.486
2.601	5.666	5.806
1.613	6.776	6.47
2.241	7.142	5.323
1.774	5.41	4.382
2.425	8.908	4.849
1.452	6.982	3.402
1.443	5.171	5.484
6.452	5.673	1.461
9.872	4.553	5.161
2.097	3.928	6.163
7.824	5.484	6.484
7.244	3.639	2.425
2.761	6.342	5.728
7.099	6.323	2.601
2.281	9.394	3.391
9.084	7.796	4.796
6.662	5.61	4.438
7.56	6.163	4.849
6.46	5.915	4.689
3.682	5.383	8.811
1.487	6.46	2.348
2.398	6.263	2.903
5.562	4.935	3.391
1.825	5.673	4.516
5.682	5.477	2.908
4.613	7.56	2.04
2.55	6.524	3.226
6.003	5.654	2.908
4.449	4.882	2.419
4.234	6.074	5.362
1.715	4.841	6.46
3.402	4.948	5.645
2.55	7.2	8.401
1.969	7.01	6.502
1.745	9.038	4.194
1.487	4.588	5.517
2.066	4.905	6.205
2.908	7.308	6.263
3.552	5.484	2.66
2.742	5.634	5.003
2.097	9.244	6.644
1.452	6.003	7.608
1.995	4.084	5.251
2.097	4.882	5.164
2.309	5.171	4.882
2.152	6.952	4.382
2.908	8.24	4.905
7.582	9.148	4.619
6.182	6.502	5.842
5.809	7.045	2.606
6.965	10.047	6.163
8.573	7.623	6.323
4.197	6.683	4.841
3.387	4.499	6.182
6.47	7.142	4.243
4.528	7.482	5.522
4.562	8.663	4.68
5.184	8.053	7.113
4.197	5.815	3.724
4.839	9.103	2.747
2.742	10.324	5.003
3.418	11.065	3.402
3.581	6.071	8.775
4.061	7.159	8.964
4.035	7.703	4.68
4.68	4.59	7.551
3.391	4.702	6.568
3.741	7.442	7.855
3.069	6.063	4.405
5.003	8.723	5.829
3.06	7.883	8.079
3.884	6.446	7.742
3.262	10.078	6.46
4.27	9.937	6.774
2.921	4.473	8.137
6.364	8.645	6.197
1.684	3.132	10.485
4.206	4.258	6.484
6.791	6.843	9.103
2.747	5.34	5.922
2.747	5.419	9.683
3.402	7.967	11.937
2.581	5.194	12.873
4.045	10.11	7.498
3.71	6.631	13.892
2.586	9.844	5.041
3.724	8.663	7.498
3.954	6.071	5.887
2.606	8.142	9.811
4.045	4.481	9.038
2.586	5.419	5.484
3.387	7.695	9.216
5.345	8.842	5.775
2.704	5.59	5.211
4.032	8.295	5.643
4.206	3.678	5.194
3.874	4.905	5.039
3.871	4.461	10.75
3.262	7.89	11.286
3.713	3.904	9.886
3.421	3.901	8.671
2.586	10.129	11.065
3.563	7.864	19.599
4.935	4.652	5.948
4.68	4.071	7.159
3.713	6.421	5.362
3.607	11.884	8.627
4.722	11.007	10.182
3.581	8.105	7.193
3.069	8.161	6.858
3.901	6.862	9.421
1.645	9.603	10.484
2.419	7.356	8.68
5.673	8.027	5.266
3.242	8.387	8.013
5.647	8.219	8.467
3.552	7.83	6.131
2.601	7.623	9.923
4.841	6.532	6.738
5.345	5.164	6.054
6.47	8.09	7.936
2.348	9.575	6.423
3.23	8.389	8.561
4.68	6	7.331
4.402	4.585	9.011
2.67	6.309	8.382
4.528	8.586	6.926
4.402	11.096	3.402
4.429	7.943	10.394
3.884	4.948	9.522
2.348	3.625	6.282
6.29	8.415	6.526
6.205	5.486	6.805
3.874	6.583	5
3.924	6.176	7.258
6.292	5.123	13.235
3.242	10.043	6.644
4.243	7.839	8.122
4.071	3.65	7.581
3.924	9.226	8.964
3.765	6.274	7.596
5.201	10.388	8.232
3.474	4.071	4.258
4.702	7.222	11.11
6.524	7.388	5.77
2.821	6.845	4.619
5.154	6.709	7.315
4.689	5.968	5.41
4.588	6.022	11.11
2.55	4.79	11.614
5.362	7.274	9.356
4.243	10.607	10.759
3.954	4.897	13.552
3.402	4.905	7.903
2.943	7.651	6.55
4.905	7.386	7.141
3.242	5.664	12.127
5.126	7.482	9.786
6.182	4.948	10.403
3.421	6.807	9.216
3.081	5.049	7.749
3.639	7.484	9.86
3.448	9.594	7.402
3.552	8.326	5.647
6.776	8.627	11.223
6.868	4.473	11.792
3.796	4.328	8.443
3.266	8.603	9.377
3.548	7.4	5.791
7.345	7.723	6.613
3.132	6.131	8.477
3.013	6.44	5.065
3.724	5.847	11.814
4.969	4.405	9.819
6.391	4.913	5.806
3.878	7.356	8.608
5.32	9.452	5.862
2.908	10.315	5.512
2.626	7.003	4.905
5.968	6.342	18.297
3	5.41	6.631
2.586	5.827	7.097
3.226	8.836	8.232
3.214	7.581	6.613
3.226	9.195	8.143
3.884	7.287	6.736
3.069	10.207	8.326
3.765	7.663	7.186
3.242	7.723	9.923
7.629	9.384	12.326
3.226	6.226	4.697
3.115	6.621	6.799
3.563	7.91	9.154
3.563	6.173	5.206
4.197	6.782	13.099
3.391	7.308	6.613
4.221	9.526	6.29
2.348	6.452	12.02
3.065	12.561	7.121
4.045	11.47	7.593
3.23	8.993	5.224
3.713	9.439	7.651
4.702	9.43	5.599
3.242	4.258	5.791
3.924	8.771	7.629
3.884	7.668	10.691
6.342	6.454	9.704
2.626	9.882	8.908
3.724	7.83	9.216
2.258	9.024	8.079
2.194	8.747	7.265
2.747	5.915	14.298
3.871	7.608	10.723
2.601	9.256	9.443
6.071	6.862	7.246
2.965	7.505	9.284
2.381	7.918	8.943
3.523	9.263	8.143
2.258	7.249	6.173
4.744	5.827	8.079
3.581	6.121	7.623
3.796	5.844	4.084
2.908	7.864	7.13
3.765	6.784	6.532
3.421	8.963	6.877
3.924	7.442	11.278
5.093	6.89	7.159
4.045	9.13	10.507
2.921	6.926	7.288
3.765	7.222	4.519
2.943	7.649	8.066
3.081	7.075	5.666
3.132	13.771	9.844
2.908	8.387	6.142
3.391	7.936	9.319
3.552	8.084	5.555
2.425	4.221	7.98
3.607	8.548	7.664
4.588	3.581	7.983
4.863	2.398	8.977
7.463	5.474	9.288
1.995	4.937	5.915
3.552	8.783	4.839
4.382	7.541	12.598
3.901	6.714	14.084
3.71	7.159	4.924
3.874	9.024	8.167
3.429	6.615	6.644
2.908	5.517	8.608
2.121	7.784	5.305
3.387	7.435	12.495
3.523	7.918	9.467
4.746	5.01	8.387
2.309	5.493	7.097
3.874	7.331	13.387
2.747	8.24	13.733
2.921	8.013	2.943
4.197	6.55	9.949
2.441	7.372	9.334
2.194	6.274	7.315
3.548	13.63	6.421
2.858	7.358	5.126
3.552	5.201	6.949
3.884	5.571	6.65
3.871	4.405	15.658
2.425	6.478	7.75
3.776	4.006	8.929
3.356	6.309	7.908
3.954	7.202	6.524
2.817	4.261	6.46
8.071	4.234	9.763
4.042	5.815	8.562
3.23	5.844	7.419
2.04	5.922	9.895
3.713	6.566	9.538
3.368	7.202	9.626
3.625	5.842	9.148
2.908	6.928	12.446
2.747	5.871	14.692
2.419	9.135	9.811
4.402	4.449	5.008
3.081	7.278	6.478
3.871	6.054	4.652
3.724	6.683	6.423
2.581	5.093	7.574
2.903	6.937	6.29
2.761	5.728	4.553
3.391	4.34	5.915
2.817	7.759	8.896
3.448	6.046	6.949
5.062	6.282	5.486
2.309	6.207	9.137
3.391	9.243	4.913
3.884	10.253	6.997
3.081	5.592	5.721
2.626	4.619	4.619
3.71	4.261	5.305
2.264	8.742	4.905
3.765	9.352	5.391
4.112	11.077	6.736
1.661	7.186	5.599
3.069	4.841	5.987
2.601	6.668	5.126
4.68	6.845	4.812
5.666	4.006	5.254
6.364	7.809	5.201
4.677	8.162	5.915
8.066	7.877	5.049
7.126	5.201	4.744
5.008	8.151	4.702
12.178	4.796	7.878
9.615	7.069	4.553
3.132	6.488	12.226
4.112	5.234	5.422
4.035	7.582	6.805
3.065	3.713	7.278
3.57	6.071	6.08
10.768	8.896	6.536
5.391	5.77	7.4
3.878	6.736	4.032
3.132	4.493	8.213
3.541	5.062	5.842
3.639	4.032	7.649
5.323	6.142	6.325
4.702	9.084	8.1
3.938	8.645	4.588
4.519	11.623	7.419
3.102	8.118	5.194
6.224	5.362	9.895
3.807	5.757	5.008
3.984	7.142	5.254
3.081	9.786	5.041
2.525	10.083	3.682
5.987		6.263
7.345		6.074
6.232		7.651
3.657		5.77
3		10.864
2.586		5.362
4.035		6.949
4.744		4.388
3.489		5.164
3.954		5.126
5.61		5.325
3.901		4.776
		5.32
		5.362
		9.786
		7.113
		8.608
		8.161
		10.573
		6.709
		7.505
		9.603
Supplementary Fig. 3B
CTRL LNA	lncREST KD1	lncREST KD2		Column B	lncREST KD1		Column C	lncREST KD2
21.8596	53.2763	40.3781		vs.	vs.		vs.	vs.
14.3486	44.2113	42.7868		Column A	CTRL LNA		Column A	CTRL LNA
25.2784	50.6604	29.7591
15.5918	78.6583	26.4439		Mann Whitney test			Mann Whitney test
14.2191	41.3623	35.5089		P value	<0.0001		P value	<0.0001
24.5273	30.1735	32.8412		Exact or approximate P value?	Approximate		Exact or approximate P value?	Approximate
23.2323	42.2947	27.3504		P value summary	****		P value summary	****
17.4566	49.728	22.7402		Significantly different (P < 0.05)?	Yes		Significantly different (P < 0.05)?	Yes
37.7881	29.5778	30.0181		One- or two-tailed P value?	Two-tailed		One- or two-tailed P value?	Two-tailed
23.828	19.425	31.7275		Sum of ranks in column A,B	55087 , 85099		Sum of ranks in column A,C	55102 , 96423
26.0295	41.3623	22.5848		Mann-Whitney U	15184		Mann-Whitney U	15199
23.6467	37.4514	42.8386
22.4035	41.4659	43.9782		Difference between medians			Difference between medians
26.2367	56.4361	70.6811		Median of column A	26.31, n=282		Median of column A	26.31, n=282
31.339	26.936	42.2429		Median of column B	37.50, n=247		Median of column C	39.25, n=268
24.5273	33.3074	26.3403		Difference: Actual	11.19		Difference: Actual	12.94
25.641	32.0901	40.4817		Difference: Hodges-Lehmann	10.26		Difference: Hodges-Lehmann	11.32
31.1836	44.289	32.375
24.8122	28.2828	41.8285
24.9417	32.9189	26.5734
22.4035	36.0269	70.7588
21.1603	42.8386	59.57
20.3315	27.3763	44.7034
15.6177	39.5234	39.3421
32.7117	53.0173	42.6055
25.2784	42.1911	59.4405
21.9891	54.3382	43.9005
38.4615	28.0497	55.7627
28.7749	29.3965	46.5682
27.6094	31.9606	45.8171
33.3074	24.1129	42.6055
25.6928	21.7042	30.2253
39.0054	29.526	42.3465
22.2999	27.4022	39.4975
29.3447	32.1678	32.375
22.3258	30.9764	43.6674
33.7995	33.5146	62.678
19.5545	50.6863	63.7399
17.1717	27.6094	47.7078
46.7236	32.7376	56.9541
21.0308	37.9953	60.8132
25.123	23.5172	59.9067
21.756	30.4843	47.7337
25.2784	36.2859	44.7293
17.4566	32.2196	33.4887
19.166	25.9518	44.9365
22.1963	40.9738	39.0572
15.1774	41.3364	41.9062
25.2266	53.7425	41.1551
25.5633	39.5752	39.3421
22.6884	49.0805	45.5581
22.2222	37.7622	42.2688
12.3025	44.2372	47.0085
20.4869	34.9132	50.3755
27.3763	40.0155	45.3509
40.9997	17.0422	44.7811
27.4799	26.7547	35.0945
13.209	46.2056	32.8412
17.8451	39.0831	41.7767
29.3188	33.0225	45.7653
15.9026	38.5133	53.7684
14.9443	49.3395	58.9743
30.5102	40.9997	40.3522
15.1515	34.447	23.2841
9.5571	29.008	48.4071
26.5475	30.1476	39.3421
20.0466	31.3131	48.7697
16.1098	47.8373	52.2921
18.3372	37.6068	20.8754
26.936	36.0787	41.4918
22.4294	41.8285	31.9865
33.4628	41.1551	27.4799
19.9948	31.9347	48.9251
18.389	44.5221	37.8917
20.0725	38.332	43.0717
26.2885	29.1375	39.109
38.85	32.3491	32.634
40.7666	28.4382	22.792
24.7345	37.5032	14.5817
22.9992	42.3724	38.3061
27.6612	42.2947	42.3983
19.2437	40.2486	29.008
27.5058	31.5203	40.6371
21.8855	42.2947	27.1432
38.5651	67.6767	24.7345
44.4444	33.5405	18.6739
19.0365	43.2271	39.8083
22.4294	45.6358	31.7275
34.0067	38.9277	27.3245
21.6783	45.6099	25.7187
19.8653	33.5146	54.4677
31.7275	37.2442	27.4799
17.2753	49.0287	28.0756
26.159	34.0067	63.6622
39.7306	23.828	46.1797
30.4066	48.1481	38.8759
36.1046	29.9404	48.7438
20.0984	31.9865	27.9979
31.7534	34.4988	19.2437
30.3807	26.1072	53.8979
25.123	32.0124	40.2745
29.4483	24.346	46.5941
22.0927	34.5506	46.9049
30.6656	46.9308	50.7122
20.8236	31.8052	32.5045
19.8394	39.0054	34.8355
22.792	29.0598	46.4387
24.864	43.7451	29.4224
23.4395	34.6283	28.4123
31.8311	39.7047	37.9176
27.7907	42.217	35.2499
18.389	23.5172	38.5392
20.72	35.4053	28.5677
19.5804	45.7394	33.9808
27.4022	45.5063	40.922
32.0383	34.7578	36.3895
55.426	60.2952	35.0427
35.2499	48.0963	27.1432
33.7477	49.0546	50.6345
31.9088	54.1569	40.8184
39.5752	50.2201	28.4123
23.9316	23.5172	35.0945
23.6467	52.4475	34.4729
28.2828	35.5607	35.1204
28.8008	45.6358	59.9067
25.7705	40.2745	34.0067
34.5506	31.6757	46.9308
44.0559	46.0502	64.1543
23.0769	40.2745	30.5102
31.7793	36.1305	38.6687
38.5133	45.1178	26.4698
49.5467	33.0225	30.303
24.1388	27.4799	37.1924
41.9062	39.7047	41.3623
40.2745	39.2385	35.1204
33.8772	39.7306	58.5081
35.3017	36.0787	49.4172
51.4892	38.7464	46.8013
22.8179	46.1279	34.706
32.3232	39.4198	38.0989
32.2714	43.3566	43.0717
20.0725	30.8469	41.9321
32.2973	42.3983	42.8645
22.6625	33.4628	41.0774
31.8052	47.2934	27.2468
29.0598	61.2535	44.9365
24.7345	34.2657	33.4628
39.3421	36.5449	39.8342
29.9404	33.4887	34.4211
24.346	59.4405	43.512
28.7749	47.8632	40.6112
27.6094	29.9145	27.5835
24.7086	60.7096	36.778
31.2095	33.7218	42.6573
41.6472	33.9808	31.3908
58.5081	46.1279	33.8513
45.0919	38.9277	33.8513
37.037	35.1463	38.0212
42.6832	25.7964	52.2144
40.7925	23.7503	34.0326
27.4799	22.4294	38.6946
37.6327	32.8412	35.0427
25.641	27.5576	38.4356
37.1924	52.8878	23.3877
35.3017	46.8013	14.7112
33.4628	47.397	10.9039
43.9264	66.8997	27.0655
14.0896	43.771	30.6397
12.9759	47.397	52.6288
79.9533	19.0883	60.1657
33.67	61.2276	29.6814
31.3908	34.3434	20.0466
26.8842	80.0828	22.792
31.8052	72.3387	26.3144
43.4343	52.059	26.3403
42.2947	64.2579	66.3299
38.4097	45.8171	26.1072
22.7402	35.3535	35.9233
21.2898	24.346	29.4742
16.4206	33.2815	48.3035
47.7337	24.2165	50.6604
51.7223	33.7477	29.8109
27.9979	26.5993	26.6511
12.5356	29.6555	39.1608
15.9026	41.3623	31.7534
19.6581	31.1059	42.7091
20.0466	31.7793	44.9883
23.4395	35.5348	30.8469
39.7306	20.0207	31.1059
27.7648	21.8596	32.4527
18.389	35.9751	34.8355
29.2929	32.5822	36.6226
35.2499	21.8337	29.526
17.1976	27.2727	47.1121
23.3877	37.555	37.7881
16.7832	37.2701	30.4325
20.1243	34.5506	37.4514
10.4895	44.7293	28.9821
10.0233	35.0427	43.0199
20.202	25.0712	42.0357
18.3631	35.2499	33.8513
29.5001	44.6257	24.4237
30.7951	31.08	47.4488
27.6871	38.0212	49.8575
28.231	55.4778	38.6687
49.8057	17.9487	44.9883
38.0989	18.8552	39.8601
27.5576	39.0313	36.2859
22.6884	49.6762	24.6568
19.7099	23.1546	45.1955
24.1647	31.8052	40.663
33.2556	38.2802	34.4729
25.5374	16.835	33.9549
29.8886	36.1305	33.67
42.0616	30.8987	52.9137
25.2784	30.4325	41.0774
33.1779	31.598	32.1419
30.2253	40.2486	33.4369
37.7104	36.4672	39.3421
34.8873	38.4356	38.7205
30.6397	50.1424	62.9111
26.0554	38.4615	31.0023
16.8091	38.4356	26.0554
22.1186	33.4887	32.6599
38.4874	30.1476	42.0616
29.9145	34.7837	33.5664
14.0378	26.3662	46.62
28.5936	47.2934	28.3087
34.3693	51.4633	37.0888
23.9057	49.1064	28.1015
24.2942	46.6977	46.7236
45.0142	53.0691	25.6928
22.4294	63.0924	35.9492
38.6428	38.2543	45.5063
23.2841	47.1639	40.9479
30.1735	51.8	44.03
15.3587	31.7016	36.3895
16.2911	43.6156	47.6301
34.447	39.2903	41.8026
24.5273	23.9316	43.8746
31.7016	30.4584	45.1178
23.9057	45.8171	43.0199
41.8026	45.8171	33.5146
28.9303	53.8202	56.4879
24.7086	30.2512	57.5498
30.9246	44.4185	45.2214
25.9259	46.361	59.052
29.267		25.1489
23.8539		61.1758
23.4136		64.4651
30.6656		44.3408
26.3403		40.9479
30.303		23.9316
39.8342		41.2587
26.0554		52.6806
41.3882		30.5102
22.2481		37.3219
29.6037		43.3566
20.4869		47.8373
25.1489		25.9
36.9593		29.6814
26.0554		44.7034
34.0326		41.4918
35.6902		35.2499
18.389		43.3307
35.8456		55.9958
23.4913		42.0616
15.9544		63.2219
71.5617
29.5778
44.7034
22.9733
19.2178
28.9044
30.4843
31.3908
28.8785
36.8039
36.26
32.6858
20.5646
16.4206
Supplementary Fig. 3C
				greens								LNA1			greens								LNA2			greens
		CTRL LNA		Left Kb	Right Kb	Fork symetry (left/right)	Fork symetry (R/L)	graph							Left Kb	Right Kb	Fork symetry (left/right)	Fork symetry (R/L)	graph							Left Kb	Right Kb	Fork symetry (left/right)	Fork symetry (R/L)	graph
				0.06	0.07	0.857143	1.16667	1							0.18	0.16	1.125	0.888889	1.125							0.215	0.26	0.826923	1.2093	1.67168
				0.09	0.09	1	1	1.5							0.25	0.24	1.04167	0.96	1.04167							0.215	0.304	0.707237	1.41395	1.26254
				0.12	0.14	0.857143	1.16667	1.33333							0.12	0.12	1	1	1							0.667	0.399	1.67168	0.598201	1.332
				0.12	0.08	1.5	0.666667	1.33333							0.11	0.14	0.785714	1.27273	1.30769							0.428	0.339	1.26254	0.792056	1.18272
				0.08	0.06	1.33333	0.75	1.71429							0.14	0.17	0.823529	1.21429	1.13333							0.333	0.25	1.332	0.750751	1.06667
				0.12	0.09	1.33333	0.75	1.57143							0.17	0.19	0.894737	1.11765	1.07143							0.356	0.301	1.18272	0.845506	1.13978
				0.12	0.07	1.71429	0.583333	3							0.09	0.1	0.9	1.11111	1.125							0.671	0.799	0.8398	1.19076	1.15348
				0.07	0.09	0.777778	1.28571	2							0.24	0.27	0.888889	1.125	1.27273							1.248	1.17	1.06667	0.9375	1.38122
				0.11	0.07	1.57143	0.636364	1.375							0.17	0.13	1.30769	0.764706	1.21429							0.53	0.465	1.13978	0.877358	1.02312
				0.09	0.03	3	0.333333	1.8							0.17	0.15	1.13333	0.882353	1.11765							0.465	0.511	0.90998	1.09892	1.01736
				0.08	0.04	2	0.5	1.83333							0.19	0.21	0.904762	1.10526	1.11111							0.481	0.417	1.15348	0.866944	1.29474
				0.11	0.08	1.375	0.727273	1.14286							0.15	0.14	1.07143	0.933333	1.125							1	0.724	1.38122	0.724	1.19557
				0.09	0.05	1.8	0.555556	1.3							0.09	0.08	1.125	0.888889	1.10526							0.383	0.414	0.925121	1.08094	1.01786
				0.04	0.05	0.8	1.25	1.11111							0.14	0.16	0.875	1.14286	1.14286							0.354	0.346	1.02312	0.977401	1.22778
				0.05	0.09	0.555556	1.8	1.375							0.15	0.23	0.652174	1.53333	1.53333							0.31	0.346	0.895954	1.11613	1.00929
				0.11	0.06	1.83333	0.545455	1.28571							0.12	0.12	1	1	1							0.293	0.288	1.01736	0.982935	1.24157
				0.09	0.1	0.9	1.11111	1.33333							0.11	0.1	1.1	0.909091	1.25							0.405	0.617	0.656402	1.52346	1.21645
				0.08	0.07	1.14286	0.875	1.28571							0.08	0.1	0.8	1.25	1							0.304	0.305	0.996721	1.00329	1.30395
				0.07	0.08	0.875	1.14286	1.28571							0.08	0.08	1	1	1.22222							0.242	2.284	0.105954	9.43802	1.32381
				0.13	0.14	0.928571	1.07692	1.2							0.09	0.11	0.818182	1.22222	1							0.492	0.38	1.29474	0.772358	1.0604
				0.13	0.1	1.3	0.769231	1.75							0.08	0.07	1.14286	0.875	1.33333							0.486	0.526	0.923954	1.0823	1.03107
				0.1	0.09	1.11111	0.9	1.25							0.15	0.15	1	1	1.22222							0.324	0.271	1.19557	0.83642	1.21728
				0.11	0.08	1.375	0.727273	1.16667							0.06	0.08	0.75	1.33333	1							0.271	0.37	0.732432	1.36531	1.3575
				0.09	0.1	0.9	1.11111	1.5							0.09	0.11	0.818182	1.22222	1							0.399	0.392	1.01786	0.982456	1.6861
				0.09	0.07	1.28571	0.777778	1							0.1	0.1	1	1	1							0.229	0.335	0.683582	1.46288	1.14384
				0.08	0.06	1.33333	0.75	1							0.08	0.07	1.14286	0.875	1.33333							0.442	0.36	1.22778	0.81448	1.21535
				0.09	0.07	1.28571	0.777778	1.66667							0.12	0.12	1	1	1.11111							0.348	0.536	0.649254	1.54023	1.10256
				0.09	0.07	1.28571	0.777778	1.46154							0.06	0.06	1	1	1.07143							0.529	0.654	0.808869	1.23629	2.34323
				0.12	0.1	1.2	0.833333	1.71429							0.06	0.08	0.75	1.33333	1							0.326	0.323	1.00929	0.990798	1.07477
				0.07	0.04	1.75	0.571429	1.8							0.1	0.09	1.11111	0.9	1							0.442	0.356	1.24157	0.80543	1.91837
				0.1	0.08	1.25	0.8	2.33333							0.11	0.07	1.57143	0.636364	1.09091							0.281	0.231	1.21645	0.822064	1.35962
				0.07	0.06	1.16667	0.857143	1.5							0.09	0.1	0.9	1.11111	1.09091							0.245	0.319	0.768025	1.30204	1.36573
				0.12	0.08	1.5	0.666667	1.57143							0.14	0.15	0.933333	1.07143	1.07692							0.116	0.2	0.58	1.72414	1.09091
				0.06	0.13	0.461538	2.16667	1.77778							0.08	0.06	1.33333	0.75	1							0.429	0.329	1.30395	0.7669	1
				0.06	0.06	1	1	1.625							0.13	0.12	1.08333	0.923077	1.09091							0.355	0.548	0.64781	1.54366	1
				0.07	0.07	1	1	2							0.12	0.12	1	1	1							0.221	0.276	0.800725	1.24887	1
				0.12	0.16	0.75	1.33333	1.5625							0.13	0.13	1	1	1.18182							0.556	0.42	1.32381	0.755396	1
				0.1	0.06	1.66667	0.6	2.25							0.12	0.11	1.09091	0.916667	1							0.158	0.149	1.0604	0.943038	1.11111
				0.19	0.13	1.46154	0.684211	1.2							0.11	0.12	0.916667	1.09091	1							0.433	0.529	0.818526	1.22171	1.06667
				0.1	0.12	0.833333	1.2	1							0.14	0.1	1.4	0.714286	1.14286							0.365	0.354	1.03107	0.969863	1.42857
				0.12	0.07	1.71429	0.583333	1.46154							0.16	0.14	1.14286	0.875	1							0.465	0.382	1.21728	0.821505	1
				0.05	0.09	0.555556	1.8	1.55556							0.11	0.12	0.916667	1.09091	1							0.544	0.719	0.756606	1.32169	1.04167
				0.07	0.08	0.875	1.14286	1.71429							0.13	0.14	0.928571	1.07692	1.16667							0.543	0.4	1.3575	0.736648	1.07692
				0.09	0.05	1.8	0.555556	1.61538							0.24	0.21	1.14286	0.875	1.07692							0.798	0.94	0.848936	1.17794	1.14286
				0.14	0.06	2.33333	0.428571	1.22222							0.15	0.15	1	1	1.07692							0.376	0.223	1.6861	0.593085	1.2
				0.06	0.04	1.5	0.666667	1.16667							0.11	0.12	0.916667	1.09091	1.07692							0.525	0.613	0.856444	1.16762	1
				0.11	0.07	1.57143	0.636364	1							0.17	0.17	1	1	1.1							0.334	0.292	1.14384	0.874251	1.11111
				0.09	0.11	0.818182	1.22222	1.58333							0.11	0.13	0.846154	1.18182	1.14286							1.219	1.003	1.21535	0.822806	1
				0.16	0.09	1.77778	0.5625	3.33333							0.2	0.2	1	1	1.14286							0.492	0.554	0.888087	1.12602	1
				0.13	0.08	1.625	0.615385	1.66667							0.11	0.11	1	1	1.11111							0.43	0.526	0.81749	1.22326	1.07143
				0.06	0.1	0.6	1.66667	3.8							0.14	0.16	0.875	1.14286	1.57143							0.39	0.473	0.824524	1.21282	1
				0.07	0.13	0.538462	1.85714	1.09091							0.11	0.11	1	1	1.33333							0.731	0.663	1.10256	0.906977	1.07692
				0.1	0.05	2	0.5	1.7							0.12	0.12	1	1	1.08333							0.71	0.303	2.34323	0.426761	1.22222
				0.25	0.16	1.5625	0.64	2							0.12	0.14	0.857143	1.16667	1.09091							0.781	0.932	0.837983	1.19334	1
				0.09	0.04	2.25	0.444444	1.01064							0.13	0.14	0.928571	1.07692	1.4							0.205	0.368	0.557065	1.79512	1.2
				0.12	0.1	1.2	0.833333	1.0462							0.13	0.14	0.928571	1.07692	1.14286							0.345	0.321	1.07477	0.930435	1.33333
				0.16	0.16	1	1	1.06587							0.13	0.14	0.928571	1.07692	1.14286							0.411	0.456	0.901316	1.10949	1
				0.19	0.13	1.46154	0.684211	3.83478							0.217	0.208	1.04327	0.958525	1.04327							0.41	0.64	0.640625	1.56098	1.09091
				0.18	0.25	0.72	1.38889	1.07162							0.133	0.155	0.858065	1.16541	1							0.336	0.394	0.852792	1.17262	1
				0.1	0.18	0.555556	1.8	1.2766							0.119	0.133	0.894737	1.11765	1.12698							0.47	0.245	1.91837	0.521277	1.1
				0.14	0.09	1.55556	0.642857	2							0.133	0.171	0.777778	1.28571	1.15349							0.223	0.558	0.399642	2.50224	1.07692
				0.12	0.07	1.71429	0.583333	1.24603							0.208	0.275	0.756364	1.32212	1.12994							0.396	0.638	0.62069	1.61111	1
				0.21	0.13	1.61538	0.619048	1.39167							0.214	0.214	1	1	1.01786							0.431	0.317	1.35962	0.735499	1.15789
				0.22	0.18	1.22222	0.818182	1.74242							0.284	0.252	1.12698	0.887324	1.34358							0.332	0.482	0.688797	1.45181	1.13333
				0.21	0.18	1.16667	0.857143	2.02206							0.248	0.215	1.15349	0.866935	1.06502							0.534	0.391	1.36573	0.73221	1.08333
				0.18	0.18	1	1	4.1982							0.2	0.177	1.12994	0.885	1.09259							0.12	0.11	1.09091	0.916667	1
				0.09	0.16	0.5625	1.77778	1.16667							0.243	0.313	0.776358	1.28807	1.2069							0.11	0.15	0.733333	1.36364	1.2
				0.19	0.12	1.58333	0.631579	1							0.228	0.224	1.01786	0.982456	1.18132							0.12	0.12	1	1	1.13333
				0.16	0.2	0.8	1.25	1.16667							0.248	0.288	0.861111	1.16129	1.10081							0.12	0.12	1	1	1
				0.2	0.06	3.33333	0.3	1.28571							0.298	0.365	0.816438	1.22483	1.09787							0.15	0.15	1	1	1
				0.17	0.18	0.944444	1.05882	1.25							0.481	0.358	1.34358	0.744283	1.17213							0.1	0.1	1	1	1.06667
				0.15	0.09	1.66667	0.6	1.8							0.344	0.323	1.06502	0.938953	1							0.1	0.09	1.11111	0.9	1
				0.19	0.05	3.8	0.263158	1.11111							0.354	0.324	1.09259	0.915254	1.16541							0.09	0.12	0.75	1.33333	1
				0.15	0.24	0.625	1.6	1.14286							0.304	0.326	0.932515	1.07237	1.11765							0.16	0.15	1.06667	0.9375	1.0625
				0.12	0.11	1.09091	0.916667	1.07692							0.49	0.406	1.2069	0.828571	1.28571							0.1	0.07	1.42857	0.7	1.18182
				0.17	0.1	1.7	0.588235	1.11111							0.376	0.379	0.992084	1.00798	1.32212							0.13	0.16	0.8125	1.23077	1.15385
				0.13	0.16	0.8125	1.23077	2.16667							0.337	0.344	0.979651	1.02077	1.28807							0.12	0.12	1	1	1
				0.18	0.09	2	0.5	1.33333							0.435	0.48	0.90625	1.10345	1.16129							0.12	0.14	0.857143	1.16667	1.08333
				15.62	35.468	0.440397	2.27068	1.8							0.215	0.182	1.18132	0.846512	1.22483							0.25	0.24	1.04167	0.96	1.05882
				21.954	30.887	0.710784	1.4069	1.14286							0.224	0.28	0.8	1.25	1.07237							0.14	0.13	1.07692	0.928571	1
				20.591	26.907	0.765266	1.30674	1.22222							0.298	0.301	0.990033	1.01007	1.00798							0.16	0.14	1.14286	0.875	1.08333
				22.672	43.417	0.522192	1.91501	1.66667							0.273	0.248	1.10081	0.908425	1.02077							0.12	0.1	1.2	0.833333	1.26316
				38.484	38.079	1.01064	0.989476	1.85714							0.258	0.235	1.09787	0.910853	1.10345							0.1	0.1	1	1	1.16667
				23.345	28.443	0.820764	1.21838	1.38889							0.286	0.244	1.17213	0.853147	1.25							0.1	0.12	0.833333	1.2	1.16667
				0.24	0.271	0.885609	1.12917	1.8							0.87	0.87	1	1	1.01007							0.1	0.09	1.11111	0.9	1
				0.156	0.324	0.481481	2.07692	1.77778							0.16	0.15	1.06667	0.9375	1							0.11	0.11	1	1	1
				0.324	0.43	0.753488	1.32716	1.25							0.17	0.17	1	1	1.06667							0.1	0.11	0.909091	1.1	1.0625
				0.385	0.368	1.0462	0.955844	1.05882							0.11	0.11	1	1	1							0.14	0.14	1	1	1.0625
				0.178	0.167	1.06587	0.938202	1.6							0.13	0.11	1.18182	0.846154	1							0.13	0.15	0.866667	1.15385	1.4
				0.441	0.115	3.83478	0.260771	1.23077							0.1	0.12	0.833333	1.2	1.18182							0.15	0.14	1.07143	0.933333	1
				0.241	0.262	0.919847	1.08714	2.27068							0.12	0.12	1	1	1							0.13	0.14	0.928571	1.07692	1.125
				0.167	0.323	0.517028	1.93413	1.4069							0.13	0.12	1.08333	0.923077	1.08333							0.14	0.15	0.933333	1.07143	1.07692
				0.199	0.324	0.614198	1.62814	1.30674							0.1	0.13	0.769231	1.3	1.09091							0.15	0.15	1	1	1.25
				0.229	0.278	0.823741	1.21397	1.91501							0.12	0.11	1.09091	0.916667	2							0.14	0.13	1.07692	0.928571	1.13333
				0.199	0.407	0.488943	2.04523	1.21838							0.11	0.14	0.785714	1.27273	1.45455							0.09	0.12	0.75	1.33333	1
				0.74	0.824	0.898058	1.11351	1.12917							0.14	0.07	2	0.5	1							0.11	0.09	1.22222	0.818182	1
				0.793	0.74	1.07162	0.933165	2.07692							0.1	0.12	0.833333	1.2	1.30769							0.16	0.16	1	1	1.2093
				1.055	1.167	0.904027	1.10616	1.32716							0.13	0.16	0.8125	1.23077	1.57143							0.12	0.1	1.2	0.833333	1.41395
				0.191	0.24	0.795833	1.25654	1.08714							0.16	0.11	1.45455	0.6875	1.06667							0.12	0.09	1.33333	0.75	1.19076
				0.24	0.188	1.2766	0.783333	1.93413							0.1	0.1	1	1	1							0.11	0.11	1	1	1.09892
				0.188	0.094	2	0.5	1.62814							0.17	0.13	1.30769	0.764706	1.1							0.12	0.13	0.923077	1.08333	1.08094
				0.157	0.126	1.24603	0.802548	1.21397							0.1	0.11	0.909091	1.1	1							0.1	0.11	0.909091	1.1	1.11613
				0.534	0.684	0.780702	1.2809	2.04523							0.22	0.14	1.57143	0.636364	1.2							0.12	0.11	1.09091	0.916667	1.52346
				0.228	0.264	0.863636	1.15789	1.11351							0.16	0.15	1.06667	0.9375	1.27273							0.13	0.13	1	1	1.00329
				0.334	0.24	1.39167	0.718563	1.10616							0.13	0.14	0.928571	1.07692	1.07692							0.11	0.1	1.1	0.909091	1.0823
				0.17	0.209	0.813397	1.22941	1.25654							0.14	0.17	0.823529	1.21429	1.42857							0.14	0.13	1.07692	0.928571	1.36531
				0.211	0.264	0.799242	1.25118	1.2809							0.09	0.09	1	1	1.06667							0.12	0.12	1	1	1.46288
				0.146	0.198	0.737374	1.35616	1.15789							0.11	0.1	1.1	0.909091	1.6							0.22	0.19	1.15789	0.863636	1.54023
				0.314	0.367	0.855586	1.16879	1.22941							0.1	0.1	1	1	1							0.27	0.29	0.931034	1.07407	1.23629
				0.345	0.198	1.74242	0.573913	1.25118							0.12	0.1	1.2	0.833333	1							0.12	0.13	0.923077	1.08333	1.30204
				0.219	0.406	0.539409	1.85388	1.35616							0.14	0.11	1.27273	0.785714	1.07692							0.12	0.13	0.923077	1.08333	1.72414
				0.209	0.24	0.870833	1.14833	1.16879							0.11	0.14	0.785714	1.27273	1							0.17	0.15	1.13333	0.882353	1.54366
				0.304	0.326	0.932515	1.07237	1.85388							0.14	0.13	1.07692	0.928571	1.42857							0.13	0.12	1.08333	0.923077	1.24887
				0.198	0.317	0.624606	1.60101	1.14833							0.14	0.15	0.933333	1.07143	1.28571							0.13	0.13	1	1	1.22171
				0.315	0.358	0.879888	1.13651	1.07237							0.1	0.07	1.42857	0.7	1							0.18	0.15	1.2	0.833333	1.32169
				0.55	0.272	2.02206	0.494545	1.60101							0.16	0.15	1.06667	0.9375	1.16667							0.08	0.09	0.888889	1.125	1.17794
				0.466	0.111	4.1982	0.238197	1.13651							0.08	0.05	1.6	0.625	1.07692							0.16	0.2	0.8	1.25	1.16762
				0.119	0.149	0.798658	1.2521	1.2521							0.08	0.08	1	1	1.26667							0.15	0.16	0.9375	1.06667	1.12602
				0.163	0.629	0.259141	3.8589	3.8589							0.11	0.12	0.916667	1.09091	1.4							0.17	0.15	1.13333	0.882353	1.22326
				0.17	0.1	1.7	0.588235	1.7							0.08	0.11	0.727273	1.375	1.1875							0.15	0.2	0.75	1.33333	1.21282
				0.15	0.08	1.875	0.533333	1.875							0.1	0.1	1	1	1.22222							0.08	0.08	1	1	1.19334
				0.11	0.09	1.22222	0.818182	1.22222							0.08	0.11	0.727273	1.375	1							0.08	0.08	1	1	1.79512
				0.15	0.12	1.25	0.8	1.25							0.14	0.13	1.07692	0.928571	1.16667							0.23	0.25	0.92	1.08696	1.10949
				0.13	0.14	0.928571	1.07692	1.44444							0.12	0.12	1	1	1							0.16	0.15	1.06667	0.9375	1.56098
				0.1	0.14	0.714286	1.4	2.14286							0.1	0.07	1.42857	0.7	1.16667							0.15	0.15	1	1	1.17262
				0.08	0.14	0.571429	1.75	1.71429							0.09	0.07	1.28571	0.777778	1.16667							0.14	0.14	1	1	2.50224
				0.13	0.09	1.44444	0.692308	1.57143							0.08	0.08	1	1	1.4							0.17	0.16	1.0625	0.941176	1.61111
				0.15	0.07	2.14286	0.466667	1.44444							0.07	0.06	1.16667	0.857143	1.11765							0.13	0.11	1.18182	0.846154	1.45181
				0.08	0.09	0.888889	1.125	1.08333							0.14	0.13	1.07692	0.928571	1.14286							0.15	0.13	1.15385	0.866667	1.36364
				0.09	0.15	0.6	1.66667	1.21429							0.19	0.15	1.26667	0.789474	1.33333							0.13	0.13	1	1	1.33333
				0.11	0.22	0.5	2	2.5							0.14	0.1	1.4	0.714286	1.14286							0.13	0.12	1.08333	0.923077	1.23077
				0.08	0.09	0.888889	1.125	1.22222							0.18	0.23	0.782609	1.27778	1.42857							0.14	0.15	0.933333	1.07143	1.16667
				0.07	0.12	0.583333	1.71429	1.4							0.19	0.16	1.1875	0.842105	1.8							0.18	0.17	1.05882	0.944444	1.2
				0.09	0.05	1.8	0.555556	1							0.18	0.19	0.947368	1.05556	1.5							0.12	0.12	1	1	1.1
				0.12	0.07	1.71429	0.583333	1.08333							0.11	0.09	1.22222	0.818182	1.06667							0.13	0.12	1.08333	0.923077	1.15385
				0.07	0.08	0.875	1.14286	1.8							0.09	0.09	1	1	1.71429							0.1	0.12	0.833333	1.2	1.07692
				0.08	0.1	0.8	1.25	1.07692							0.08	0.09	0.888889	1.125	1							0.12	0.13	0.923077	1.08333	1.07143
				0.1	0.11	0.909091	1.1	1.4							0.07	0.08	0.875	1.14286	1							0.12	0.14	0.857143	1.16667	1.33333
				0.11	0.07	1.57143	0.636364	1.75							0.06	0.07	0.857143	1.16667	1.1							0.24	0.19	1.26316	0.791667	1.08333
				0.1	0.16	0.625	1.6	1.125							0.07	0.06	1.16667	0.857143	1							0.14	0.12	1.16667	0.857143	1.1
				0.13	0.09	1.44444	0.692308	1.66667							0.06	0.07	0.857143	1.16667	1.2							0.14	0.12	1.16667	0.857143	1.07407
				0.13	0.12	1.08333	0.923077	2							0.09	0.09	1	1	1.3							0.15	0.16	0.9375	1.06667	1.08333
				0.08	0.12	0.666667	1.5	1.125							0.06	0.1	0.6	1.66667	1.27273							0.2	0.26	0.769231	1.3	1.08333
				0.17	0.14	1.21429	0.823529	1.71429							0.14	0.12	1.16667	0.857143	1.2							0.14	0.14	1	1	1.125
				0.1	0.04	2.5	0.4	1.14286							0.07	0.06	1.16667	0.857143	1.23077							0.13	0.17	0.764706	1.30769	1.25
				0.04	0.07	0.571429	1.75	1.25							0.07	0.05	1.4	0.714286	1.1							0.1	0.1	1	1	1.06667
				0.07	0.13	0.538462	1.85714	1.1							0.06	0.1	0.6	1.66667	1.07692							0.17	0.16	1.0625	0.941176	1.33333
				0.11	0.09	1.22222	0.818182	1.6							0.06	0.08	0.75	1.33333	1.21429							0.17	0.16	1.0625	0.941176	1.08696
				0.11	0.14	0.785714	1.27273	1.5							0.17	0.19	0.894737	1.11765	1.27273							0.17	0.18	0.944444	1.05882	1.07143
				0.14	0.1	1.4	0.714286	1.75							0.19	0.17	1.11765	0.894737	1.07143							0.1	0.11	0.909091	1.1	1.08333
				0.1	0.1	1	1	1.85714							0.07	0.09	0.777778	1.28571	1.09091							0.14	0.1	1.4	0.714286	1.16667
				0.13	0.12	1.08333	0.923077	1.27273							0.08	0.09	0.888889	1.125	1.375							0.08	0.08	1	1	1.06667
				0.12	0.17	0.705882	1.41667	1.41667							0.08	0.07	1.14286	0.875	1.375							0.09	0.08	1.125	0.888889	1.3
															0.09	0.12	0.75	1.33333	1.27778							0.11	0.12	0.916667	1.09091	1.30769
															0.08	0.06	1.33333	0.75	1.05556							0.12	0.13	0.923077	1.08333	1.05882
															0.08	0.07	1.14286	0.875	1.125							0.14	0.15	0.933333	1.07143	1.09091
															0.1	0.07	1.42857	0.7	1.14286							0.14	0.13	1.07692	0.928571	1.08333
															0.09	0.05	1.8	0.555556	1.16667							0.3	0.24	1.25	0.8	1.07143
															0.15	0.1	1.5	0.666667	1.16667							0.17	0.15	1.13333	0.882353	1.06667
															0.16	0.15	1.06667	0.9375	1.66667							0.15	0.15	1	1	1.09091
															0.11	0.14	0.785714	1.27273	1.66667							0.15	0.16	0.9375	1.06667	1.07143
															0.07	0.1	0.7	1.42857	1.33333							0.11	0.12	0.916667	1.09091	1.06667
															0.13	0.17	0.764706	1.30769	1.11765							0.14	0.15	0.933333	1.07143	1.07143
															0.09	0.12	0.75	1.33333	1.28571							0.15	0.16	0.9375	1.06667	1.06667
															0.12	0.07	1.71429	0.583333	1.125							0.15	0.15	1	1	1
															0.07	0.11	0.636364	1.57143	1.33333
															0.11	0.12	0.916667	1.09091	1.27273
															0.12	0.12	1	1	1.42857
															0.12	0.13	0.923077	1.08333	1.30769
															0.13	0.15	0.866667	1.15385	1.33333
															0.12	0.12	1	1	1.57143
															0.11	0.1	1.1	0.909091	1.09091
															0.08	0.12	0.666667	1.5	1.08333
															0.1	0.1	1	1	1.15385

## Sheet: Supplementary Figure 5
Supplementary Figure 5
Supplementary Fig. 5A
	G1			S			G2
NT	44.44	44.56	45.51	16.61	18.2	13.73	38.65	35.96	38.6
T0	82.87	78.08	80.32	15.9	12.82	12.18	1.18	7.81	7.4
3h	36.65	34.78	35.28	61.63	54.56	59.26	1.92	9.72	7
Table Analyzed	G1		Table Analyzed	G1		Table Analyzed	S		Table Analyzed	S		Table Analyzed	G2		Table Analyzed	G2
Column B	T0		Column C	3h		Column B	T0		Column C	3h		Column B	T0		Column C	3h
vs.	vs.		vs.	vs.		vs.	vs.		vs.	vs.		vs.	vs.		vs.	vs.
Column A	NT		Column A	NT		Column A	NT		Column A	NT		Column A	NT		Column A	NT
Unpaired t test			Unpaired t test			Unpaired t test			Unpaired t test			Unpaired t test			Unpaired t test
P value	<0.0001		P value	0.0001		P value	0.2173		P value	<0.0001		P value	<0.0001		P value	0.0001
P value summary	****		P value summary	***		P value summary	ns		P value summary	****		P value summary	****		P value summary	***
Significantly different (P < 0.05)?	Yes		Significantly different (P < 0.05)?	Yes		Significantly different (P < 0.05)?	No		Significantly different (P < 0.05)?	Yes		Significantly different (P < 0.05)?	Yes		Significantly different (P < 0.05)?	Yes
One- or two-tailed P value?	Two-tailed		One- or two-tailed P value?	Two-tailed		One- or two-tailed P value?	Two-tailed		One- or two-tailed P value?	Two-tailed		One- or two-tailed P value?	Two-tailed		One- or two-tailed P value?	Two-tailed
t, df	t=24.98, df=4		t, df	t=14.18, df=4		t, df	t=1.463, df=4		t, df	t=17.23, df=4		t, df	t=24.98, df=4		t, df	t=14.18, df=4
How big is the difference?			How big is the difference?			How big is the difference?			How big is the difference?			How big is the difference?			How big is the difference?
Mean of column A	44.84		Mean of column A	44.84		Mean of column A	16.18		Mean of column A	16.18		Mean of column A	44.84		Mean of column A	44.84
Mean of column B	80.42		Mean of column C	35.57		Mean of column B	13.63		Mean of column C	58.48		Mean of column B	80.42		Mean of column C	35.57
Difference between means (B - A) ± SEM	35.59 ± 1.425		Difference between means (C - A) ± SEM	-9.267 ± 0.6534		Difference between means (B - A) ± SEM	-2.547 ± 1.741		Difference between means (C - A) ± SEM	42.30 ± 2.455		Difference between means (B - A) ± SEM	35.59 ± 1.425		Difference between means (C - A) ± SEM	-9.267 ± 0.6534
95% confidence interval	31.63 to 39.54		95% confidence interval	-11.08 to -7.452		95% confidence interval	-7.379 to 2.286		95% confidence interval	35.49 to 49.12		95% confidence interval	31.63 to 39.54		95% confidence interval	-11.08 to -7.452
R squared (eta squared)	0.9936		R squared (eta squared)	0.9805		R squared (eta squared)	0.3486		R squared (eta squared)	0.9867		R squared (eta squared)	0.9936		R squared (eta squared)	0.9805
F test to compare variances			F test to compare variances			F test to compare variances			F test to compare variances			F test to compare variances			F test to compare variances
F, DFn, Dfd	16.72, 2, 2		F, DFn, Dfd	2.728, 2, 2		F, DFn, Dfd	1.298, 2, 2		F, DFn, Dfd	2.522, 2, 2		F, DFn, Dfd	16.72, 2, 2		F, DFn, Dfd	2.728, 2, 2
P value	0.1129		P value	0.5365		P value	0.8704		P value	0.5678		P value	0.1129		P value	0.5365
P value summary	ns		P value summary	ns		P value summary	ns		P value summary	ns		P value summary	ns		P value summary	ns
Significantly different (P < 0.05)?	No		Significantly different (P < 0.05)?	No		Significantly different (P < 0.05)?	No		Significantly different (P < 0.05)?	No		Significantly different (P < 0.05)?	No		Significantly different (P < 0.05)?	No
Data analyzed			Data analyzed			Data analyzed			Data analyzed			Data analyzed			Data analyzed
Sample size, column A	3		Sample size, column A	3		Sample size, column A	3		Sample size, column A	3		Sample size, column A	3		Sample size, column A	3
Sample size, column B	3		Sample size, column C	3		Sample size, column B	3		Sample size, column C	3		Sample size, column B	3		Sample size, column C	3
Supplementary Fig. 5B
Data graph
EdU	no click	EdU Thy	EdU HU	NO CLICK	EdU HU Thy
1.005	0.985	27.838	1.009	0.104	3.227
1.013	0.885	36.158	1.025	0.349	10.848
Rep1	Sample Name	Target Name	dct	average	ddct	RQ	average
NT	NO CLICK	NEAT1_1	-0.402023		-0.181509	1.13407	0.985119
	NO CLICK	NEAT1_1	-0.267567		-0.0470519	1.03315
	NO CLICK	NEAT1_1	-0.121582		0.0989327	0.933723
	NO CLICK	NEAT1_1	0.0318298		0.252345	0.839531
	click	NEAT1_1	-0.11003	-0.220515	0.110485	0.926277	1.00455
	click	NEAT1_1	-0.434506		-0.213992	1.15989
	click	NEAT1_1	-0.242356		-0.0218415	1.01525
	click	NEAT1_1	-0.0951662		0.125349	0.916783
	3 edu thy	NEAT1_1	-5.26996		-5.04944	33.1156	27.8377
	3 edu thy	NEAT1_1	-4.8596		-4.63908	24.9174
	3 edu thy	NEAT1_1	-4.89486		-4.67434	25.5339
	3 edu thy	NEAT1_1	-5.01668		-4.79616	27.7837
HU	4 edu hu	NEAT1_1	-3.59917	-3.45747	-0.141703	1.10321	1.00852
	4 edu hu	NEAT1_1	-3.12718		0.330288	0.795378
	4 edu hu	NEAT1_1	-3.58012		-0.122646	1.08873
	4 edu hu	NEAT1_1	-3.52341		-0.0659389	1.04677
	5 edu hu thy	NEAT1_1	-2.99882		0.458651	0.727667	3.22657
	5 edu hu thy	NEAT1_1	-6.61189		-3.15442	8.90377
	5 edu hu thy	NEAT1_1	-4.45101		-0.99354	1.99106
	5 edu hu thy	NEAT1_1	-3.81787		-0.360403	1.28378
	NO CLICK	NEAT1_1	-0.402023		3.05545	0.120287	0.104488
	NO CLICK	NEAT1_1	-0.267567		3.18991	0.109583
	NO CLICK	NEAT1_1	-0.121582		3.33589	0.0990369
	NO CLICK	NEAT1_1	0.0318298		3.4893	0.0890462
Rep2
	Sample Name	Target Name	dct	average	ddct	RQ	average
NT	EDU CLICK	NEAT1_1	0.0165434	-0.363471	0.380014	0.76843	1.01272
	EDU CLICK	NEAT1_1	-0.379529		-0.0160584	1.01119
	EDU CLICK	NEAT1_1	-0.611434		-0.247963	1.18753
	EDU CLICK	NEAT1_1	-0.479463		-0.115992	1.08372
	NO CLICK	NEAT1_1	1.10268	1.46615	0.361947		0.885254
	NO CLICK	NEAT1_1	0.0845332	0.448004	0.733056
	NO CLICK	NEAT1_1	-0.59763	-0.234159	1.17622
	NO CLICK	NEAT1_1	-0.708064	-0.344593	1.26979
	EDU THY	NEAT1_1	-4.77922	-4.41575	21.3439		29.2018
	EDU THY	NEAT1_1	-4.85812	-4.49465	22.5436
	EDU THY	NEAT1_1	-5.32748	-4.96401	31.2116
	EDU THY	NEAT1_1	-5.74572	-5.38225	41.708
HU	EDU HU	NEAT1_1	-1.46258	-1.70807	0.245487	0.843531	1.02548
	EDU HU	NEAT1_1	-1.43432		0.27375	0.827167
	EDU HU	NEAT1_1	-1.71469		-0.00661659	1.0046
	EDU HU	NEAT1_1	-2.22069		-0.512621	1.42664
	5 EDU HU THY	NEAT1_1	-2.99882	-1.29075	2.44656		10.8484
	6 EDU HU THY	NEAT1_1	-6.61189	-4.90382	29.9362
	7 EDU HU THY	NEAT1_1	-4.45101	-2.74294	6.69434
	8 EDU HU THY	NEAT1_1	-3.81787	-2.10981	4.31633
	NO CLICK	NEAT1_1	1.10268	2.81075	0.142521		0.348581
	NO CLICK	NEAT1_1	0.0845332	1.7926	0.288651
	NO CLICK	NEAT1_1	-0.59763	1.11044	0.463153
	NO CLICK	NEAT1_1	-0.708064	1.00001	0.499998
	No. Peptides					No. Peptides
	LAcZ	lncREST_HU1	lncREST_HU2			LAcZ	lncREST_HU1	lncREST_HU2
NCL	1	5	9		EZR	0	8	10
NPM1	6	9	8		FASN	1	5	6
RACK1	1	4	7		PABPC1	0	2	4
HSP90AB3P	1	3	4		CDC42	0	2	3
PCNA	0	2	4		RPN1	0	2	3
XRCC6	0	2	4		HSP90AB2P	0	1	1
HNRNPA2B1	1	2	4		YBX3	0	1	1
PTBP1	0	2	3		HSP90AB4P	0	1	1
UBA1	0	2	3		ATIC	1	2	3
RAN	0	2	3		VAT1	0	1	1
PGK1	0	2	3		GANAB	0	3	3
HNRNPF	1	2	3		MDH2	1	3	3
TPI1	1	2	3		SSBP1	0	2	2
HSPA4	1	2	3		ACAT1	0	2	2
YWHAZ	0	1	3		SSR4	0	2	2
PARK7	0	1	3		GDI1	0	1	2
XRCC5	0	3	2		CORO1C	0	1	1
LMNA	0	3	2		CAV1	0	1	1
MATR3	0	2	2		RAB7A	0	1	1
KHSRP	0	2	2		DHX30	0	1	1
MYADM	0	2	2		SHMT2	0	1	1
HNRNPH2	0	2	2		HSD17B4	0	1	1
PLEC	0	2	2
KPNB1	0	2	2
DHX9	1	2	2
HNRNPH3	0	1	2
MCM7	0	1	2
GPI	0	1	2
COPA	0	1	2
HSP90B1	0	1	2
PA2G4	0	2	1
SND1	0	2	1
DNAJA2	0	2	1
DHX15	0	1	1
PRPF40A	0	1	1
SSRP1	0	1	1
FAM133B	0	1	1
TARDBP	0	1	1
GTPBP4	0	1	1
HNRNPC	0	1	1
ENDOD1	0	1	1
RPA1	0	1	1
TRIM28	0	1	1
HNRNPCL2	0	1	1
RSL1D1	0	1	1
DDX39A	0	1	1
ACSL3	0	1	1
WDR36	0	1	1
RAP1A	0	1	1
LONP1	0	1	1
ARL6IP4	0	1	1
MRPL2	0	1	1
MTAP	0	1	1
SLC3A2	0	1	1
DDX3X	0	1	1

## Sheet: Supplementary Figure 6
SOURCE DATA																				UNCROPPED IMAGES
Supplementary Figure 6
Supplementary Fig. 6A					Supplementary Fig. 6C
	NCL					RPA32
CTRL LNA tot	1	1	1		CTRL LNA tot	1	1	1
LNA1 tot	1.08362	1.11045	0.621734		LNA1 tot	1.26779	0.978247	1.27309
LNA2 tot	0.880368	1.43052	0.890586		LNA2 tot	0.862094	1.16964	1.30849
CTRL LNA chro	1	1	1		CTRL LNA chro	1	1	1
LNA1 chro	0.734358	0.639948	0.733555		LNA1 chro	0.31909	0.366842	0.366207
LNA2 chro	0.920765	0.502231	0.600576		LNA2 chro	0.246234	0.310209	0.349347
Statistical analysis NCL
	Significant?	P value	Mean of CTRL LNA	Mean of LNA1	Difference	SE of difference	t ratio	df	Adjusted P Value
tot	No	0.718408	1	0.9386	0.0614	0.1586	0.3871	4	0.718408
chro	Yes	0.000688	1	0.7026	0.2974	0.03134	9.49	4	0.001376
	Significant?	P value	Mean of CTRL LNA	Mean of LNA2	Difference	SE of difference	t ratio	df	Adjusted P Value
tot	No	0.730419	1	1.067	-0.06716	0.1817	0.3696	4	0.730419
chro	No	0.061589	1	0.6745	0.3255	0.1264	2.576	4	0.119386
Statistical analysis RPA32
	Significant?	P value	Mean of CTRL LNA	Mean of LNA1	Difference	SE of difference	t ratio	df	Adjusted P Value
tot	No	0.150307	1	1.173	-0.173	0.09741	1.776	4	0.150307
chro	Yes	2e-06	1	0.3507	0.6493	0.01581	41.06	4	4e-06
	Significant?	P value	Mean of CTRL LNA	Mean of LNA2	Difference	SE of difference	t ratio	df	Adjusted P Value
tot	No	0.438359	1	1.113	-0.1134	0.1319	0.8598	4	0.438359
chro	Yes	2e-05	1	0.3019	0.6981	0.03005	23.23	4	4.1e-05
Replicate1-NCL-RPA32
	NCL	RPA32	H3	GAPDH	ponceau	norm H3	norm GAPDH	norm Ponceau	norm RPA	RQ RPA	norm NCL	RQ NCL		RQ NCL	RQ NCL	RQ NCL
tot CTRL HU	0.326	0.452		1.68			1		0.452	1	0.326	1		1	1	1
tot L1 HU	0.307	0.498		1.46			0.869048		0.573041	1.26779	0.35326	1.08362		1.08362	1.11045	0.621734		0.718408
tot L2 HU	0.246	0.334		1.44			0.857143		0.389667	0.862094	0.287	0.880368		0.880368	1.43052	0.890586		0.622277
chro HU	0.801	0.378	5.62			1			0.378	1	0.801	1		1	1	1
chro L1 HU	0.673	0.138	6.43			1.14413			0.120616	0.31909	0.588221	0.734358		0.734358	0.639948	0.733555		0.000688096
chro L2 HU	0.5	0.0631	3.81			0.677936			0.0930766	0.246234	0.737533	0.920765		0.920765	0.502231	0.600576		0.0615895
Replicate2-NCL-RPA32
	NCL	RPA32	H3	GAPDH	ponceau	norm H3	norm GAPDH	norm Ponceau	norm RPA	RQ RPA	norm NCL	RQ NCL		RQ RPA	RQ RPA	RQ RPA
tot CTRL HU	1.91	17.6		0.131			1		17.6	1	1.91	1		1	1	1
tot L1 HU	1.7	13.8		0.105			0.801527		17.2171	0.978247	2.12095	1.11045		1.26779	0.978247	1.27308		0.150308
tot L2 HU	2.19	16.5		0.105			0.801527		20.5857	1.16964	2.73229	1.43052		0.862094	1.16964	1.30849		0.734495
chro HU	5.4	4.49	9.48		14324.9	1		1	4.49	1	5.4	1		1	1	1
chro L1 HU	4.28	2.04	2.8		17741.8	0.295359		1.23853	1.64712	0.366842	3.45572	0.639948		0.31909	0.366842	0.366207		2.10233e-06
chro L2 HU	4.42	2.27	7.03		23346.3	0.741561		1.62976	1.39284	0.310209	2.71205	0.502231		0.246234	0.310209	0.349347		2.03577e-05
Replicate 3 NCL
	NCL	RPA32	H3	GAPDH	ponceau	norm H3	norm GAPDH	norm Ponceau	norm RPA	RQ RPA	norm NCL	RQ NCL
tot CTRL HU	9715083	15753205	8631.33	13220083			1		15753205	1	9715083	1
tot L1 HU	8199669	15401619	8340.2	17946497			1.35752		1.13454e+07	0.720198	6.04019e+06	0.621734
tot L2 HU	10522205	12880841	4024.34	16077497			1.21614		1.05916e+07	0.672343	8.65212e+06	0.890586
chro HU	18509619	14626690	14631.1			1			14626690	1	18509619	1
chro L1 HU	15191669	7685134	16370.1			1.11886			6.86872e+06	0.469602	1.35778e+07	0.733555
chro L2 HU	15598740	14651861	20530.5			1.40321			1.04416e+07	0.713876	1.11164e+07	0.600576
Replicate 3 RPA32
	NCL	RPA32	H3	GAPDH	ponceau	norm H3	norm GAPDH	norm Ponceau	norm RPA	RQ RPA
tot CTRL HU		0.0704		0.477			1		0.0704	1
tot L1 HU		0.0776		0.413			0.865828		0.0896252	1.27308
tot L2 HU		0.0898		0.465			0.974843		0.0921174	1.30849
chro HU		0.1	5.4			1			0.1	1
chro L1 HU		0.0295	4.35			0.805556			0.0366207	0.366207
chro L2 HU		0.0317	4.9			0.907407			0.0349347	0.349347
Supplementary Fig. 6D
	RPA1
CTRL LNA NT	1	1	1
LNA1 NT	0.974147	1.13228	1.1658
LNA2 NT	1.37543	1.13177	0.8424
CTRL LNA HU	1	1	1
LNA1 HU	0.467115	0.63713	0.318244
LNA2 HU	0.58343	0.732712	0.558678
Statistical analysis
	Significant?	P value	Mean of CTRL LNA	Mean of LNA1	Difference	SE of difference	t ratio	df	Adjusted P Value
NT	No	0.199454	1	1.091	-0.09074	0.0591	1.536	4	0.199454
HU	Yes	0.004658	1	0.4742	0.5258	0.09212	5.708	4	0.009294
	Significant?	P value	Mean of CTRL LNA	Mean of LNA2	Difference	SE of difference	t ratio	df	Adjusted P Value
NT	No	0.491506	1	1.117	-0.1165	0.1541	0.7564	4	0.491506
HU	Yes	0.002314	1	0.6249	0.3751	0.05436	6.9	4	0.004622
Rep1	RPA1	H3	Norm H3	Norm RPA1	RQ RPA1
CTRL LNA NT	41211	187904	1	41211	1
LNA1 NT	39717	185898	0.989324	40145.6	0.974147
LNA2 NT	43714	144912	0.771202	56682.9	1.37543
CTRL LNA HU	93118	207906	1	93118	1
LNA1 HU	41821	199896	0.961473	43496.8	0.467115
LNA2 HU	41526	158915	0.76436	54327.8	0.58343
Rep2
	RPA1	H3	Norm H3	Norm RPA1	RQ RPA1
CTRL LNA NT	13.694	0.3169	1	13.694	1
LNA1 NT	11.4931	0.234896	0.741231	15.5054	1.13228
LNA2 NT	13.4931	0.275896	0.870609	15.4985	1.13177
CTRL LNA HU	21.79	0.136929	1	21.79	1
LNA1 HU	14.1872	0.139929	1.02191	13.8831	0.63713
LNA2 HU	13.2874	0.113958	0.832242	15.9658	0.732712
Rep3
	RPA1	h3	Norm H3	Norm RPA1	RQ RPA1
CTRL LNA NT	0.258	9.08	1	0.258	1
LNA1 NT	0.221169	9.24	1.01762	0.217339	0.8424
LNA2 NT	0.25937	7.83	0.862335	0.300776	1.1658
CTRL LNA HU	23772	35368	1	23772	1
LNA1 HU	6496	30369	0.858658	7565.3	0.318244
LNA2 HU	10578	28170	0.796483	13280.9	0.558678
Supplementary Fig. 6E
siSCR	NCL si1	NCL si2			Table Analyzed	Data 2		Table Analyzed	Data 2
1.00044	0.105723	0.40896
1.00005	0.118888	0.0981232			Column B	NCL si1		Column C	NCL si2
1	0.104	0.127			vs.	vs.		vs.	vs.
					Column A	siSCR		Column A	siSCR
					Unpaired t test			Unpaired t test
					P value	<0.0001		P value	0.0014
					P value summary	****		P value summary	**
					Significantly different (P < 0.05)?	Yes		Significantly different (P < 0.05)?	Yes
					One- or two-tailed P value?	Two-tailed		One- or two-tailed P value?	Two-tailed
					t, df	t=189.3, df=4		t, df	t=7.956, df=4
					How big is the difference?			How big is the difference?
					Mean of column A	1		Mean of column A	1
					Mean of column B	0.1095		Mean of column C	0.2114
					Difference between means (B - A) ± SEM	-0.8906 ± 0.004704		Difference between means (C - A) ± SEM	-0.7888 ± 0.09915
					95% confidence interval	-0.9037 to -0.8776		95% confidence interval	-1.064 to -0.5135
					R squared (eta squared)	0.9999		R squared (eta squared)	0.9406
					F test to compare variances			F test to compare variances
					F, DFn, Dfd	1155, 2, 2		F, DFn, Dfd	513608, 2, 2
					P value	0.0017		P value	<0.0001
					P value summary	**		P value summary	****
					Significantly different (P < 0.05)?	Yes		Significantly different (P < 0.05)?	Yes
					Data analyzed			Data analyzed
					Sample size, column A	3		Sample size, column A	3
					Sample size, column B	3		Sample size, column C	3
	Rep1				Rep2											Rep3
Sample Name	Target Name	CT	Ct Mean	Ct SD	Sample Name	Target Name	CT	Ct Mean	Ct SD							Sample Name	Target Name	CT	Ct Mean	Ct SD
NCL-1	HPRT	20.5497	20.6589	0.0780995	SCRAMBLE1	HPRT	21.0027	21.0079	0.0386204		21.0027	21.0079				SCRAMBLE 2	HPRT	20.0693	20.0606	0.0351197		20.0693	20.0606
NCL-1	HPRT	20.706	20.6589	0.0780995	SCRAMBLE1	HPRT	21.0286	21.0079	0.0386204		21.0286					SCRAMBLE 2	HPRT	20.096	20.0606	0.0351197		20.096
NCL-1	HPRT	20.6568	20.6589	0.0780995	SCRAMBLE1	HPRT	21.0444	21.0079	0.0386204		21.0444					SCRAMBLE 2	HPRT	20.0121	20.0606	0.0351197		20.0121
NCL-1	HPRT	20.7233	20.6589	0.0780995	SCRAMBLE1	HPRT	20.956	21.0079	0.0386204		20.956					SCRAMBLE 2	HPRT	20.0651	20.0606	0.0351197		20.0651
NCL-1	NCL	19.5817	19.4595	0.0823362	NCL KD 1	HPRT	21.7286	21.7284	0.0164383		21.7286	21.7284				NCL KD 1_2	HPRT	20.4148	20.3643	0.0450188		20.4148	20.3642
NCL-1	NCL	19.4082	19.4595	0.0823362	NCL KD 1	HPRT	21.7202	21.7284	0.0164383		21.7202					NCL KD 1_2	HPRT	20.3531	20.3643	0.0450188		20.3531
NCL-1	NCL	19.4124	19.4595	0.0823362	NCL KD 1	HPRT	21.7512	21.7284	0.0164383		21.7512					NCL KD 1_2	HPRT	20.3807	20.3643	0.0450188		20.3807
NCL-1	NCL	19.4359	19.4595	0.0823362	NCL KD 1	HPRT	21.7135	21.7284	0.0164383		21.7135					NCL KD 1_2	HPRT	20.3083	20.3643	0.0450188		20.3083
NCL-2	HPRT	20.8391	20.8044	0.0289837	NCL KD2	HPRT	21.9156	21.9344	0.0702968		21.9156	21.9344				NCL KD2_2	HPRT	20.5068	20.5385	0.0375819		20.5068	20.5384
NCL-2	HPRT	20.7682	20.8044	0.0289837	NCL KD2	HPRT	21.8456	21.9344	0.0702968		21.8456					NCL KD2_2	HPRT	20.5102	20.5385	0.0375819		20.5102
NCL-2	HPRT	20.8063	20.8044	0.0289837	NCL KD2	HPRT	21.9685	21.9344	0.0702968		21.9685					NCL KD2_2	HPRT	20.5505	20.5385	0.0375819		20.5505
NCL-2	HPRT	20.8038	20.8044	0.0289837	NCL KD2	HPRT	22.008	21.9344	0.0702968		22.008					NCL KD2_2	HPRT	20.5863	20.5385	0.0375819		20.5863
NCL-2	NCL	19.7276	19.6913	0.0436724	SCRAMBLE1	NCL	17.7006	17.7374	0.0496818		16.7006		16.7006	9.38905e-06	9.15665e-06	SCRAMBLE 2	NCL	16.2925	16.2818	0.0174446		16.2925		16.2925	1.24582e-05	1.25517e-05
NCL-2	NCL	19.6645	19.6913	0.0436724	SCRAMBLE1	NCL	17.7181	17.7374	0.0496818		16.7181		16.7181	9.27561e-06		SCRAMBLE 2	NCL	16.2591	16.2818	0.0174446		16.2591		16.2591	1.27502e-05
NCL-2	NCL	19.6438	19.6913	0.0436724	SCRAMBLE1	NCL	17.7201	17.7374	0.0496818		16.7201		16.7201	9.26306e-06		SCRAMBLE 2	NCL	16.2981	16.2818	0.0174446		16.2981		16.2981	1.24104e-05
NCL-2	NCL	19.7292	19.6913	0.0436724	SCRAMBLE1	NCL	17.8107	17.7374	0.0496818		16.8107		16.8107	8.69889e-06		SCRAMBLE 2	NCL	16.2776	16.2818	0.0174446		16.2776		16.2776	1.2588e-05
siSCR	HPRT	20.5167	20.4666	0.0538157	NCL KD 1	NCL	21.7155	21.6997	0.0282382		20.7155		19.7373	1.14416e-06	1.15696e-06	NCL KD 1_2	NCL	19.6494	19.6579	0.0236208		19.6494		19.6494	1.21601e-06	1.20897e-06
siSCR	HPRT	20.4782	20.4666	0.0538157	NCL KD 1	NCL	21.6817	21.6997	0.0282382		20.6817		19.7034	1.17132e-06		NCL KD 1_2	NCL	19.6815	19.6579	0.0236208		19.6815		19.6815	1.18923e-06
siSCR	HPRT	20.4813	20.4666	0.0538157	NCL KD 1	NCL	21.6706	21.6997	0.0282382		20.6706		19.6924	1.18032e-06		NCL KD 1_2	NCL	19.672	19.6579	0.0236208		19.672		19.672	1.19716e-06
siSCR	HPRT	20.3902	20.4666	0.0538157	NCL KD 1	NCL	21.7309	21.6997	0.0282382		20.7309		19.7526	1.13205e-06		NCL KD 1_2	NCL	19.6288	19.6579	0.0236208		19.6288		19.6288	1.23349e-06
siSCR	NCL	15.8956	15.9305	0.0496193	NCL KD2	NCL	21.7139	21.6577	0.0526808		20.7139		20.4037	7.2091e-07	6.52124e-07	NCL KD2_2	NCL	20.1429	20.1095	0.0477204		20.1429		20.1429	8.63755e-07	8.84319e-07
siSCR	NCL	15.9415	15.9305	0.0496193	NCL KD2	NCL	21.6863	21.6577	0.0526808		20.6863		20.3761	7.3482e-07		NCL KD2_2	NCL	20.1459	20.1095	0.0477204		20.1459		20.1459	8.61956e-07
siSCR	NCL	15.8887	15.9305	0.0496193	NCL KD2	NCL	21.6347	21.6577	0.0526808		20.6347		20.3245	7.61592e-07		NCL KD2_2	NCL	20.106	20.1095	0.0477204		20.106		20.106	8.86088e-07
siSCR	NCL	15.9961	15.9305	0.0496193	NCL KD2	NCL	21.5959	21.6577	0.0526808		21.5959		21.2857	3.91175e-07		NCL KD2_2	NCL	20.0433	20.1095	0.0477204		20.0433		20.0433	9.25476e-07
Supplementary Fig. 6F
Intensity fluorescence
siSCR HU	NCL_si1	NCL_si2
11.35	3.21	7.67			Table Analyzed	Intensity		Table Analyzed	Intensity
8.74	4.59	7.58
9.01	2.63	6.17			Column B	NCL_si1		Column C	NCL_si2
6.75	2.71	8.35			vs.	vs.		vs.	vs.
6.56	2.35	10.97			Column A	siSCR HU		Column A	siSCR HU
5.91	9.06	6.51
6.58	3.57	7.49			Unpaired t test			Unpaired t test
9	5.2	8.15			P value	<0.0001		P value	0.0016
6.13	5.82	4.91			P value summary	****		P value summary	**
7.09	4.1	4.22			Significantly different (P < 0.05)?	Yes		Significantly different (P < 0.05)?	Yes
12.25	4.14	3.71			One- or two-tailed P value?	Two-tailed		One- or two-tailed P value?	Two-tailed
4.24	4.09	9.4			t, df	t=9.680, df=232		t, df	t=3.200, df=209
8.02	3.81	3.47
6.73	5.87	4.61			How big is the difference?			How big is the difference?
6.88	1.96	2.91			Mean of column A	7.912		Mean of column A	7.912
5.17	1.5	3.59			Mean of column B	4.631		Mean of column C	6.682
9.19	3.93	7.01			Difference between means (B - A) ± SEM	-3.280 ± 0.3389		Difference between means (C - A) ± SEM	-1.230 ± 0.3842
10.48	3.58	10.08			95% confidence interval	-3.948 to -2.613		95% confidence interval	-1.987 to -0.4721
8.13	5.22	8.25			R squared (eta squared)	0.2877		R squared (eta squared)	0.04672
7.89	3.09	6.82
8.79	3.46	11.13			F test to compare variances			F test to compare variances
4.71	2.47	9.46			F, DFn, Dfd	1.943, 87, 145		F, DFn, Dfd	1.389, 87, 122
8.99	2.13	4.21			P value	0.0004		P value	0.0942
7.85	2.96	6.2			P value summary	***		P value summary	ns
6.02	2.71	8.68			Significantly different (P < 0.05)?	Yes		Significantly different (P < 0.05)?	No
6.39	2.96	4.05
3.48	2.57	3.35			Data analyzed			Data analyzed
10.05	2.16	6.46			Sample size, column A	88		Sample size, column A	88
4.95	2.18	7.16			Sample size, column B	146		Sample size, column C	123
6.39	5.53	6.04
4.96	2.53	2.1
3.44	2.28	6.71
3.94	3.02	4.08
3.75	4.15	9.25
4.35	4.37	6.36
7.56	4.43	3.69
3.4	3.26	4.79
4.89	3.04	3.72
5.84	3.19	4.53
3.97	3.31	2.34
3.61	2.8	3.63
11.06	4.93	4.79
9.64	2.91	9.26
11.8	4.06	7.66
16.76	3.98	8.31
17.43	5.59	9.27
15.9	3.68	3.56
12.59	2.65	8.59
5.48	4.6	8.48
8.11	3.23	3.95
9.62	2.54	2.68
7.84	4.71	4.2
11.04	5.68	6.58
12.62	4.38	11.2
10.01	2.79	8.89
6.99	3.98	9.07
13.39	4.65	3.88
7.37	3.6	2.73
6.88	2.55	7.36
9.2	3.61	12.31
5.74	5.78	4.53
8.73	2.66	9.29
7.16	5.56	11.91
8.48	1.65	10.36
7.46	2.59	6.48
6.15	2.92	6.12
8.21	2.43	9.7
6.96	5.3	7.72
5.79	4.41	8.06
5.08	4.21	6.55
5.22	4.66	5.66
5.09	4.63	8.95
12.57	6.14	6.06
9.91	5.19	12.39
12.39	4.77	7.51
7.81	3.41	9.74
7.6	3.85	8.75
3.33	2.64	8.78
7.86	3.28	5.45
9.69	2.09	5
9.28	4.09	5.77
9.46	10.39	7.45
8.63	2.88	9.71
7.97	3.06	4.8
12.8	3.96	8.22
4.94	5.65	6.43
5.77	5	4.27
8.99	5.73	7.72
	3.16	6.27
	1.3	8.47
	6.08	5.39
	2.84	7.9
	1.95	3.73
	2.38	7.51
	2.33	6.54
	2.01	9.52
	3.83	7.31
	5.09	7.96
	3.88	6.29
	5.68	2.95
	6.7	3.38
	5.86	5.69
	9.01	6.24
	3.59	7.16
	4.74	4.16
	4.41	5.54
	2.26	12
	9.59	6.02
	4.53	8.77
	6.94	6.3
	12.05	3.49
	8.02	6.05
	7.4	2.69
	7.49	9.03
	9.05	9.06
	7.28	13.92
	5.33	7.44
	6.02	4.93
	7.75	2.26
	5.55	7.9
	12.92	4.31
	13	8.2
	6.52	1.57
	5.64
	6.78
	5.2
	5.1
	7.37
	3.31
	4.54
	4.92
	6.59
	7.02
	9.07
	7.97
	4.62
	4.97
	3.72
	5.25
	6.13
	5.27
	4.16
	5.96
	5.21
	6.05
	5.8
Percentage positive cells
	High fluorescence	Low fluorescence	Negative
siSCR	35.91	15.24	48.85
NCL_si1	31.59	6	62.41
NCL_si2	30.36	5.12	64.52
Supplementary Fig. 6G
RPA32
Ctrl	7237589
si1	5232761
Ctrl HU	9881660
si1 HU	5028983
H3
Ctrl	8914468	0.811892	2.14786
si1	1948372	2.68571	7.10505
Ctrl HU	3407790	2.89973	7.67123
si1 HU	2494255	2.01623	5.33393
Supplementary Fig. 6H
siSCR	NCL_si1	NCL_si2		Column B	NCL_si1		Column C	NCL_si2
13.5562	136.389	96.0111		vs.	vs.		vs.	vs.
58.9241	72.6827	56.937		Column A	siSCR		Column A	siSCR
115.499	169.471	65.2256
59.2598	40.182	49.7172		Unpaired t test			Unpaired t test
98.0189	153.436	53.4078		P value	<0.0001		P value	<0.0001
6.89004	97.6751	133.892		P value summary	****		P value summary	****
121.208	74.4188	116.427		Significantly different (P < 0.05)?	Yes		Significantly different (P < 0.05)?	Yes
3.8591	0.16547	127.894		One- or two-tailed P value?	Two-tailed		One- or two-tailed P value?	Two-tailed
23.7729	74.1306	105.374		t, df	t=7.669, df=299		t, df	t=6.566, df=355
58.5711	180.459	62.1883
38.4718	84.5533	112.468		How big is the difference?			How big is the difference?
42.288	117.112	2.36527		Mean of column A	59.44		Mean of column A	59.44
109.576	81.231	0.902481		Mean of column B	105		Mean of column C	93.06
25.8937	242.525	62.4661		Difference between means (B - A) ± SEM	45.52 ± 5.935		Difference between means (C - A) ± SEM	33.62 ± 5.120
63.7979	3.82873	66.5276		95% confidence interval	33.84 to 57.20		95% confidence interval	23.55 to 43.69
107.892	8.56606	137.222		R squared (eta squared)	0.1644		R squared (eta squared)	0.1083
46.6169	106.916	142.175
126.394	230.865	76.7247		F test to compare variances			F test to compare variances
99.9249	205.802	90.1023		F, DFn, Dfd	2.382, 149, 150		F, DFn, Dfd	1.788, 205, 150
18.8632	247.778	71.6733		P value	<0.0001		P value	0.0002
12.4249	90.3186	0.0115772		P value summary	****		P value summary	***
17.0551	108.011	153.109		Significantly different (P < 0.05)?	Yes		Significantly different (P < 0.05)?	Yes
21.6642	96.9059	77.3367
64.2902	221.635	68.9508		Data analyzed			Data analyzed
39.7463	78.8423	37.1614		Sample size, column A	151		Sample size, column A	151
52.0951	67.1072	61.8282		Sample size, column B	150		Sample size, column C	206
42.9167	0.946982	64.222
6.40872	233.685	58.2356
0.0603537	182.889	54.7012
62.7369	37.2096	70.0493
0.658631	77.3613	151.813
24.069	201.967	89.7173
9.40782	91.9821	63.1815
12.7956	91.1421	66.3954
16.0764	123.424	87.0481
26.1379	69.6381	89.0838
0.0913398	138.555	112.642
41.7474	242.334	151.273
44.9071	87.0223	87.5007
52.7184	91.0738	101.535
78.3174	85.3562	9.2726
114.988	349.9939*	54.0047
77.1969	96.7562	170.773
97.2813	113.32	7.95169
63.7998	104.619	180.745
97.5327	83.0464	148.148
83.9378	41.7844	107.574
122.388	94.5538	83.957
6.87496	89.728	78.3485
2.13509	298.2047*	66.5467
41.2561	238.753	170.838
2.63065	242.444	113.47
60.9506	109.43	75.5657
79.5836	108.38	103.673
37.2488	225.489	80.427
28.894	32.1115	91.5112
25.1349	373.1809*	77.7095
112.687	187.932	101.84
0.0350305	148.541	50.839
90.2364	75.7554	68.784
76.7966	110.34	73.319
65.7735	118.899	42.7133
15.9437	157.18	65.0182
71.266	117.178	58.5605
0.318481	89.3606	98.1361
0.233256	124.049	33.0302
1.70023	81.4556	62.9522
5.40373	56.1028	77.4688
75.2141	44.6547	66.976
35.8602	105.133	56.5302
104.276	14.7126	73.4725
43.4215	71.6427	101.791
25.0341	78.1107	73.7855
104.936	100.435	120.42
0.180425	134.119	57.8924
52.8217	130.134	77.8601
27.7275	99.3375	49.7778
90.1997	100.141	73.1401
62.7476	166.392	45.5401
79.4818	103.462	139.147
71.6826	52.3887	24.0162
91.8467	202.144	84.6643
62.2988	81.9932	62.2546
51.9358	35.7659	60.8403
67.3195	111.833	70.7757
19.9433	17.813	144.575
118.621	60.9146	141.008
123.788	65.7072	64.8381
36.4701	69.1776	80.9523
9.75472	99.817	67.3008
106.695	0.171006	85.0174
182.701	142.07	84.3376
102.342	114.901	39.9765
87.5774	54.0771	38.181
47.5103	121.631	0.175007
86.3263	0.022426	131.829
59.5276	148.335	99.7826
58.9228	44.7169	61.4358
28.9854	120.956	66.9822
77.8819	184.626	61.7581
94.4646	83.162	0.187511
37.0539	0.585653	152.918
101.625	68.6558	76.9826
136.588	82.6333	65.6904
77.7065	54.1063	48.1049
46.3549	65.4332	56.9389
43.207	72.6552	65.8287
66.8653	56.8482	48.814
69.4187	120.187	72.8705
1.3872	136.736	85.5484
93.3738	29.9406	61.6961
49.2702	56.8927	95.1214
92.2814	111.703	161.318
143.283	194.388	218.186
78.5066	230.17	302.819
54.411	97.6851	112.157
126.448	135.442	163.127
89.8171	218.204	162.963
48.7707	146.129	7.05684
51.305	116.919	134.776
59.437	271.375	148.596
36.8303	109.678	116.364
65.7863	72.6552	125.871
5.55846	56.8482	131.406
82.4688	120.187	148.03
29.5853	136.736	84.7383
83.3995	29.9406	74.0888
160.321	56.8927	1.47897
37.5718	111.703	95.2135
125.383	99.817	153.126
78.5618	0.171006	140.589
33.3332	142.07	142.928
16.2819	114.901	0.316346
40.253	54.0771	150.506
23.1703	121.631	105.933
18.8252	0.022426	70.2346
43.207	148.335	74.1663
66.8653	44.7169	121.062
69.4187	120.956	98.868
1.3872	184.626	97.6493
93.3738	83.162	142.231
49.2702	99.817	127.67
92.2814	0.171006	0.106391
143.283	142.07	9.71309
78.5066	114.901	254.669
54.411	54.0771	110.091
126.448	121.631	62.3055
126.448	0.022426	79.7675
89.8171	148.335	18.9063
48.7707	44.7169	62.209
51.305	120.956	0.789842
	184.626	93.412
	83.162	64.918
		69.4568
		111.544
		3.05172
		134.779
		140.101
		153.149
		73.6081
		46.5457
		7.92702
		124.817
		97.1787
		65.649
		57.2036
		149.718
		176.079
		0.543807
		72.1276
		136.594
		68.2268
		55.9012
		124.705
		96.0337
		56.6305
		71.3036
		51.1587
		35.1394
		13.911
		119.902
		92.0555
		155.101
		148.291
		186.704
		150.804
		105.237
		154.073
		145.498
		208.572
		104.023
		13.9412
		161.239
		76.3197
		42.9924
		163.116
		187.622
		189.933
		162.198
		163.561
		139.61
		131.388
		240.796
		256.535
		116.524
		125.057
Supplementary Fig. 6I
pATR foci				yH2A.X foci
siSCR	NCL si1	NCLsi2		siSCR	NCL si1	NCL si2
28	17.8182	22.9091		30	21.8182	13.6364			Table Analyzed	pATR_foci		Table Analyzed	pATR_foci		Table Analyzed	yH2AX_foci		Table Analyzed	yH2AX_foci
15.2727	15.2727	7.63636		32.7273	21.8182	19.0909
30.5455	10.1818	17.8182		30	13.6364	30			Column B	NCL si1		Column C	NCLsi2		Column B	NCL si1		Column C	NCL si2
25.4545	22.9091	10.1818		27.2727	16.3636	30			vs.	vs,		vs.	vs,		vs.	vs,		vs.	vs,
10.1818	22.9091	10.1818		40.9091	16.3636	19.0909			Column A	siSCR		Column A	siSCR		Column A	siSCR		Column A	siSCR
20.3636	25.4545	17.8182		21.8182	16.3636	54.5455
12.7273	15.2727	20.3636		8.18182	16.3636	13.6364			Unpaired t test			Unpaired t test			Unpaired t test			Unpaired t test
15.2727	10.1818	15.2727		30	8.18182	24.5455			P value	0.0052		P value	<0,0001		P value	<0,0001		P value	0.0006
15.2727	15.2727	20.3636		35.4545	13.6364	13.6364			P value summary	**		P value summary	****		P value summary	****		P value summary	***
15.2727	45.8182	15.2727		32.7273	24.5455	16.3636			Significantly different (P < 0.05)?	Yes		Significantly different (P < 0.05)?	Yes		Significantly different (P < 0.05)?	Yes		Significantly different (P < 0.05)?	Yes
10.1818	15.2727	22.9091		24.5455	13.6364	43.6364			One- or two-tailed P value?	Two-tailed		One- or two-tailed P value?	Two-tailed		One- or two-tailed P value?	Two-tailed		One- or two-tailed P value?	Two-tailed
12.7273	15.2727	15.2727		30	10.9091	38.1818			t, df	t=2,824, df=203		t, df	t=4,418, df=204		t, df	t=4,331, df=92		t, df	t=3,529, df=105
10.1818	25.4545	22.9091		30	24.5455	8.18182
25.4545	17.8182	20.3636		24.5455	27.2727	21.8182			How big is the difference?			How big is the difference?			How big is the difference?			How big is the difference?
22.9091	15.2727	20.3636		27.2727	8.18182	13.6364			Mean of column A	21.02		Mean of column A	21.02		Mean of column A	26.25		Mean of column A	26.25
25.4545	28	17.8182		24.5455	16.3636	19.0909			Mean of column B	18.01		Mean of column C	16.95		Mean of column B	18.45		Mean of column C	19.79
20.3636	15.2727	20.3636		27.2727	38.1818	10.9091			Difference between means (B - A) ± SEM	-3,013 ± 1,067		Difference between means (C - A) ± SEM	-4,071 ± 0,9216		Difference between means (B - A) ± SEM	-7,795 ± 1,800		Difference between means (C - A) ± SEM	-6,461 ± 1,831
35.6364	17.8182	12.7273		35.4545	10.9091	27.2727			95% confidence interval	-5,117 to -0,9094		95% confidence interval	-5,888 to -2,254		95% confidence interval	-11,37 to -4,221		95% confidence interval	-10,09 to -2,831
22.9091	17.8182	22.9091		16.3636	21.8182	43.6364			R squared (eta squared)	0.0378		R squared (eta squared)	0.08731		R squared (eta squared)	0.1694		R squared (eta squared)	0.106
7.63636	17.8182	25.4545		27.2727	16.3636	13.6364
22.9091	17.8182	30.5455		27.2727	32.7273	13.6364			F test to compare variances			F test to compare variances			F test to compare variances			F test to compare variances
28	28	15.2727		32.7273	10.9091	13.6364			F, DFn, Dfd	1,219, 92, 111		F, DFn, Dfd	1,624, 111, 93		F, DFn, Dfd	1,339, 63, 29		F, DFn, Dfd	1,498, 42, 63
15.2727	25.4545	17.8182		40.9091	19.0909	19.0909			P value	0.3186		P value	0.0165		P value	0.391		P value	0.144
22.9091	35.6364	10.1818		27.2727	27.2727	19.0909			P value summary	ns		P value summary	*		P value summary	ns		P value summary	ns
17.8182	28	33.0909		30	30	21.8182			Significantly different (P < 0.05)?	No		Significantly different (P < 0.05)?	Yes		Significantly different (P < 0.05)?	No		Significantly different (P < 0.05)?	No
30.5455	30.5455	35.6364		19.0909	16.3636	13.6364
30.5455	33.0909	25.4545		16.3636	10.9091	16.3636			Data analyzed			Data analyzed			Data analyzed			Data analyzed
15.2727	30.5455	22.9091		21.8182	19.0909	8.18182			Sample size, column A	112		Sample size, column A	112		Sample size, column A	64		Sample size, column A	64
28	12.7273	20.3636		32.7273	13.6364	10.9091			Sample size, column B	93		Sample size, column C	94		Sample size, column B	30		Sample size, column C	43
33.0909	12.7273	15.2727		16.3636	16.3636	13.6364
15.2727	7.63636	25.4545		19.0909		16.3636
20.3636	12.7273	15.2727		21.8182		16.3636
25.4545	20.3636	15.2727		30		10.9091
15.2727	22.9091	30.5455		49.0909		13.6364
30.5455	15.2727	17.8182		19.0909		10.9091
20.3636	12.7273	15.2727		43.6364		13.6364
28	10.1818	10.1818		24.5455		21.8182
15.2727	15.2727	20.3636		16.3636		13.6364
22.9091	20.3636	15.2727		21.8182		8.18182
20.3636	20.3636	20.3636		30		35.4545
17.8182	15.2727	12.7273		16.3636		27.2727
22.9091	15.2727	17.8182		27.2727		16.3636
22.9091	22.9091	20.3636		24.5455		21.8182
28	28	10.1818		16.3636
30.5455	22.9091	12.7273		21.8182
12.7273	22.9091	15.2727		35.4545
20.3636	45.8182	10.1818		24.5455
17.8182	33.0909	15.2727		30
22.9091	17.8182	12.7273		21.8182
35.6364	25.4545	15.2727		16.3636
30.5455	15.2727	12.7273		13.6364
30.5455	22.9091	12.7273		19.0909
25.4545	17.8182	12.7273		21.8182
28	12.7273	17.8182		24.5455
25.4545	12.7273	12.7273		16.3636
20.3636	15.2727	15.2727		35.4545
25.4545	15.2727	20.3636		19.0909
30.5455	15.2727	10.1818		32.7273
12.7273	30.5455	17.8182		30
17.8182	30.5455	20.3636		27.2727
20.3636	15.2727	17.8182		32.7273
12.7273	22.9091	12.7273		16.3636
17.8182	7.63636	10.1818		10.9091
17.8182	12.7273	12.7273		49.0909
25.4545	7.63636	17.8182
25.4545	10.1818	25.4545
10.1818	10.1818	12.7273
7.63636	12.7273	20.3636
20.3636	20.3636	20.3636
20.3636	25.4545	10.1818
30.5455	10.1818	15.2727
28	7.63636	28
17.8182	10.1818	22.9091
15.2727	12.7273	20.3636
17.8182	7.63636	10.1818
30.5455	7.63636	12.7273
7.63636	10.1818	17.8182
10.1818	10.1818	17.8182
15.2727	12.7273	10.1818
15.2727	10.1818	15.2727
12.7273	15.2727	10.1818
10.1818	22.9091	20.3636
43.2727	20.3636	15.2727
25.4545	20.3636	7.63636
17.8182	20.3636	15.2727
17.8182	10.1818	15.2727
30.5455	12.7273	10.1818
30.5455	12.7273	12.7273
25.4545	7.63636	12.7273
22.9091	10.1818	10.1818
15.2727	15.2727	10.1818
20.3636	10.1818	22.9091
22.9091	15.2727	12.7273
15.2727		20.3636
15.2727
17.8182
15.2727
15.2727
15.2727
22.9091
10.1818
20.3636
17.8182
20.3636
28
40.7273
12.7273
25.4545
25.4545
17.8182
22.9091
15.2727
Supplementary Fig. 6K
Ratios RPA/NCL
HCT wt	lncREST-KO1	lncREST-KO2
0.689771	0.476202	0.305074
0.828056	0.804447	0.529783
1.13137	1.04666	0.788781

## Sheet: Supplementary Figure 7
SOURCE DATA													UNCROPPED IMAGES
Supplementary Figure 7
Supplementary Fig. 7B
	mean	SD	mean	SD	mean
	Aligned		Misaligned		Non-aligned
siSCR	61.4035	6.22189	37.2881	2.52869	3.50877	6.07737
NCL_si1	21.0526	13.3807	52.6316	9.29792	26.3158	9.54858
NCL_si2	14.2857	8.99423	46.4286	4.8818	39.2857	13.1216
unpaired ttest	mis	non	al
si1	0.0532976	0.0270224	0.0118003
si2	0.382821	0.00958121	0.00264688
Supplementary Fig. 7D
		CTRL LNA			LNA1			LNA2
	NT	22.7	25	15.24	31.01	37	27	30.5	36	26.36
	HU	23.5	24.2	29.7	37.7	41.9	36.8	33.4	39.8	37
	Discovery?	P value	Mean of CTRL LNA	Mean of LNA1	Difference	SE of difference	t ratio	df	q value
NT	No	0.061094	20.98	31.67	-10.69	4.138	2.584	4	0.061705
HU	No	0.006634	25.8	38.8	-13	2.513	5.174	4	0.013401
	Discovery?	P value	Mean of CTRL LNA	Mean of LNA2	Difference	SE of difference	t ratio	df	q value
NT	No	0.069897	20.98	30.95	-9.973	4.059	2.457	4	0.070596
HU	No	0.015428	25.8	36.73	-10.93	2.697	4.054	4	0.031165
